# Supplementary material for: Magic-BLAST, an accurate RNA-seq aligner for long and short reads
Source: BMC Bioinformatics. 2019 Jul 25;20:405. doi: 10.1186/s12859-019-2996-x (PMC6659269; doi:10.1186/s12859-019-2996-x)
Supplement: Supplementary file 1 — The supplement consists of a document with seven sections, successively 1- Bioinformatics (aligners and analysis programs), 2- datasets and length histograms, 3- introns discovered per coverage (ROC curves), 4- introns precision and recall, 5- iRefSeq results, 6- alignment mapping precision and recall measured by comparison to the benchmark, 7- alignment statistics and quality control. Additionally, a number of excel spread sheets with underlying data have been provided. All comments are welcome. (ZIP 3341 kb) [file 12859_2019_2996_MOESM1_ESM.zip]

Archive with 4 entries (4 files):
- Magic-BLAST_Suppl_Tables_6_Mapping_accuracy.xlsx
- Magic-BLAST_Suppl_Tables_7_8.xlsx
- Magic-BLAST_Supplementary_material.docx
- Magic-BLAST_Supplementary_Tables_for_BMC.xlsx
