# Supplementary material for: Magic-BLAST, an accurate RNA-seq aligner for long and short reads
Source: BMC Bioinformatics. 2019 Jul 25;20:405. doi: 10.1186/s12859-019-2996-x (PMC6659269; doi:10.1186/s12859-019-2996-x)
Supplement: Supplementary file 1 — The supplement consists of a document with seven sections, successively 1- Bioinformatics (aligners and analysis programs), 2- datasets and length histograms, 3- introns discovered per coverage (ROC curves), 4- introns precision and recall, 5- iRefSeq results, 6- alignment mapping precision and recall measured by comparison to the benchmark, 7- alignment statistics and quality control. Additionally, a number of excel spread sheets with underlying data have been provided. All comments are welcome. (ZIP 3341 kb) [file 12859_2019_2996_MOESM1_ESM.zip › Magic-BLAST_Suppl_Tables_6_Mapping_accuracy.xlsx]

## Sheet: TableS6_Mapping_accuracy
	On top, by run. Only runs with a truth (iRefSeq and Baruzzo) can be analysed. On top, ordered by run; below ordered by mapper.
	## RESULTS/Mapping_accuracy.nu.txt :Wed Jun 12 22:38:35 EDT 2019
	## This table evaluates the accuracy of the mapping by comparing in each method, read by read, the coordinates of the ends of its alignments to the unique reference alignment provided by the Baruzzo benchmark [Nature Methods 14.2 pp135-139, 2017]
	## Each read is aligned uniquely in the benchmark. In each method, the aligner may recover the true chromosomal coordinates of the first and last base of the read (TP1), or provide a partial alignment included in the true segment (TP2), or overlap the true position but extend out of it (FP1), or align completely elsewhere (FP2), or fail to align (FN).
	## If a read aligns at several sites, it will count as exact (or partial) if at least one of its alignments has the same coordinates as the benchmark unique alignment (or is included). This applies to the first half of the table, columns 10 to 20, which reports on reads.
	## In contrast, in the second half of the table, columns 22 to 32, which reports on alignments, each alignment is counted in its category.
	## The precision (p=(TP1+TP2)/(TP1+TP2+FP1+FP2)), recall (r=(TP1+TP2)/(TP1+TP2+FN)) and F score (f=2 p r/(p+r)) are computed for reads and alignments.
	## The percentage of aligned at multiple sites is shown. The percentage of reads well mapped, at the correct position, but only partially aligned is also computed.
	# Species	Run	Method	Reads in benchmark	Reads aligned in method	Reads uniquely aligned, U	Reads multi-aligned, NU	% reads multiply aligned NU/(U+NU)		Misaligned reads some partial, FP=FP1+FP2	Overlapping the truth, but extending out, FP1	Mismapped reads not overlapping the truth, FP2	Reads at exact same site as benchmark, TP1	Read at correct site, but partial, TP2	Correct mapping, some partial, TP=TP1+TP2	Unaligned FN	Read mapping precision TP/(TP+FP)	Read mapping recall TP/(TP+FN)	Read mapping F-score 2pr/(p+r)	% Well mapped but partial TP2/(TP1+TP2)		Misalignments some partial, FP=FP1+FP2	Overlapping the truth, but extending out, FP1	Mismappings not overlapping the truth, FP2	Exact alignments identical to benchmark, TP1	Exact but partial alignments, TP2	Correct alignments, some partial, TP=TP1+TP2	Unaligned, FN	Alignment mapping precision TP/(TP+FP)	Alignment mapping recall TP/(TP+FN)	Alignment mapping F-score 2pr/(p+r)	% Well mapped but partial TP2/(TP1+TP2)
	Human	iRefSeq	10_MagicBLAST	45108	45107	44813	294	0.0065		15	3	12	43912	1180	45092	1	0.9997	1	0.9998	0.0262		458	3	455	43912	1186	45098	1	0.9899	1	0.9949	0.0263
	Human	iRefSeq	20_HISAT2_relaxed	45108	45107	43166	1941	0.043		292	190	102	40435	4380	44815	1	0.9935	1	0.9967	0.0977		880	436	444	40456	6011	46467	1	0.9814	1	0.9906	0.1294
	Human	iRefSeq	21_HISAT2	45108	40444	39711	733	0.0181		117	78	39	39538	789	40327	4664	0.9971	0.8963	0.944	0.0196		637	281	356	39562	1180	40742	4664	0.9846	0.8973	0.9389	0.029
	Human	iRefSeq	30_STAR	210509	0	0	0	0		1	1	0	1	1	2	0						0	0	0	210509	210509	421018	0
	Human	iRefSeq	31_STARlong	45108	37171	36948	223	0.006		157	57	100	36952	62	37014	7937	0.9958	0.8234	0.9014	0.0017		385	57	328	36952	62	37014	7937	0.9897	0.8234	0.8989	0.0017
	Human	iRefSeq	32_STAR.2.6c	45108	6	6	0	0		0	0	0	0	6	6	45102						0	0	0	0	6	6	45102
	Human	iRefSeq	40_TopHat2	45108	0	0	0	0		0	0	0	0	0	0	45108						0	0	0	0	0	0	45108
	Human	iRefSeq	60_Subread	45108	533	527	6	0.0113		20	6	14	22	491	513	44575	0.9625	0.0114	0.0225	0.9571		26	6	20	22	491	513	44575	0.9518	0.0114	0.0225	0.9571
	Human	iRefSeq	70_Minimap2	45108	45108	44425	683	0.0151		146	1	145	44168	794	44962	0	0.9968	1	0.9984	0.0177		150	1	149	44168	1599	45767	0	0.9967	1	0.9984	0.0349
	Human	HG19T1R1	10_MagicBLAST	20000000	19852354	19445925	406429	0.0205		110988	1554	109434	17877429	1863937	19741366	147646	0.9944	0.9926	0.9935	0.0944		1025497	5554	1019943	17877429	1864608	19742037	147646	0.9506	0.9926	0.9711	0.0944
	Human	HG19T1R1	21_HISAT2	20000000	19857904	19419363	438541	0.0221		78151	12878	65273	19275773	503980	19779753	142096	0.9961	0.9929	0.9945	0.0255		735760	25310	710450	19357228	525592	19882820	142096	0.9643	0.9929	0.9784	0.0264
	Human	HG19T1R1	30_STAR	20000000	19957874	19534408	423466	0.0212		29379	1040	28339	18717981	1210514	19928495	42126	0.9985	0.9979	0.9982	0.0607		745094	28772	716322	18770105	1220339	19990444	42126	0.9641	0.9979	0.9807	0.061
	Human	HG19T1R1	31_STARlong	20000000	19976984	19651840	325144	0.0163		114444	14146	100298	19070927	791613	19862540	23016	0.9943	0.9988	0.9966	0.0399		582812	14146	568666	19070927	791613	19862540	23016	0.9715	0.9988	0.985	0.0399
	Human	HG19T1R1	32_STAR.2.6c	20000000	19958736	19532156	426580	0.0214		22045	2960	19085	19215000	721691	19936691	41264	0.9989	0.9979	0.9984	0.0362		743360	34992	708368	19274560	730694	20005254	41264	0.9642	0.9979	0.9808	0.0365
	Human	HG19T1R1	40_TopHat2	20000000	19324744	18756302	568442	0.0294		88137	6392	81745	19199274	37333	19236607	675256	0.9954	0.9661	0.9805	0.0019		1984396	65453	1918943	19683500	80732	19764232	675256	0.9088	0.967	0.937	0.0041
	Human	HG19T1R1	60_Subread	20000000	18970367	18579722	390645	0.0206		184858	10036	174822	18341756	443753	18785509	1029633	0.9903	0.948	0.9687	0.0236		682906	17966	664940	18373913	449383	18823296	1029633	0.965	0.9481	0.9565	0.0239
	Human	HG19T1R1	70_Minimap2	20000000	19147884	18346141	801743	0.0419		210885	3446	207439	17285694	1651305	18936999	852116	0.989	0.9569	0.9727	0.0872		3218105	18208	3199897	17285696	1651981	18937677	852116	0.8548	0.9569	0.903	0.0872
	Human	HG19T2R1	10_MagicBLAST	20000000	19897140	19484393	412747	0.0207		193101	1757	191344	16585846	3118193	19704039	102860	0.9903	0.9948	0.9925	0.1583		1113923	6003	1107920	16585846	3118969	19704815	102860	0.9465	0.9948	0.97	0.1583
	Human	HG19T2R1	21_HISAT2	20000000	18663505	18260283	403222	0.0216		109289	17494	91795	17577151	977065	18554216	1336495	0.9941	0.9328	0.9625	0.0527		718784	28423	690361	17638117	996873	18634990	1336495	0.9629	0.9331	0.9477	0.0535
	Human	HG19T2R1	30_STAR	20000000	19907248	19433770	473478	0.0238		47560	2815	44745	17647866	2211822	19859688	92752	0.9976	0.9954	0.9965	0.1114		779894	31116	748778	17728323	2235723	19964046	92752	0.9624	0.9954	0.9786	0.112
	Human	HG19T2R1	31_STARlong	20000000	19952020	19624340	327680	0.0164		137461	21698	115763	18088222	1726337	19814559	47980	0.9931	0.9976	0.9953	0.0871		612735	21698	591037	18088222	1726337	19814559	47980	0.97	0.9976	0.9836	0.0871
	Human	HG19T2R1	32_STAR.2.6c	20000000	19934264	19453908	480356	0.0241		41456	5489	35967	18173475	1719333	19892808	65736	0.9979	0.9967	0.9973	0.0864		778103	38857	739246	18266761	1741284	20008045	65736	0.9626	0.9967	0.9793	0.087
	Human	HG19T2R1	40_TopHat2	20000000	16464416	15978433	485983	0.0295		76690	4191	72499	16333354	54372	16387726	3535584	0.9953	0.8225	0.9007	0.0033		1787442	51497	1735945	16685971	88824	16774795	3535584	0.9037	0.8259	0.8631	0.0053
	Human	HG19T2R1	60_Subread	20000000	18725652	18338406	387246	0.0207		204790	13772	191018	17177881	1342981	18520862	1274348	0.9891	0.9356	0.9616	0.0725		690134	21429	668705	17208658	1353279	18561937	1274348	0.9642	0.9358	0.9497	0.0729
	Human	HG19T2R1	70_Minimap2	20000000	18848058	18049201	798857	0.0424		228853	5327	223526	16170007	2449198	18619205	1151942	0.9879	0.9417	0.9642	0.1315		3193942	20218	3173724	16170007	2449826	18619833	1151942	0.8536	0.9417	0.8955	0.1316
	Human	HG19T3R1	10_MagicBLAST	20000000	19860221	19395432	464789	0.0234		633203	2451	630752	5932695	13294323	19227018	139779	0.9681	0.9928	0.9803	0.6914		1622990	6360	1616630	5932695	13295121	19227816	139779	0.9222	0.9928	0.9562	0.6915
	Human	HG19T3R1	21_HISAT2	20000000	4651845	4537041	114804	0.0247		60054	12629	47425	3719838	871953	4591791	15348155	0.9871	0.2303	0.3734	0.1899		264879	14562	250317	3723144	873562	4596706	15348155	0.9455	0.2305	0.3706	0.19
	Human	HG19T3R1	30_STAR	20000000	16328840	15899536	429304	0.0263		103414	9911	93503	6549651	9675775	16225426	3671160	0.9937	0.8155	0.8958	0.5963		718637	34826	683811	6575332	9763477	16338809	3671160	0.9579	0.8165	0.8816	0.5976
	Human	HG19T3R1	31_STARlong	20000000	17827292	17518288	309004	0.0173		218889	32335	186554	7662771	9945632	17608403	2172708	0.9877	0.8902	0.9364	0.5648		669889	32335	637554	7662771	9945632	17608403	2172708	0.9634	0.8902	0.9253	0.5648
	Human	HG19T3R1	32_STAR.2.6c	20000000	17720878	17283480	437398	0.0247		122437	7765	114672	7662537	9935904	17598441	2279122	0.9931	0.8853	0.9361	0.5646		814431	34970	779461	7695251	9988642	17683893	2279122	0.956	0.8858	0.9196	0.5648
	Human	HG19T3R1	40_TopHat2	20000000	2579411	2496768	82643	0.032		20161	128	20033	2554099	5151	2559250	17420589	0.9922	0.1281	0.2269	0.002		381217	1967	379250	2570214	5410	2575624	17420589	0.8711	0.1288	0.2244	0.0021
	Human	HG19T3R1	60_Subread	20000000	14024048	13737921	286127	0.0204		233469	10062	223407	5193744	8596835	13790579	5975952	0.9834	0.6977	0.8162	0.6234		593687	13277	580410	5199620	8611993	13811613	5975952	0.9588	0.698	0.8079	0.6235
	Human	HG19T3R1	70_Minimap2	20000000	13580947	13035435	545512	0.0402		293608	8129	285479	5306366	7980973	13287339	6419053	0.9784	0.6743	0.7983	0.6006		2120781	18380	2102401	5306366	7981317	13287683	6419053	0.8624	0.6743	0.7568	0.6007
	Human	HG19T1R2	10_MagicBLAST	20000000	19852386	19446087	406299	0.0205		111242	1541	109701	17878078	1863066	19741144	147614	0.9944	0.9926	0.9935	0.0944		1033160	5537	1027623	17878078	1863748	19741826	147614	0.9503	0.9926	0.971	0.0944
	Human	HG19T1R2	21_HISAT2	20000000	19857873	19419299	438574	0.0221		78075	12675	65400	19276539	503259	19779798	142127	0.9961	0.9929	0.9945	0.0254		735624	24766	710858	19358254	525306	19883560	142127	0.9643	0.9929	0.9784	0.0264
	Human	HG19T1R2	30_STAR	20000000	19958138	19535224	422914	0.0212		29535	1113	28422	18718907	1209696	19928603	41862	0.9985	0.9979	0.9982	0.0607		745401	28296	717105	18769799	1219860	19989659	41862	0.9641	0.9979	0.9807	0.061
	Human	HG19T1R2	31_STARlong	20000000	19977824	19652540	325284	0.0163		115162	14183	100979	19072475	790187	19862662	22176	0.9942	0.9989	0.9966	0.0398		584518	14183	570335	19072475	790187	19862662	22176	0.9714	0.9989	0.985	0.0398
	Human	HG19T1R2	32_STAR.2.6c	20000000	19959748	19533242	426506	0.0214		22327	2840	19487	19216065	721356	19937421	40252	0.9989	0.998	0.9984	0.0362		745399	34791	710608	19275278	730561	20005839	40252	0.9641	0.998	0.9807	0.0365
	Human	HG19T1R2	40_TopHat2	20000000	19321126	18754034	567092	0.0294		87715	6311	81404	19195841	37570	19233411	678874	0.9955	0.9659	0.9805	0.002		1985377	63898	1921479	19676540	81029	19757569	678874	0.9087	0.9668	0.9368	0.0041
	Human	HG19T1R2	60_Subread	20000000	18969083	18579116	389967	0.0206		185259	10156	175103	18338694	445130	18783824	1030917	0.9902	0.948	0.9686	0.0237		682334	18107	664227	18370800	450924	18821724	1030917	0.965	0.9481	0.9565	0.024
	Human	HG19T1R2	70_Minimap2	20000000	19146939	18346127	800812	0.0418		210681	3335	207346	17285918	1650340	18936258	853061	0.989	0.9569	0.9727	0.0872		3220861	17888	3202973	17285918	1651033	18936951	853061	0.8546	0.9569	0.9029	0.0872
	Human	HG19T2R2	10_MagicBLAST	20000000	19898036	19484451	413585	0.0208		192580	1808	190772	16586693	3118763	19705456	101964	0.9903	0.9949	0.9926	0.1583		1109734	5607	1104127	16586693	3119449	19706142	101964	0.9467	0.9949	0.9702	0.1583
	Human	HG19T2R2	21_HISAT2	20000000	18665642	18260954	404688	0.0217		188178	17722	170456	17495697	981767	18477464	1334358	0.9899	0.9326	0.9604	0.0531		797650	29200	768450	17556685	1002006	18558691	1334358	0.9588	0.9329	0.9457	0.054
	Human	HG19T2R2	30_STAR	20000000	19908854	19435110	473744	0.0238		47735	2945	44790	17647155	2213964	19861119	91146	0.9976	0.9954	0.9965	0.1115		777684	31134	746550	17727886	2237506	19965392	91146	0.9625	0.9955	0.9787	0.1121
	Human	HG19T2R2	31_STARlong	20000000	19952984	19623984	329000	0.0165		136438	21669	114769	18086063	1730483	19816546	47016	0.9932	0.9976	0.9954	0.0873		612706	21669	591037	18086063	1730483	19816546	47016	0.97	0.9976	0.9836	0.0873
	Human	HG19T2R2	32_STAR.2.6c	20000000	19935556	19454132	481424	0.0241		41580	5487	36093	18171041	1722935	19893976	64444	0.9979	0.9968	0.9973	0.0866		778402	39016	739386	18264652	1744812	20009464	64444	0.9626	0.9968	0.9794	0.0872
	Human	HG19T2R2	40_TopHat2	20000000	16464214	15978828	485386	0.0295		75669	4139	71530	16334362	54183	16388545	3535786	0.9954	0.8225	0.9008	0.0033		1776216	49737	1726479	16682411	88648	16771059	3535786	0.9042	0.8259	0.8633	0.0053
	Human	HG19T2R2	60_Subread	20000000	18726341	18339697	386644	0.0206		205283	13751	191532	17184354	1336704	18521058	1273659	0.989	0.9357	0.9616	0.0722		691583	21508	670075	17214119	1346572	18560691	1273659	0.9641	0.9358	0.9497	0.0725
	Human	HG19T2R2	70_Minimap2	20000000	18849452	18048494	800958	0.0425		230016	5344	224672	16169075	2450361	18619436	1150548	0.9878	0.9418	0.9643	0.1316		3198982	20270	3178712	16169075	2450975	18620050	1150548	0.8534	0.9418	0.8954	0.1316
	Human	HG19T3R2	10_MagicBLAST	20000000	19860555	19395682	464873	0.0234		634013	2283	631730	5933632	13292910	19226542	139445	0.9681	0.9928	0.9803	0.6914		1625303	6431	1618872	5933632	13293724	19227356	139445	0.9221	0.9928	0.9561	0.6914
	Human	HG19T3R2	21_HISAT2	20000000	4650594	4535446	115148	0.0248		60005	12718	47287	3719860	870729	4590589	15349406	0.9871	0.2302	0.3734	0.1897		266836	14752	252084	3723139	872271	4595410	15349406	0.9451	0.2304	0.3705	0.1898
	Human	HG19T3R2	30_STAR	20000000	16328282	15900934	427348	0.0262		102892	9801	93091	6551118	9674272	16225390	3671718	0.9937	0.8155	0.8958	0.5962		718982	34888	684094	6576595	9761147	16337742	3671718	0.9578	0.8165	0.8815	0.5975
	Human	HG19T3R2	31_STARlong	20000000	17824762	17515528	309234	0.0173		218385	32833	185552	7662435	9943942	17606377	2175238	0.9877	0.89	0.9364	0.5648		668953	32833	636120	7662435	9943942	17606377	2175238	0.9634	0.89	0.9253	0.5648
	Human	HG19T3R2	32_STAR.2.6c	20000000	17719810	17282182	437628	0.0247		121756	8055	113701	7663170	9934884	17598054	2280190	0.9931	0.8853	0.9361	0.5645		814114	35522	778592	7695537	9988297	17683834	2280190	0.956	0.8858	0.9195	0.5648
	Human	HG19T3R2	40_TopHat2	20000000	2576009	2493633	82376	0.032		20407	128	20279	2550410	5192	2555602	17423991	0.9921	0.1279	0.2266	0.002		379411	2058	377353	2566123	5433	2571556	17423991	0.8714	0.1286	0.2241	0.0021
	Human	HG19T3R2	60_Subread	20000000	14023718	13738137	285581	0.0204		232103	8840	223263	5193604	8598011	13791615	5976282	0.9834	0.6977	0.8163	0.6234		591884	12108	579776	5199434	8613050	13812484	5976282	0.9589	0.698	0.8079	0.6236
	Human	HG19T3R2	70_Minimap2	20000000	13583521	13039526	543995	0.04		293616	8283	285333	5308513	7981392	13289905	6416479	0.9784	0.6744	0.7984	0.6006		2116834	18873	2097961	5308513	7981707	13290220	6416479	0.8626	0.6744	0.757	0.6006
	Human	HG19T1R3	10_MagicBLAST	20000000	19852087	19446376	405711	0.0204		111109	1504	109605	17879530	1861448	19740978	147913	0.9944	0.9926	0.9935	0.0943		1026694	5584	1021110	17879530	1862121	19741651	147913	0.9506	0.9926	0.9711	0.0943
	Human	HG19T1R3	21_HISAT2	20000000	19858056	19420777	437279	0.022		78406	12770	65636	19276326	503324	19779650	141944	0.9961	0.9929	0.9945	0.0254		735204	24825	710379	19357786	524986	19882772	141944	0.9643	0.9929	0.9784	0.0264
	Human	HG19T1R3	30_STAR	20000000	19958560	19535456	423104	0.0212		29744	1115	28629	18718855	1209961	19928816	41440	0.9985	0.9979	0.9982	0.0607		747636	28000	719636	18770682	1219564	19990246	41440	0.9639	0.9979	0.9806	0.061
	Human	HG19T1R3	31_STARlong	20000000	19978518	19653982	324536	0.0162		114351	14052	100299	19072745	791422	19864167	21482	0.9943	0.9989	0.9966	0.0398		583197	14052	569145	19072745	791422	19864167	21482	0.9715	0.9989	0.985	0.0398
	Human	HG19T1R3	32_STAR.2.6c	20000000	19959900	19533898	426002	0.0213		22247	2686	19561	19217049	720604	19937653	40100	0.9989	0.998	0.9984	0.0361		745581	34274	711307	19276540	729439	20005979	40100	0.9641	0.998	0.9807	0.0365
	Human	HG19T1R3	40_TopHat2	20000000	19324034	18756513	567521	0.0294		88006	6255	81751	19198161	37867	19236028	675966	0.9954	0.9661	0.9805	0.002		1985164	65825	1919339	19684630	81111	19765741	675966	0.9087	0.9669	0.9369	0.0041
	Human	HG19T1R3	60_Subread	20000000	18968205	18578309	389896	0.0206		185136	9767	175369	18343000	440069	18783069	1031795	0.9902	0.9479	0.9686	0.0234		682479	17633	664846	18375450	445403	18820853	1031795	0.965	0.948	0.9564	0.0237
	Human	HG19T1R3	70_Minimap2	20000000	19145658	18345396	800262	0.0418		210460	3464	206996	17284922	1650276	18935198	854342	0.989	0.9568	0.9727	0.0872		3215006	17887	3197119	17284922	1650955	18935877	854342	0.8549	0.9568	0.903	0.0872
	Human	HG19T2R3	10_MagicBLAST	20000000	19897297	19483144	414153	0.0208		193110	1735	191375	16584895	3119292	19704187	102703	0.9903	0.9948	0.9925	0.1583		1107425	5569	1101856	16584895	3120002	19704897	102703	0.9468	0.9948	0.9702	0.1583
	Human	HG19T2R3	21_HISAT2	20000000	18669245	18263924	405321	0.0217		108872	17929	90943	17580343	980030	18560373	1330755	0.9942	0.9331	0.9627	0.0528		719616	29037	690579	17641669	1000179	18641848	1330755	0.9628	0.9334	0.9479	0.0537
	Human	HG19T2R3	30_STAR	20000000	19907594	19433806	473788	0.0238		48217	3058	45159	17646700	2212677	19859377	92406	0.9976	0.9954	0.9965	0.1114		780715	31661	749054	17727122	2236017	19963139	92406	0.9624	0.9954	0.9786	0.112
	Human	HG19T2R3	31_STARlong	20000000	19951620	19622278	329342	0.0165		137473	21961	115512	18085088	1729059	19814147	48380	0.9931	0.9976	0.9953	0.0873		613473	21961	591512	18085088	1729059	19814147	48380	0.97	0.9976	0.9836	0.0873
	Human	HG19T2R3	32_STAR.2.6c	20000000	5892272	5749500	142772	0.0242		12748	1633	11115	5370768	508756	5879524	14107728	0.9978	0.2942	0.4544	0.0865		230850	11734	219116	5398594	515460	5914054	14107728	0.9624	0.2954	0.452	0.0872
	Human	HG19T2R3	40_TopHat2	20000000	16468977	15982779	486198	0.0295		76686	4291	72395	16337850	54441	16392291	3531023	0.9953	0.8228	0.9009	0.0033		1770205	51033	1719172	16690067	88855	16778922	3531023	0.9046	0.8261	0.8636	0.0053
	Human	HG19T2R3	60_Subread	20000000	18724768	18338816	385952	0.0206		204108	13089	191019	17178940	1341720	18520660	1275232	0.9891	0.9356	0.9616	0.0724		688464	20057	668407	17208746	1351975	18560721	1275232	0.9642	0.9357	0.9498	0.0728
	Human	HG19T2R3	70_Minimap2	20000000	18848694	18047389	801305	0.0425		230211	5487	224724	16168269	2450214	18618483	1151306	0.9878	0.9418	0.9642	0.1316		3202190	20104	3182086	16168269	2450852	18619121	1151306	0.8533	0.9418	0.8953	0.1316
	Human	HG19T3R3	10_MagicBLAST	20000000	19858973	19394052	464921	0.0234		632243	2208	630035	5933635	13293095	19226730	141027	0.9682	0.9927	0.9803	0.6914		1623242	5877	1617365	5933635	13293976	19227611	141027	0.9221	0.9927	0.9561	0.6914
	Human	HG19T3R3	21_HISAT2	20000000	4653990	4538803	115187	0.0248		59954	12677	47277	3722324	871712	4594036	15346010	0.9871	0.2304	0.3736	0.1897		265528	14592	250936	3725536	873358	4598894	15346010	0.9454	0.2306	0.3707	0.1899
	Human	HG19T3R3	30_STAR	20000000	16324154	15895824	428330	0.0262		101613	9813	91800	6549782	9672759	16222541	3675846	0.9938	0.8153	0.8957	0.5963		718029	34824	683205	6575465	9759646	16335111	3675846	0.9579	0.8163	0.8815	0.5975
	Human	HG19T3R3	31_STARlong	20000000	17822688	17512608	310080	0.0174		216461	32682	183779	7661608	9944619	17606227	2177312	0.9879	0.8899	0.9363	0.5648		668529	32682	635847	7661608	9944619	17606227	2177312	0.9634	0.8899	0.9252	0.5648
	Human	HG19T3R3	32_STAR.2.6c	20000000	17717108	17280142	436966	0.0247		120413	8095	112318	7661723	9934972	17596695	2282892	0.9932	0.8852	0.9361	0.5646		814067	34694	779373	7694072	9987523	17681595	2282892	0.956	0.8857	0.9195	0.5649
	Human	HG19T3R3	40_TopHat2	20000000	2579329	2497215	82114	0.0318		20203	106	20097	2554020	5106	2559126	17420671	0.9922	0.1281	0.2269	0.002		378860	1889	376971	2570045	5362	2575407	17420671	0.8718	0.1288	0.2244	0.0021
	Human	HG19T3R3	60_Subread	20000000	14025644	13740305	285339	0.0203		232166	9593	222573	5194108	8599370	13793478	5974356	0.9834	0.6978	0.8163	0.6234		591845	12739	579106	5199831	8614566	13814397	5974356	0.9589	0.6981	0.808	0.6236
	Human	HG19T3R3	70_Minimap2	20000000	13577330	13031942	545388	0.0402		291830	8069	283761	5306978	7978522	13285500	6422670	0.9785	0.6741	0.7983	0.6005		2117905	18065	2099840	5306978	7978829	13285807	6422670	0.8625	0.6741	0.7568	0.6006
	Malaria	MalariaT1R1	10_MagicBLAST	20000000	19998837	19707170	291667	0.0146		22714	18962	3752	18570883	1405240	19976123	1163	0.9989	0.9999	0.9994	0.0703		455462	36016	419446	18570883	1405246	19976129	1163	0.9777	0.9999	0.9887	0.0703
	Malaria	MalariaT1R1	21_HISAT2	20000000	19797863	19418372	379491	0.0192		56770	43048	13722	19150280	590813	19741093	202137	0.9971	0.9899	0.9935	0.0299		545467	120545	424922	19271121	601115	19872236	202137	0.9733	0.9899	0.9815	0.0302
	Malaria	MalariaT1R1	30_STAR	20000000	19982426	19545240	437186	0.0219		5407	5065	342	19128953	848066	19977019	17574	0.9997	0.9991	0.9994	0.0425		575123	113266	461857	19320363	862684	20183047	17574	0.9723	0.9991	0.9855	0.0427
	Malaria	MalariaT1R1	31_STARlong	20000000	19984568	19780948	203620	0.0102		123053	69519	53534	19110765	750750	19861515	15432	0.9938	0.9992	0.9965	0.0378		430277	69519	360758	19110765	750750	19861515	15432	0.9788	0.9992	0.9889	0.0378
	Malaria	MalariaT1R1	32_STAR.2.6c	20000000	19979176	19521562	457614	0.0229		25607	23772	1835	19220535	733034	19953569	20824	0.9987	0.999	0.9988	0.0367		615141	155147	459994	19427728	747851	20175579	20824	0.9704	0.999	0.9845	0.0371
	Malaria	MalariaT1R1	40_TopHat2	20000000	19204823	18873066	331757	0.0173		18162	15357	2805	19132000	54661	19186661	795177	0.9991	0.9602	0.9792	0.0028		514048	53520	460528	19202845	64563	19267408	795177	0.974	0.9604	0.9671	0.0034
	Malaria	MalariaT1R1	60_Subread	20000000	19951558	19563951	387607	0.0194		135108	37721	97387	19376410	440040	19816450	48442	0.9932	0.9976	0.9954	0.0222		542672	87415	455257	19447912	443137	19891049	48442	0.9734	0.9976	0.9854	0.0223
	Malaria	MalariaT1R1	70_Minimap2	20000000	19950175	19374116	576059	0.0289		137249	29508	107741	18694731	1118195	19812926	49825	0.9931	0.9975	0.9953	0.0564		2093831	276787	1817044	18694771	1131155	19825926	49825	0.9045	0.9975	0.9487	0.0571
	Malaria	MalariaT2R1	10_MagicBLAST	20000000	19999364	19707136	292228	0.0146		26762	20516	6246	16740663	3231939	19972602	636	0.9987	1	0.9993	0.1618		463039	38993	424046	16740663	3231956	19972619	636	0.9773	1	0.9885	0.1618
	Malaria	MalariaT2R1	21_HISAT2	20000000	17579773	17256835	322938	0.0184		77855	55790	22065	16254605	1247313	17501918	2420227	0.9956	0.8785	0.9334	0.0713		488568	120945	367623	16333732	1259454	17593186	2420227	0.973	0.8791	0.9236	0.0716
	Malaria	MalariaT2R1	30_STAR	20000000	19965614	19314514	651100	0.0326		21909	20664	1245	17689311	2254394	19943705	34386	0.9989	0.9983	0.9986	0.113		653138	187801	465337	18049984	2316384	20366368	34386	0.9689	0.9983	0.9834	0.1137
	Malaria	MalariaT2R1	31_STARlong	20000000	19969722	19767318	202404	0.0101		216134	156271	59863	17680413	2073175	19753588	30278	0.9892	0.9985	0.9938	0.105		526502	156271	370231	17680413	2073175	19753588	30278	0.974	0.9985	0.9861	0.105
	Malaria	MalariaT2R1	32_STAR.2.6c	20000000	19963654	19284030	679624	0.034		55285	52480	2805	17801708	2106661	19908369	36346	0.9972	0.9982	0.9977	0.1058		711182	247726	463456	18185792	2169348	20355140	36346	0.9662	0.9982	0.982	0.1066
	Malaria	MalariaT2R1	40_TopHat2	20000000	14610734	14350580	260154	0.0178		12977	10617	2360	14485019	112738	14597757	5389266	0.9991	0.7304	0.8439	0.0077		427744	53839	373905	14526416	121383	14647799	5389266	0.9716	0.731	0.8343	0.0083
	Malaria	MalariaT2R1	60_Subread	20000000	19817349	19426863	390486	0.0197		170014	71136	98878	18226972	1420363	19647335	182651	0.9914	0.9908	0.9911	0.0723		568459	119077	449382	18296909	1430048	19726957	182651	0.972	0.9908	0.9813	0.0725
	Malaria	MalariaT2R1	70_Minimap2	20000000	19687245	19097318	589927	0.03		167874	55510	112364	17182591	2336780	19519371	312755	0.9915	0.9842	0.9878	0.1197		2172749	311550	1861199	17182640	2352613	19535253	312755	0.8999	0.9842	0.9402	0.1204
	Malaria	MalariaT3R1	10_MagicBLAST	20000000	19666063	19345138	320925	0.0163		235197	27402	207795	4790537	14640329	19430866	333937	0.988	0.9831	0.9856	0.7535		728210	46209	682001	4790537	14641570	19432107	333937	0.9639	0.9831	0.9734	0.7535
	Malaria	MalariaT3R1	21_HISAT2	20000000	1193743	1171681	22062	0.0185		6311	4394	1917	952339	235093	1187432	18806257	0.9947	0.0594	0.1121	0.198		37489	8395	29094	952629	235428	1188057	18806257	0.9694	0.0594	0.112	0.1982
	Malaria	MalariaT3R1	30_STAR	20000000	15214650	14138990	1075660	0.0707		203412	183487	19925	4057116	10954122	15011238	4785350	0.9866	0.7583	0.8575	0.7297		1146505	760694	385811	4263015	11722168	15985183	4785350	0.9331	0.7696	0.8435	0.7333
	Malaria	MalariaT3R1	31_STARlong	20000000	18426642	18239134	187508	0.0102		568102	502044	66058	6661671	11196869	17858540	1573358	0.9692	0.919	0.9434	0.627		848964	502044	346920	6661671	11196869	17858540	1573358	0.9546	0.919	0.9365	0.627
	Malaria	MalariaT3R1	32_STAR.2.6c	20000000	18374680	17521344	853336	0.0464		130587	119850	10737	6724228	11519865	18244093	1625320	0.9929	0.9182	0.9541	0.6314		880522	433572	446950	6948440	11896258	18844698	1625320	0.9554	0.9206	0.9377	0.6313
	Malaria	MalariaT3R1	40_TopHat2	20000000	420261	411720	8541	0.0203		425	354	71	415055	4781	419836	19579739	0.999	0.021	0.0411	0.0114		15257	2348	12909	415088	5009	420097	19579739	0.965	0.021	0.0411	0.0119
	Malaria	MalariaT3R1	60_Subread	20000000	12101029	11833904	267125	0.0221		515522	118894	396628	3732759	7852748	11585507	7898971	0.9574	0.5946	0.7336	0.6778		754848	148664	606184	3753744	7904096	11657840	7898971	0.9392	0.5961	0.7293	0.678
	Malaria	MalariaT3R1	70_Minimap2	20000000	10905620	10584427	321193	0.0295		237328	69326	168002	3782638	6885654	10668292	9094380	0.9782	0.5398	0.6957	0.6454		1143013	192537	950476	3782642	6897871	10680513	9094380	0.9033	0.5401	0.676	0.6458
	Malaria	MalariaT1R2	10_MagicBLAST	20000000	19998926	19706536	292390	0.0146		23090	19184	3906	18574587	1401249	19975836	1074	0.9988	0.9999	0.9994	0.0701		454767	36285	418482	18574587	1401255	19975842	1074	0.9777	0.9999	0.9887	0.0701
	Malaria	MalariaT1R2	21_HISAT2	20000000	19806844	19424358	382486	0.0193		56812	43168	13644	19162034	587998	19750032	193156	0.9971	0.9903	0.9937	0.0298		546730	119477	427253	19282326	597816	19880142	193156	0.9732	0.9904	0.9817	0.0301
	Malaria	MalariaT1R2	30_STAR	20000000	19982848	19547026	435822	0.0218		6207	5554	653	19136524	840117	19976641	17152	0.9997	0.9991	0.9994	0.0421		575126	114997	460129	19326028	854158	20180186	17152	0.9723	0.9992	0.9855	0.0423
	Malaria	MalariaT1R2	31_STARlong	20000000	19983750	19779374	204376	0.0102		124665	69647	55018	19115057	744028	19859085	16250	0.9938	0.9992	0.9965	0.0375		432523	69647	362876	19115057	744028	19859085	16250	0.9787	0.9992	0.9888	0.0375
	Malaria	MalariaT1R2	32_STAR.2.6c	20000000	19979362	19528642	450720	0.0226		26520	24799	1721	19227593	725249	19952842	20638	0.9987	0.999	0.9988	0.0363		609220	149533	459687	19427765	738885	20166650	20638	0.9707	0.999	0.9846	0.0366
	Malaria	MalariaT1R2	40_TopHat2	20000000	19217571	18883145	334426	0.0174		18606	15325	3281	19146719	52246	19198965	782429	0.999	0.9608	0.9796	0.0027		518575	51071	467504	19216449	62217	19278666	782429	0.9738	0.961	0.9674	0.0032
	Malaria	MalariaT1R2	60_Subread	20000000	19949753	19562588	387165	0.0194		130908	37195	93713	19377188	441657	19818845	50247	0.9934	0.9975	0.9955	0.0223		537751	86471	451280	19447762	444934	19892696	50247	0.9737	0.9975	0.9854	0.0224
	Malaria	MalariaT1R2	70_Minimap2	20000000	19950239	19374127	576112	0.0289		137719	30153	107566	18695542	1116978	19812520	49761	0.9931	0.9975	0.9953	0.0564		2093171	277463	1815708	18695570	1129742	19825312	49761	0.9045	0.9975	0.9487	0.057
	Malaria	MalariaT2R2	10_MagicBLAST	20000000	19999445	19706195	293250	0.0147		26432	20389	6043	16741459	3231554	19973013	555	0.9987	1	0.9993	0.1618		461620	37650	423970	16741459	3231586	19973045	555	0.9774	1	0.9886	0.1618
	Malaria	MalariaT2R2	21_HISAT2	20000000	17595604	17267156	328448	0.0187		70322	49444	20878	16277514	1247768	17525282	2404396	0.996	0.8794	0.9341	0.0712		490043	116078	373965	16356759	1260333	17617092	2404396	0.9729	0.8799	0.9241	0.0715
	Malaria	MalariaT2R2	30_STAR	20000000	19965840	19311918	653922	0.0328		22394	20965	1429	17688826	2254620	19943446	34160	0.9989	0.9983	0.9986	0.1131		647152	183290	463862	18047049	2317627	20364676	34160	0.9692	0.9983	0.9835	0.1138
	Malaria	MalariaT2R2	31_STARlong	20000000	19971166	19766604	204562	0.0102		213750	153175	60575	17678990	2078426	19757416	28834	0.9893	0.9985	0.9939	0.1052		524216	153175	371041	17678990	2078426	19757416	28834	0.9742	0.9985	0.9862	0.1052
	Malaria	MalariaT2R2	32_STAR.2.6c	20000000	19964970	19282532	682438	0.0342		52663	49746	2917	17802114	2110193	19912307	35030	0.9974	0.9982	0.9978	0.106		702024	238585	463439	18181786	2174116	20355902	35030	0.9667	0.9983	0.9822	0.1068
	Malaria	MalariaT2R2	40_TopHat2	20000000	14624544	14353797	270747	0.0185		12438	10214	2224	14500623	111483	14612106	5375456	0.9991	0.7311	0.8443	0.0076		435822	54105	381717	14542294	120445	14662739	5375456	0.9711	0.7317	0.8346	0.0082
	Malaria	MalariaT2R2	60_Subread	20000000	19814770	19420766	394004	0.0199		168943	68703	100240	18235573	1410254	19645827	185230	0.9915	0.9907	0.9911	0.0718		571747	119022	452725	18307167	1420480	19727647	185230	0.9718	0.9907	0.9812	0.072
	Malaria	MalariaT2R2	70_Minimap2	20000000	19684839	19091023	593816	0.0302		169342	55916	113426	17181426	2334071	19515497	315161	0.9914	0.9841	0.9877	0.1196		2185613	315665	1869948	17181478	2350023	19531501	315161	0.8994	0.9841	0.9398	0.1203
	Malaria	MalariaT3R2	10_MagicBLAST	20000000	19665646	19344796	320850	0.0163		231331	26881	204450	4796761	14637554	19434315	334354	0.9882	0.9831	0.9857	0.7532		728119	45782	682337	4796761	14638753	19435514	334354	0.9639	0.9831	0.9734	0.7532
	Malaria	MalariaT3R2	21_HISAT2	20000000	1196465	1174535	21930	0.0183		6013	3947	2066	955562	234890	1190452	18803535	0.995	0.0595	0.1124	0.1973		38667	8333	30334	955900	235250	1191150	18803535	0.9686	0.0596	0.1122	0.1975
	Malaria	MalariaT3R2	30_STAR	20000000	15244278	14158034	1086244	0.0713		205096	184872	20224	4070936	10968246	15039182	4755722	0.9865	0.7598	0.8584	0.7293		1158098	768120	389978	4279530	11740496	16020026	4755722	0.9326	0.7711	0.8442	0.7329
	Malaria	MalariaT3R2	31_STARlong	20000000	18437290	18245274	192016	0.0104		574719	509872	64847	6663708	11198863	17862571	1562710	0.9688	0.9196	0.9435	0.6269		868397	509872	358525	6663708	11198863	17862571	1562710	0.9536	0.9196	0.9363	0.6269
	Malaria	MalariaT3R2	32_STAR.2.6c	20000000	18390446	17528802	861644	0.0469		132331	122863	9468	6731856	11526259	18258115	1609554	0.9928	0.919	0.9545	0.6313		895011	436071	458940	6954753	11903482	18858235	1609554	0.9547	0.9214	0.9377	0.6312
	Malaria	MalariaT3R2	40_TopHat2	20000000	418855	410414	8441	0.0202		268	182	86	413758	4829	418587	19581145	0.9994	0.0209	0.041	0.0115		15985	2440	13545	413790	5031	418821	19581145	0.9632	0.0209	0.041	0.012
	Malaria	MalariaT3R2	60_Subread	20000000	12116924	11843819	273105	0.0225		497510	116571	380939	3753284	7866130	11619414	7883076	0.9589	0.5958	0.735	0.677		741043	145787	595256	3775491	7919646	11695137	7883076	0.9404	0.5974	0.7306	0.6772
	Malaria	MalariaT3R2	70_Minimap2	20000000	10945744	10625790	319954	0.0292		235651	67153	168498	3800359	6909734	10710093	9054256	0.9785	0.5419	0.6975	0.6452		1130576	189504	941072	3800370	6921610	10721980	9054256	0.9046	0.5422	0.678	0.6456
	Malaria	MalariaT1R3	10_MagicBLAST	20000000	19998991	19706559	292432	0.0146		23153	19251	3902	18581848	1393990	19975838	1009	0.9988	0.9999	0.9994	0.0698		456942	36845	420097	18581848	1393992	19975840	1009	0.9776	0.9999	0.9887	0.0698
	Malaria	MalariaT1R3	21_HISAT2	20000000	19803401	19423895	379506	0.0192		59424	44477	14947	19150735	593242	19743977	196599	0.997	0.9901	0.9936	0.03		548622	123186	425436	19269838	603629	19873467	196599	0.9731	0.9902	0.9816	0.0304
	Malaria	MalariaT1R3	30_STAR	20000000	19982354	19543412	438942	0.022		5128	4788	340	19129379	847847	19977226	17646	0.9997	0.9991	0.9994	0.0424		574503	113448	461055	19321309	862616	20183925	17646	0.9723	0.9991	0.9855	0.0427
	Malaria	MalariaT1R3	31_STARlong	20000000	19984928	19779620	205308	0.0103		122247	68383	53864	19109352	753329	19862681	15072	0.9939	0.9992	0.9966	0.0379		433487	68383	365104	19109352	753329	19862681	15072	0.9786	0.9992	0.9888	0.0379
	Malaria	MalariaT1R3	32_STAR.2.6c	20000000	19978716	19523208	455508	0.0228		23660	21861	1799	19220948	734108	19955056	21284	0.9988	0.9989	0.9989	0.0368		610222	149826	460396	19425567	748763	20174330	21284	0.9706	0.9989	0.9846	0.0371
	Malaria	MalariaT1R3	40_TopHat2	20000000	19217144	18884554	332590	0.0173		18309	15493	2816	19144302	54533	19198835	782856	0.999	0.9608	0.9796	0.0028		522245	55377	466868	19215433	64404	19279837	782856	0.9736	0.961	0.9673	0.0033
	Malaria	MalariaT1R3	60_Subread	20000000	19949944	19561863	388081	0.0195		131797	35709	96088	19385203	432944	19818147	50056	0.9934	0.9975	0.9954	0.0218		540507	85774	454733	19456474	436550	19893024	50056	0.9735	0.9975	0.9854	0.0219
	Malaria	MalariaT1R3	70_Minimap2	20000000	19949164	19371263	577901	0.029		138776	30835	107941	18693124	1117264	19810388	50836	0.993	0.9974	0.9952	0.0564		2097451	279726	1817725	18693150	1130151	19823301	50836	0.9043	0.9974	0.9486	0.057
	Malaria	MalariaT2R3	10_MagicBLAST	20000000	19999477	19707907	291570	0.0146		26111	19833	6278	16758512	3214854	19973366	523	0.9987	1	0.9993	0.161		460342	36763	423579	16758512	3214893	19973405	523	0.9775	1	0.9886	0.161
	Malaria	MalariaT2R3	21_HISAT2	20000000	17610622	17288794	321828	0.0183		80790	59051	21739	16282806	1247026	17529832	2389378	0.9954	0.88	0.9342	0.0711		493167	126101	367066	16359451	1259528	17618979	2389378	0.9728	0.8806	0.9244	0.0715
	Malaria	MalariaT2R3	30_STAR	20000000	19965646	19319706	645940	0.0324		23227	21518	1709	17699000	2243419	19942419	34354	0.9988	0.9983	0.9986	0.1125		648439	185317	463122	18051121	2306936	20358057	34354	0.9691	0.9983	0.9835	0.1133
	Malaria	MalariaT2R3	31_STARlong	20000000	19968394	19765356	203038	0.0102		215380	157323	58057	17688223	2064791	19753014	31606	0.9892	0.9984	0.9938	0.1045		524288	157323	366965	17688223	2064791	19753014	31606	0.9741	0.9984	0.9861	0.1045
	Malaria	MalariaT2R3	32_STAR.2.6c	20000000	19963910	19290412	673498	0.0337		56111	52631	3480	17810216	2097583	19907799	36090	0.9972	0.9982	0.9977	0.1054		702025	241941	460084	18183963	2160196	20344159	36090	0.9666	0.9982	0.9822	0.1062
	Malaria	MalariaT2R3	40_TopHat2	20000000	14646843	14382930	263913	0.018		12211	9836	2375	14522255	112377	14634632	5353157	0.9992	0.7322	0.8451	0.0077		438309	49374	388935	14563032	120622	14683654	5353157	0.971	0.7328	0.8353	0.0082
	Malaria	MalariaT2R3	60_Subread	20000000	19817361	19427595	389766	0.0197		172116	68864	103252	18236341	1408904	19645245	182639	0.9913	0.9908	0.9911	0.0717		569921	116889	453032	18307301	1418399	19725700	182639	0.9719	0.9908	0.9813	0.0719
	Malaria	MalariaT2R3	70_Minimap2	20000000	19694142	19104405	589737	0.0299		165837	53408	112429	17197919	2330386	19528305	305858	0.9916	0.9846	0.9881	0.1193		2173592	309817	1863775	17197965	2346138	19544103	305858	0.8999	0.9846	0.9404	0.12
	Malaria	MalariaT3R3	10_MagicBLAST	20000000	19659422	19342002	317420	0.0161		230846	26754	204092	4792989	14635587	19428576	340578	0.9883	0.9828	0.9855	0.7533		722852	45943	676909	4792989	14636790	19429779	340578	0.9641	0.9828	0.9734	0.7533
	Malaria	MalariaT3R3	21_HISAT2	20000000	1206625	1184621	22004	0.0182		5955	3824	2131	964544	236126	1200670	18793375	0.9951	0.0601	0.1133	0.1967		37974	7031	30943	964867	236582	1201449	18793375	0.9694	0.0601	0.1132	0.1969
	Malaria	MalariaT3R3	30_STAR	20000000	15215604	14144846	1070758	0.0704		202983	183624	19359	4073487	10939134	15012621	4784396	0.9867	0.7583	0.8576	0.7287		1134923	748645	386278	4276578	11696667	15973245	4784396	0.9337	0.7695	0.8437	0.7323
	Malaria	MalariaT3R3	31_STARlong	20000000	18430024	18240626	189398	0.0103		569651	503352	66299	6665214	11195159	17860373	1569976	0.9691	0.9192	0.9435	0.6268		860277	503352	356925	6665214	11195159	17860373	1569976	0.954	0.9192	0.9363	0.6268
	Malaria	MalariaT3R3	32_STAR.2.6c	20000000	18379822	17530180	849642	0.0462		127678	118514	9164	6730345	11521799	18252144	1620178	0.9931	0.9185	0.9543	0.6313		879539	424130	455409	6950757	11895598	18846355	1620178	0.9554	0.9208	0.9378	0.6312
	Malaria	MalariaT3R3	40_TopHat2	20000000	428002	419078	8924	0.0209		321	259	62	422702	4979	427681	19571998	0.9993	0.0214	0.0419	0.0116		17187	2359	14828	422750	5211	427961	19571998	0.9614	0.0214	0.0419	0.0122
	Malaria	MalariaT3R3	60_Subread	20000000	12106925	11840956	265969	0.022		506792	115510	391282	3748132	7852001	11600133	7893075	0.9581	0.5951	0.7342	0.6769		745595	142509	603086	3769043	7902474	11671517	7893075	0.94	0.5966	0.7299	0.6771
	Malaria	MalariaT3R3	70_Minimap2	20000000	10928700	10614850	313850	0.0287		235932	68437	167495	3795544	6897224	10692768	9071300	0.9784	0.541	0.6968	0.645		1105256	182107	923149	3795550	6909540	10705090	9071300	0.9064	0.5413	0.6778	0.6454
	# Species	Run	Method	Reads in benchmark	Reads aligned in method	Reads uniquely aligned, U	Reads multi-aligned, NU	% reads multiply aligned NU/(U+NU)		Misaligned reads some partial, FP=FP1+FP2	Overlapping the truth, but extending out, FP1	Mismapped reads not overlapping the truth, FP2	Reads at exact same site as benchmark, TP1	Read at correct site, but partial, TP2	Correct mapping, some partial, TP=TP1+TP2	Unaligned FN	Read mapping precision TP/(TP+FP)	Read mapping recall TP/(TP+FN)	Read mapping F-score 2pr/(p+r)	% Well mapped but partial TP2/(TP1+TP2)		Misalignments some partial, FP=FP1+FP2	Overlapping the truth, but extending out, FP1	Mismappings not overlapping the truth, FP2	Exact alignments identical to benchmark, TP1	Exact but partial alignments, TP2	Correct alignments, some partial, TP=TP1+TP2	Unaligned, FN	Alignment mapping precision TP/(TP+FP)	Alignment mapping recall TP/(TP+FN)	Alignment mapping F-score 2pr/(p+r)	% Well mapped but partial TP2/(TP1+TP2)
	Human	iRefSeq	10_MagicBLAST	45108	45107	44813	294	0.0065		15	3	12	43912	1180	45092	1	0.9997	1	0.9998	0.0262		458	3	455	43912	1186	45098	1	0.9899	1	0.9949	0.0263
	Human	HG19T1R1	10_MagicBLAST	20000000	19852354	19445925	406429	0.0205		110988	1554	109434	17877429	1863937	19741366	147646	0.9944	0.9926	0.9935	0.0944		1025497	5554	1019943	17877429	1864608	19742037	147646	0.9506	0.9926	0.9711	0.0944
	Human	HG19T1R2	10_MagicBLAST	20000000	19852386	19446087	406299	0.0205		111242	1541	109701	17878078	1863066	19741144	147614	0.9944	0.9926	0.9935	0.0944		1033160	5537	1027623	17878078	1863748	19741826	147614	0.9503	0.9926	0.971	0.0944
Magic-BLAST	Human	HG19T1R3	10_MagicBLAST	20000000	19852087	19446376	405711	0.0204		111109	1504	109605	17879530	1861448	19740978	147913	0.9944	0.9926	0.9935	0.0943		1026694	5584	1021110	17879530	1862121	19741651	147913	0.9506	0.9926	0.9711	0.0943
	Human	HG19T2R1	10_MagicBLAST	20000000	19897140	19484393	412747	0.0207		193101	1757	191344	16585846	3118193	19704039	102860	0.9903	0.9948	0.9925	0.1583		1113923	6003	1107920	16585846	3118969	19704815	102860	0.9465	0.9948	0.97	0.1583
	Human	HG19T2R2	10_MagicBLAST	20000000	19898036	19484451	413585	0.0208		192580	1808	190772	16586693	3118763	19705456	101964	0.9903	0.9949	0.9926	0.1583		1109734	5607	1104127	16586693	3119449	19706142	101964	0.9467	0.9949	0.9702	0.1583
	Human	HG19T2R3	10_MagicBLAST	20000000	19897297	19483144	414153	0.0208		193110	1735	191375	16584895	3119292	19704187	102703	0.9903	0.9948	0.9925	0.1583		1107425	5569	1101856	16584895	3120002	19704897	102703	0.9468	0.9948	0.9702	0.1583
	Human	HG19T3R1	10_MagicBLAST	20000000	19860221	19395432	464789	0.0234		633203	2451	630752	5932695	13294323	19227018	139779	0.9681	0.9928	0.9803	0.6914		1622990	6360	1616630	5932695	13295121	19227816	139779	0.9222	0.9928	0.9562	0.6915
	Human	HG19T3R2	10_MagicBLAST	20000000	19860555	19395682	464873	0.0234		634013	2283	631730	5933632	13292910	19226542	139445	0.9681	0.9928	0.9803	0.6914		1625303	6431	1618872	5933632	13293724	19227356	139445	0.9221	0.9928	0.9561	0.6914
	Human	HG19T3R3	10_MagicBLAST	20000000	19858973	19394052	464921	0.0234		632243	2208	630035	5933635	13293095	19226730	141027	0.9682	0.9927	0.9803	0.6914		1623242	5877	1617365	5933635	13293976	19227611	141027	0.9221	0.9927	0.9561	0.6914
	Malaria	MalariaT1R1	10_MagicBLAST	20000000	19998837	19707170	291667	0.0146		22714	18962	3752	18570883	1405240	19976123	1163	0.9989	0.9999	0.9994	0.0703		455462	36016	419446	18570883	1405246	19976129	1163	0.9777	0.9999	0.9887	0.0703
	Malaria	MalariaT1R2	10_MagicBLAST	20000000	19998926	19706536	292390	0.0146		23090	19184	3906	18574587	1401249	19975836	1074	0.9988	0.9999	0.9994	0.0701		454767	36285	418482	18574587	1401255	19975842	1074	0.9777	0.9999	0.9887	0.0701
	Malaria	MalariaT1R3	10_MagicBLAST	20000000	19998991	19706559	292432	0.0146		23153	19251	3902	18581848	1393990	19975838	1009	0.9988	0.9999	0.9994	0.0698		456942	36845	420097	18581848	1393992	19975840	1009	0.9776	0.9999	0.9887	0.0698
	Malaria	MalariaT2R1	10_MagicBLAST	20000000	19999364	19707136	292228	0.0146		26762	20516	6246	16740663	3231939	19972602	636	0.9987	1	0.9993	0.1618		463039	38993	424046	16740663	3231956	19972619	636	0.9773	1	0.9885	0.1618
	Malaria	MalariaT2R2	10_MagicBLAST	20000000	19999445	19706195	293250	0.0147		26432	20389	6043	16741459	3231554	19973013	555	0.9987	1	0.9993	0.1618		461620	37650	423970	16741459	3231586	19973045	555	0.9774	1	0.9886	0.1618
	Malaria	MalariaT2R3	10_MagicBLAST	20000000	19999477	19707907	291570	0.0146		26111	19833	6278	16758512	3214854	19973366	523	0.9987	1	0.9993	0.161		460342	36763	423579	16758512	3214893	19973405	523	0.9775	1	0.9886	0.161
	Malaria	MalariaT3R1	10_MagicBLAST	20000000	19666063	19345138	320925	0.0163		235197	27402	207795	4790537	14640329	19430866	333937	0.988	0.9831	0.9856	0.7535		728210	46209	682001	4790537	14641570	19432107	333937	0.9639	0.9831	0.9734	0.7535
	Malaria	MalariaT3R2	10_MagicBLAST	20000000	19665646	19344796	320850	0.0163		231331	26881	204450	4796761	14637554	19434315	334354	0.9882	0.9831	0.9857	0.7532		728119	45782	682337	4796761	14638753	19435514	334354	0.9639	0.9831	0.9734	0.7532
	Malaria	MalariaT3R3	10_MagicBLAST	20000000	19659422	19342002	317420	0.0161		230846	26754	204092	4792989	14635587	19428576	340578	0.9883	0.9828	0.9855	0.7533		722852	45943	676909	4792989	14636790	19429779	340578	0.9641	0.9828	0.9734	0.7533
	Human	iRefSeq	20_HISAT2_relaxed	45108	45107	43166	1941	0.043		292	190	102	40435	4380	44815	1	0.9935	1	0.9967	0.0977		880	436	444	40456	6011	46467	1	0.9814	1	0.9906	0.1294
	Human	iRefSeq	21_HISAT2	45108	40444	39711	733	0.0181		117	78	39	39538	789	40327	4664	0.9971	0.8963	0.944	0.0196		637	281	356	39562	1180	40742	4664	0.9846	0.8973	0.9389	0.029
	Human	HG19T1R1	21_HISAT2	20000000	19857904	19419363	438541	0.0221		78151	12878	65273	19275773	503980	19779753	142096	0.9961	0.9929	0.9945	0.0255		735760	25310	710450	19357228	525592	19882820	142096	0.9643	0.9929	0.9784	0.0264
	Human	HG19T1R2	21_HISAT2	20000000	19857873	19419299	438574	0.0221		78075	12675	65400	19276539	503259	19779798	142127	0.9961	0.9929	0.9945	0.0254		735624	24766	710858	19358254	525306	19883560	142127	0.9643	0.9929	0.9784	0.0264
Hisat2	Human	HG19T1R3	21_HISAT2	20000000	19858056	19420777	437279	0.022		78406	12770	65636	19276326	503324	19779650	141944	0.9961	0.9929	0.9945	0.0254		735204	24825	710379	19357786	524986	19882772	141944	0.9643	0.9929	0.9784	0.0264
	Human	HG19T2R1	21_HISAT2	20000000	18663505	18260283	403222	0.0216		109289	17494	91795	17577151	977065	18554216	1336495	0.9941	0.9328	0.9625	0.0527		718784	28423	690361	17638117	996873	18634990	1336495	0.9629	0.9331	0.9477	0.0535
	Human	HG19T2R2	21_HISAT2	20000000	18665642	18260954	404688	0.0217		188178	17722	170456	17495697	981767	18477464	1334358	0.9899	0.9326	0.9604	0.0531		797650	29200	768450	17556685	1002006	18558691	1334358	0.9588	0.9329	0.9457	0.054
	Human	HG19T2R3	21_HISAT2	20000000	18669245	18263924	405321	0.0217		108872	17929	90943	17580343	980030	18560373	1330755	0.9942	0.9331	0.9627	0.0528		719616	29037	690579	17641669	1000179	18641848	1330755	0.9628	0.9334	0.9479	0.0537
	Human	HG19T3R1	21_HISAT2	20000000	4651845	4537041	114804	0.0247		60054	12629	47425	3719838	871953	4591791	15348155	0.9871	0.2303	0.3734	0.1899		264879	14562	250317	3723144	873562	4596706	15348155	0.9455	0.2305	0.3706	0.19
	Human	HG19T3R2	21_HISAT2	20000000	4650594	4535446	115148	0.0248		60005	12718	47287	3719860	870729	4590589	15349406	0.9871	0.2302	0.3734	0.1897		266836	14752	252084	3723139	872271	4595410	15349406	0.9451	0.2304	0.3705	0.1898
	Human	HG19T3R3	21_HISAT2	20000000	4653990	4538803	115187	0.0248		59954	12677	47277	3722324	871712	4594036	15346010	0.9871	0.2304	0.3736	0.1897		265528	14592	250936	3725536	873358	4598894	15346010	0.9454	0.2306	0.3707	0.1899
	Malaria	MalariaT1R1	21_HISAT2	20000000	19797863	19418372	379491	0.0192		56770	43048	13722	19150280	590813	19741093	202137	0.9971	0.9899	0.9935	0.0299		545467	120545	424922	19271121	601115	19872236	202137	0.9733	0.9899	0.9815	0.0302
	Malaria	MalariaT1R2	21_HISAT2	20000000	19806844	19424358	382486	0.0193		56812	43168	13644	19162034	587998	19750032	193156	0.9971	0.9903	0.9937	0.0298		546730	119477	427253	19282326	597816	19880142	193156	0.9732	0.9904	0.9817	0.0301
	Malaria	MalariaT1R3	21_HISAT2	20000000	19803401	19423895	379506	0.0192		59424	44477	14947	19150735	593242	19743977	196599	0.997	0.9901	0.9936	0.03		548622	123186	425436	19269838	603629	19873467	196599	0.9731	0.9902	0.9816	0.0304
	Malaria	MalariaT2R1	21_HISAT2	20000000	17579773	17256835	322938	0.0184		77855	55790	22065	16254605	1247313	17501918	2420227	0.9956	0.8785	0.9334	0.0713		488568	120945	367623	16333732	1259454	17593186	2420227	0.973	0.8791	0.9236	0.0716
	Malaria	MalariaT2R2	21_HISAT2	20000000	17595604	17267156	328448	0.0187		70322	49444	20878	16277514	1247768	17525282	2404396	0.996	0.8794	0.9341	0.0712		490043	116078	373965	16356759	1260333	17617092	2404396	0.9729	0.8799	0.9241	0.0715
	Malaria	MalariaT2R3	21_HISAT2	20000000	17610622	17288794	321828	0.0183		80790	59051	21739	16282806	1247026	17529832	2389378	0.9954	0.88	0.9342	0.0711		493167	126101	367066	16359451	1259528	17618979	2389378	0.9728	0.8806	0.9244	0.0715
	Malaria	MalariaT3R1	21_HISAT2	20000000	1193743	1171681	22062	0.0185		6311	4394	1917	952339	235093	1187432	18806257	0.9947	0.0594	0.1121	0.198		37489	8395	29094	952629	235428	1188057	18806257	0.9694	0.0594	0.112	0.1982
	Malaria	MalariaT3R2	21_HISAT2	20000000	1196465	1174535	21930	0.0183		6013	3947	2066	955562	234890	1190452	18803535	0.995	0.0595	0.1124	0.1973		38667	8333	30334	955900	235250	1191150	18803535	0.9686	0.0596	0.1122	0.1975
	Malaria	MalariaT3R3	21_HISAT2	20000000	1206625	1184621	22004	0.0182		5955	3824	2131	964544	236126	1200670	18793375	0.9951	0.0601	0.1133	0.1967		37974	7031	30943	964867	236582	1201449	18793375	0.9694	0.0601	0.1132	0.1969
	Human	HG19T1R1	30_STAR	20000000	19957874	19534408	423466	0.0212		29379	1040	28339	18717981	1210514	19928495	42126	0.9985	0.9979	0.9982	0.0607		745094	28772	716322	18770105	1220339	19990444	42126	0.9641	0.9979	0.9807	0.061
	Human	HG19T1R2	30_STAR	20000000	19958138	19535224	422914	0.0212		29535	1113	28422	18718907	1209696	19928603	41862	0.9985	0.9979	0.9982	0.0607		745401	28296	717105	18769799	1219860	19989659	41862	0.9641	0.9979	0.9807	0.061
Star 1-pass	Human	HG19T1R3	30_STAR	20000000	19958560	19535456	423104	0.0212		29744	1115	28629	18718855	1209961	19928816	41440	0.9985	0.9979	0.9982	0.0607		747636	28000	719636	18770682	1219564	19990246	41440	0.9639	0.9979	0.9806	0.061
	Human	HG19T2R1	30_STAR	20000000	19907248	19433770	473478	0.0238		47560	2815	44745	17647866	2211822	19859688	92752	0.9976	0.9954	0.9965	0.1114		779894	31116	748778	17728323	2235723	19964046	92752	0.9624	0.9954	0.9786	0.112
	Human	HG19T2R2	30_STAR	20000000	19908854	19435110	473744	0.0238		47735	2945	44790	17647155	2213964	19861119	91146	0.9976	0.9954	0.9965	0.1115		777684	31134	746550	17727886	2237506	19965392	91146	0.9625	0.9955	0.9787	0.1121
	Human	HG19T2R3	30_STAR	20000000	19907594	19433806	473788	0.0238		48217	3058	45159	17646700	2212677	19859377	92406	0.9976	0.9954	0.9965	0.1114		780715	31661	749054	17727122	2236017	19963139	92406	0.9624	0.9954	0.9786	0.112
	Human	HG19T3R1	30_STAR	20000000	16328840	15899536	429304	0.0263		103414	9911	93503	6549651	9675775	16225426	3671160	0.9937	0.8155	0.8958	0.5963		718637	34826	683811	6575332	9763477	16338809	3671160	0.9579	0.8165	0.8816	0.5976
	Human	HG19T3R2	30_STAR	20000000	16328282	15900934	427348	0.0262		102892	9801	93091	6551118	9674272	16225390	3671718	0.9937	0.8155	0.8958	0.5962		718982	34888	684094	6576595	9761147	16337742	3671718	0.9578	0.8165	0.8815	0.5975
	Human	HG19T3R3	30_STAR	20000000	16324154	15895824	428330	0.0262		101613	9813	91800	6549782	9672759	16222541	3675846	0.9938	0.8153	0.8957	0.5963		718029	34824	683205	6575465	9759646	16335111	3675846	0.9579	0.8163	0.8815	0.5975
	Malaria	MalariaT1R1	30_STAR	20000000	19982426	19545240	437186	0.0219		5407	5065	342	19128953	848066	19977019	17574	0.9997	0.9991	0.9994	0.0425		575123	113266	461857	19320363	862684	20183047	17574	0.9723	0.9991	0.9855	0.0427
	Malaria	MalariaT1R2	30_STAR	20000000	19982848	19547026	435822	0.0218		6207	5554	653	19136524	840117	19976641	17152	0.9997	0.9991	0.9994	0.0421		575126	114997	460129	19326028	854158	20180186	17152	0.9723	0.9992	0.9855	0.0423
	Malaria	MalariaT1R3	30_STAR	20000000	19982354	19543412	438942	0.022		5128	4788	340	19129379	847847	19977226	17646	0.9997	0.9991	0.9994	0.0424		574503	113448	461055	19321309	862616	20183925	17646	0.9723	0.9991	0.9855	0.0427
	Malaria	MalariaT2R1	30_STAR	20000000	19965614	19314514	651100	0.0326		21909	20664	1245	17689311	2254394	19943705	34386	0.9989	0.9983	0.9986	0.113		653138	187801	465337	18049984	2316384	20366368	34386	0.9689	0.9983	0.9834	0.1137
	Malaria	MalariaT2R2	30_STAR	20000000	19965840	19311918	653922	0.0328		22394	20965	1429	17688826	2254620	19943446	34160	0.9989	0.9983	0.9986	0.1131		647152	183290	463862	18047049	2317627	20364676	34160	0.9692	0.9983	0.9835	0.1138
	Malaria	MalariaT2R3	30_STAR	20000000	19965646	19319706	645940	0.0324		23227	21518	1709	17699000	2243419	19942419	34354	0.9988	0.9983	0.9986	0.1125		648439	185317	463122	18051121	2306936	20358057	34354	0.9691	0.9983	0.9835	0.1133
	Malaria	MalariaT3R1	30_STAR	20000000	15214650	14138990	1075660	0.0707		203412	183487	19925	4057116	10954122	15011238	4785350	0.9866	0.7583	0.8575	0.7297		1146505	760694	385811	4263015	11722168	15985183	4785350	0.9331	0.7696	0.8435	0.7333
	Malaria	MalariaT3R2	30_STAR	20000000	15244278	14158034	1086244	0.0713		205096	184872	20224	4070936	10968246	15039182	4755722	0.9865	0.7598	0.8584	0.7293		1158098	768120	389978	4279530	11740496	16020026	4755722	0.9326	0.7711	0.8442	0.7329
	Malaria	MalariaT3R3	30_STAR	20000000	15215604	14144846	1070758	0.0704		202983	183624	19359	4073487	10939134	15012621	4784396	0.9867	0.7583	0.8576	0.7287		1134923	748645	386278	4276578	11696667	15973245	4784396	0.9337	0.7695	0.8437	0.7323
	Human	iRefSeq	32_STAR.2.6c	45108	6	6	0			0	0	0	0	6	6	45102						0	0	0	0	6	6	45102
	Human	HG19T1R1	32_STAR.2.6c	20000000	19958736	19532156	426580	0.0214		22045	2960	19085	19215000	721691	19936691	41264	0.9989	0.9979	0.9984	0.0362		743360	34992	708368	19274560	730694	20005254	41264	0.9642	0.9979	0.9808	0.0365
	Human	HG19T1R2	32_STAR.2.6c	20000000	19959748	19533242	426506	0.0214		22327	2840	19487	19216065	721356	19937421	40252	0.9989	0.998	0.9984	0.0362		745399	34791	710608	19275278	730561	20005839	40252	0.9641	0.998	0.9807	0.0365
Star 2-pass	Human	HG19T1R3	32_STAR.2.6c	20000000	19959900	19533898	426002	0.0213		22247	2686	19561	19217049	720604	19937653	40100	0.9989	0.998	0.9984	0.0361		745581	34274	711307	19276540	729439	20005979	40100	0.9641	0.998	0.9807	0.0365
	Human	HG19T2R1	32_STAR.2.6c	20000000	19934264	19453908	480356	0.0241		41456	5489	35967	18173475	1719333	19892808	65736	0.9979	0.9967	0.9973	0.0864		778103	38857	739246	18266761	1741284	20008045	65736	0.9626	0.9967	0.9793	0.087
	Human	HG19T2R2	32_STAR.2.6c	20000000	19935556	19454132	481424	0.0241		41580	5487	36093	18171041	1722935	19893976	64444	0.9979	0.9968	0.9973	0.0866		778402	39016	739386	18264652	1744812	20009464	64444	0.9626	0.9968	0.9794	0.0872
	Human	HG19T2R3	32_STAR.2.6c	20000000	5892272	5749500	142772	0.0242		12748	1633	11115	5370768	508756	5879524	14107728	0.9978	0.2942	0.4544	0.0865		230850	11734	219116	5398594	515460	5914054	14107728	0.9624	0.2954	0.452	0.0872
	Human	HG19T3R1	32_STAR.2.6c	20000000	17720878	17283480	437398	0.0247		122437	7765	114672	7662537	9935904	17598441	2279122	0.9931	0.8853	0.9361	0.5646		814431	34970	779461	7695251	9988642	17683893	2279122	0.956	0.8858	0.9196	0.5648
	Human	HG19T3R2	32_STAR.2.6c	20000000	17719810	17282182	437628	0.0247		121756	8055	113701	7663170	9934884	17598054	2280190	0.9931	0.8853	0.9361	0.5645		814114	35522	778592	7695537	9988297	17683834	2280190	0.956	0.8858	0.9195	0.5648
	Human	HG19T3R3	32_STAR.2.6c	20000000	17717108	17280142	436966	0.0247		120413	8095	112318	7661723	9934972	17596695	2282892	0.9932	0.8852	0.9361	0.5646		814067	34694	779373	7694072	9987523	17681595	2282892	0.956	0.8857	0.9195	0.5649
	Malaria	MalariaT1R1	32_STAR.2.6c	20000000	19979176	19521562	457614	0.0229		25607	23772	1835	19220535	733034	19953569	20824	0.9987	0.999	0.9988	0.0367		615141	155147	459994	19427728	747851	20175579	20824	0.9704	0.999	0.9845	0.0371
	Malaria	MalariaT1R2	32_STAR.2.6c	20000000	19979362	19528642	450720	0.0226		26520	24799	1721	19227593	725249	19952842	20638	0.9987	0.999	0.9988	0.0363		609220	149533	459687	19427765	738885	20166650	20638	0.9707	0.999	0.9846	0.0366
	Malaria	MalariaT1R3	32_STAR.2.6c	20000000	19978716	19523208	455508	0.0228		23660	21861	1799	19220948	734108	19955056	21284	0.9988	0.9989	0.9989	0.0368		610222	149826	460396	19425567	748763	20174330	21284	0.9706	0.9989	0.9846	0.0371
	Malaria	MalariaT2R1	32_STAR.2.6c	20000000	19963654	19284030	679624	0.034		55285	52480	2805	17801708	2106661	19908369	36346	0.9972	0.9982	0.9977	0.1058		711182	247726	463456	18185792	2169348	20355140	36346	0.9662	0.9982	0.982	0.1066
	Malaria	MalariaT2R2	32_STAR.2.6c	20000000	19964970	19282532	682438	0.0342		52663	49746	2917	17802114	2110193	19912307	35030	0.9974	0.9982	0.9978	0.106		702024	238585	463439	18181786	2174116	20355902	35030	0.9667	0.9983	0.9822	0.1068
	Malaria	MalariaT2R3	32_STAR.2.6c	20000000	19963910	19290412	673498	0.0337		56111	52631	3480	17810216	2097583	19907799	36090	0.9972	0.9982	0.9977	0.1054		702025	241941	460084	18183963	2160196	20344159	36090	0.9666	0.9982	0.9822	0.1062
	Malaria	MalariaT3R1	32_STAR.2.6c	20000000	18374680	17521344	853336	0.0464		130587	119850	10737	6724228	11519865	18244093	1625320	0.9929	0.9182	0.9541	0.6314		880522	433572	446950	6948440	11896258	18844698	1625320	0.9554	0.9206	0.9377	0.6313
	Malaria	MalariaT3R2	32_STAR.2.6c	20000000	18390446	17528802	861644	0.0469		132331	122863	9468	6731856	11526259	18258115	1609554	0.9928	0.919	0.9545	0.6313		895011	436071	458940	6954753	11903482	18858235	1609554	0.9547	0.9214	0.9377	0.6312
	Malaria	MalariaT3R3	32_STAR.2.6c	20000000	18379822	17530180	849642	0.0462		127678	118514	9164	6730345	11521799	18252144	1620178	0.9931	0.9185	0.9543	0.6313		879539	424130	455409	6950757	11895598	18846355	1620178	0.9554	0.9208	0.9378	0.6312
	Human	iRefSeq	31_STARlong	45108	37171	36948	223	0.006		157	57	100	36952	62	37014	7937	0.9958	0.8234	0.9014	0.0017		385	57	328	36952	62	37014	7937	0.9897	0.8234	0.8989	0.0017
	Human	HG19T1R1	31_STARlong	20000000	19976984	19651840	325144	0.0163		114444	14146	100298	19070927	791613	19862540	23016	0.9943	0.9988	0.9966	0.0399		582812	14146	568666	19070927	791613	19862540	23016	0.9715	0.9988	0.985	0.0399
	Human	HG19T1R2	31_STARlong	20000000	19977824	19652540	325284	0.0163		115162	14183	100979	19072475	790187	19862662	22176	0.9942	0.9989	0.9966	0.0398		584518	14183	570335	19072475	790187	19862662	22176	0.9714	0.9989	0.985	0.0398
Star Long	Human	HG19T1R3	31_STARlong	20000000	19978518	19653982	324536	0.0162		114351	14052	100299	19072745	791422	19864167	21482	0.9943	0.9989	0.9966	0.0398		583197	14052	569145	19072745	791422	19864167	21482	0.9715	0.9989	0.985	0.0398
	Human	HG19T2R1	31_STARlong	20000000	19952020	19624340	327680	0.0164		137461	21698	115763	18088222	1726337	19814559	47980	0.9931	0.9976	0.9953	0.0871		612735	21698	591037	18088222	1726337	19814559	47980	0.97	0.9976	0.9836	0.0871
	Human	HG19T2R2	31_STARlong	20000000	19952984	19623984	329000	0.0165		136438	21669	114769	18086063	1730483	19816546	47016	0.9932	0.9976	0.9954	0.0873		612706	21669	591037	18086063	1730483	19816546	47016	0.97	0.9976	0.9836	0.0873
	Human	HG19T2R3	31_STARlong	20000000	19951620	19622278	329342	0.0165		137473	21961	115512	18085088	1729059	19814147	48380	0.9931	0.9976	0.9953	0.0873		613473	21961	591512	18085088	1729059	19814147	48380	0.97	0.9976	0.9836	0.0873
	Human	HG19T3R1	31_STARlong	20000000	17827292	17518288	309004	0.0173		218889	32335	186554	7662771	9945632	17608403	2172708	0.9877	0.8902	0.9364	0.5648		669889	32335	637554	7662771	9945632	17608403	2172708	0.9634	0.8902	0.9253	0.5648
	Human	HG19T3R2	31_STARlong	20000000	17824762	17515528	309234	0.0173		218385	32833	185552	7662435	9943942	17606377	2175238	0.9877	0.89	0.9364	0.5648		668953	32833	636120	7662435	9943942	17606377	2175238	0.9634	0.89	0.9253	0.5648
	Human	HG19T3R3	31_STARlong	20000000	17822688	17512608	310080	0.0174		216461	32682	183779	7661608	9944619	17606227	2177312	0.9879	0.8899	0.9363	0.5648		668529	32682	635847	7661608	9944619	17606227	2177312	0.9634	0.8899	0.9252	0.5648
	Malaria	MalariaT1R1	31_STARlong	20000000	19984568	19780948	203620	0.0102		123053	69519	53534	19110765	750750	19861515	15432	0.9938	0.9992	0.9965	0.0378		430277	69519	360758	19110765	750750	19861515	15432	0.9788	0.9992	0.9889	0.0378
	Malaria	MalariaT1R2	31_STARlong	20000000	19983750	19779374	204376	0.0102		124665	69647	55018	19115057	744028	19859085	16250	0.9938	0.9992	0.9965	0.0375		432523	69647	362876	19115057	744028	19859085	16250	0.9787	0.9992	0.9888	0.0375
	Malaria	MalariaT1R3	31_STARlong	20000000	19984928	19779620	205308	0.0103		122247	68383	53864	19109352	753329	19862681	15072	0.9939	0.9992	0.9966	0.0379		433487	68383	365104	19109352	753329	19862681	15072	0.9786	0.9992	0.9888	0.0379
	Malaria	MalariaT2R1	31_STARlong	20000000	19969722	19767318	202404	0.0101		216134	156271	59863	17680413	2073175	19753588	30278	0.9892	0.9985	0.9938	0.105		526502	156271	370231	17680413	2073175	19753588	30278	0.974	0.9985	0.9861	0.105
	Malaria	MalariaT2R2	31_STARlong	20000000	19971166	19766604	204562	0.0102		213750	153175	60575	17678990	2078426	19757416	28834	0.9893	0.9985	0.9939	0.1052		524216	153175	371041	17678990	2078426	19757416	28834	0.9742	0.9985	0.9862	0.1052
	Malaria	MalariaT2R3	31_STARlong	20000000	19968394	19765356	203038	0.0102		215380	157323	58057	17688223	2064791	19753014	31606	0.9892	0.9984	0.9938	0.1045		524288	157323	366965	17688223	2064791	19753014	31606	0.9741	0.9984	0.9861	0.1045
	Malaria	MalariaT3R1	31_STARlong	20000000	18426642	18239134	187508	0.0102		568102	502044	66058	6661671	11196869	17858540	1573358	0.9692	0.919	0.9434	0.627		848964	502044	346920	6661671	11196869	17858540	1573358	0.9546	0.919	0.9365	0.627
	Malaria	MalariaT3R2	31_STARlong	20000000	18437290	18245274	192016	0.0104		574719	509872	64847	6663708	11198863	17862571	1562710	0.9688	0.9196	0.9435	0.6269		868397	509872	358525	6663708	11198863	17862571	1562710	0.9536	0.9196	0.9363	0.6269
	Malaria	MalariaT3R3	31_STARlong	20000000	18430024	18240626	189398	0.0103		569651	503352	66299	6665214	11195159	17860373	1569976	0.9691	0.9192	0.9435	0.6268		860277	503352	356925	6665214	11195159	17860373	1569976	0.954	0.9192	0.9363	0.6268
	Human	iRefSeq	40_TopHat2	45108	0	0	0	0		0	0	0	0	0	0	45108						0	0	0	0	0	0	45108
	Human	HG19T1R1	40_TopHat2	20000000	19324744	18756302	568442	0.0294		88137	6392	81745	19199274	37333	19236607	675256	0.9954	0.9661	0.9805	0.0019		1984396	65453	1918943	19683500	80732	19764232	675256	0.9088	0.967	0.937	0.0041
	Human	HG19T1R2	40_TopHat2	20000000	19321126	18754034	567092	0.0294		87715	6311	81404	19195841	37570	19233411	678874	0.9955	0.9659	0.9805	0.002		1985377	63898	1921479	19676540	81029	19757569	678874	0.9087	0.9668	0.9368	0.0041
TopHat2	Human	HG19T1R3	40_TopHat2	20000000	19324034	18756513	567521	0.0294		88006	6255	81751	19198161	37867	19236028	675966	0.9954	0.9661	0.9805	0.002		1985164	65825	1919339	19684630	81111	19765741	675966	0.9087	0.9669	0.9369	0.0041
	Human	HG19T2R1	40_TopHat2	20000000	16464416	15978433	485983	0.0295		76690	4191	72499	16333354	54372	16387726	3535584	0.9953	0.8225	0.9007	0.0033		1787442	51497	1735945	16685971	88824	16774795	3535584	0.9037	0.8259	0.8631	0.0053
	Human	HG19T2R2	40_TopHat2	20000000	16464214	15978828	485386	0.0295		75669	4139	71530	16334362	54183	16388545	3535786	0.9954	0.8225	0.9008	0.0033		1776216	49737	1726479	16682411	88648	16771059	3535786	0.9042	0.8259	0.8633	0.0053
	Human	HG19T2R3	40_TopHat2	20000000	16468977	15982779	486198	0.0295		76686	4291	72395	16337850	54441	16392291	3531023	0.9953	0.8228	0.9009	0.0033		1770205	51033	1719172	16690067	88855	16778922	3531023	0.9046	0.8261	0.8636	0.0053
	Human	HG19T3R1	40_TopHat2	20000000	2579411	2496768	82643	0.032		20161	128	20033	2554099	5151	2559250	17420589	0.9922	0.1281	0.2269	0.002		381217	1967	379250	2570214	5410	2575624	17420589	0.8711	0.1288	0.2244	0.0021
	Human	HG19T3R2	40_TopHat2	20000000	2576009	2493633	82376	0.032		20407	128	20279	2550410	5192	2555602	17423991	0.9921	0.1279	0.2266	0.002		379411	2058	377353	2566123	5433	2571556	17423991	0.8714	0.1286	0.2241	0.0021
	Human	HG19T3R3	40_TopHat2	20000000	2579329	2497215	82114	0.0318		20203	106	20097	2554020	5106	2559126	17420671	0.9922	0.1281	0.2269	0.002		378860	1889	376971	2570045	5362	2575407	17420671	0.8718	0.1288	0.2244	0.0021
	Malaria	MalariaT1R1	40_TopHat2	20000000	19204823	18873066	331757	0.0173		18162	15357	2805	19132000	54661	19186661	795177	0.9991	0.9602	0.9792	0.0028		514048	53520	460528	19202845	64563	19267408	795177	0.974	0.9604	0.9671	0.0034
	Malaria	MalariaT1R2	40_TopHat2	20000000	19217571	18883145	334426	0.0174		18606	15325	3281	19146719	52246	19198965	782429	0.999	0.9608	0.9796	0.0027		518575	51071	467504	19216449	62217	19278666	782429	0.9738	0.961	0.9674	0.0032
	Malaria	MalariaT1R3	40_TopHat2	20000000	19217144	18884554	332590	0.0173		18309	15493	2816	19144302	54533	19198835	782856	0.999	0.9608	0.9796	0.0028		522245	55377	466868	19215433	64404	19279837	782856	0.9736	0.961	0.9673	0.0033
	Malaria	MalariaT2R1	40_TopHat2	20000000	14610734	14350580	260154	0.0178		12977	10617	2360	14485019	112738	14597757	5389266	0.9991	0.7304	0.8439	0.0077		427744	53839	373905	14526416	121383	14647799	5389266	0.9716	0.731	0.8343	0.0083
	Malaria	MalariaT2R2	40_TopHat2	20000000	14624544	14353797	270747	0.0185		12438	10214	2224	14500623	111483	14612106	5375456	0.9991	0.7311	0.8443	0.0076		435822	54105	381717	14542294	120445	14662739	5375456	0.9711	0.7317	0.8346	0.0082
	Malaria	MalariaT2R3	40_TopHat2	20000000	14646843	14382930	263913	0.018		12211	9836	2375	14522255	112377	14634632	5353157	0.9992	0.7322	0.8451	0.0077		438309	49374	388935	14563032	120622	14683654	5353157	0.971	0.7328	0.8353	0.0082
	Malaria	MalariaT3R1	40_TopHat2	20000000	420261	411720	8541	0.0203		425	354	71	415055	4781	419836	19579739	0.999	0.021	0.0411	0.0114		15257	2348	12909	415088	5009	420097	19579739	0.965	0.021	0.0411	0.0119
	Malaria	MalariaT3R2	40_TopHat2	20000000	418855	410414	8441	0.0202		268	182	86	413758	4829	418587	19581145	0.9994	0.0209	0.041	0.0115		15985	2440	13545	413790	5031	418821	19581145	0.9632	0.0209	0.041	0.012
	Malaria	MalariaT3R3	40_TopHat2	20000000	428002	419078	8924	0.0209		321	259	62	422702	4979	427681	19571998	0.9993	0.0214	0.0419	0.0116		17187	2359	14828	422750	5211	427961	19571998	0.9614	0.0214	0.0419	0.0122
	Human	iRefSeq	60_Subread	45108	533	527	6	0.0113		20	6	14	22	491	513	44575	0.9625	0.0114	0.0225	0.9571		26	6	20	22	491	513	44575	0.9518	0.0114	0.0225	0.9571
	Human	HG19T1R1	60_Subread	20000000	18970367	18579722	390645	0.0206		184858	10036	174822	18341756	443753	18785509	1029633	0.9903	0.948	0.9687	0.0236		682906	17966	664940	18373913	449383	18823296	1029633	0.965	0.9481	0.9565	0.0239
	Human	HG19T1R2	60_Subread	20000000	18969083	18579116	389967	0.0206		185259	10156	175103	18338694	445130	18783824	1030917	0.9902	0.948	0.9686	0.0237		682334	18107	664227	18370800	450924	18821724	1030917	0.965	0.9481	0.9565	0.024
SubRead	Human	HG19T1R3	60_Subread	20000000	18968205	18578309	389896	0.0206		185136	9767	175369	18343000	440069	18783069	1031795	0.9902	0.9479	0.9686	0.0234		682479	17633	664846	18375450	445403	18820853	1031795	0.965	0.948	0.9564	0.0237
	Human	HG19T2R1	60_Subread	20000000	18725652	18338406	387246	0.0207		204790	13772	191018	17177881	1342981	18520862	1274348	0.9891	0.9356	0.9616	0.0725		690134	21429	668705	17208658	1353279	18561937	1274348	0.9642	0.9358	0.9497	0.0729
	Human	HG19T2R2	60_Subread	20000000	18726341	18339697	386644	0.0206		205283	13751	191532	17184354	1336704	18521058	1273659	0.989	0.9357	0.9616	0.0722		691583	21508	670075	17214119	1346572	18560691	1273659	0.9641	0.9358	0.9497	0.0725
	Human	HG19T2R3	60_Subread	20000000	18724768	18338816	385952	0.0206		204108	13089	191019	17178940	1341720	18520660	1275232	0.9891	0.9356	0.9616	0.0724		688464	20057	668407	17208746	1351975	18560721	1275232	0.9642	0.9357	0.9498	0.0728
	Human	HG19T3R1	60_Subread	20000000	14024048	13737921	286127	0.0204		233469	10062	223407	5193744	8596835	13790579	5975952	0.9834	0.6977	0.8162	0.6234		593687	13277	580410	5199620	8611993	13811613	5975952	0.9588	0.698	0.8079	0.6235
	Human	HG19T3R2	60_Subread	20000000	14023718	13738137	285581	0.0204		232103	8840	223263	5193604	8598011	13791615	5976282	0.9834	0.6977	0.8163	0.6234		591884	12108	579776	5199434	8613050	13812484	5976282	0.9589	0.698	0.8079	0.6236
	Human	HG19T3R3	60_Subread	20000000	14025644	13740305	285339	0.0203		232166	9593	222573	5194108	8599370	13793478	5974356	0.9834	0.6978	0.8163	0.6234		591845	12739	579106	5199831	8614566	13814397	5974356	0.9589	0.6981	0.808	0.6236
	Malaria	MalariaT1R1	60_Subread	20000000	19951558	19563951	387607	0.0194		135108	37721	97387	19376410	440040	19816450	48442	0.9932	0.9976	0.9954	0.0222		542672	87415	455257	19447912	443137	19891049	48442	0.9734	0.9976	0.9854	0.0223
	Malaria	MalariaT1R2	60_Subread	20000000	19949753	19562588	387165	0.0194		130908	37195	93713	19377188	441657	19818845	50247	0.9934	0.9975	0.9955	0.0223		537751	86471	451280	19447762	444934	19892696	50247	0.9737	0.9975	0.9854	0.0224
	Malaria	MalariaT1R3	60_Subread	20000000	19949944	19561863	388081	0.0195		131797	35709	96088	19385203	432944	19818147	50056	0.9934	0.9975	0.9954	0.0218		540507	85774	454733	19456474	436550	19893024	50056	0.9735	0.9975	0.9854	0.0219
	Malaria	MalariaT2R1	60_Subread	20000000	19817349	19426863	390486	0.0197		170014	71136	98878	18226972	1420363	19647335	182651	0.9914	0.9908	0.9911	0.0723		568459	119077	449382	18296909	1430048	19726957	182651	0.972	0.9908	0.9813	0.0725
	Malaria	MalariaT2R2	60_Subread	20000000	19814770	19420766	394004	0.0199		168943	68703	100240	18235573	1410254	19645827	185230	0.9915	0.9907	0.9911	0.0718		571747	119022	452725	18307167	1420480	19727647	185230	0.9718	0.9907	0.9812	0.072
	Malaria	MalariaT2R3	60_Subread	20000000	19817361	19427595	389766	0.0197		172116	68864	103252	18236341	1408904	19645245	182639	0.9913	0.9908	0.9911	0.0717		569921	116889	453032	18307301	1418399	19725700	182639	0.9719	0.9908	0.9813	0.0719
	Malaria	MalariaT3R1	60_Subread	20000000	12101029	11833904	267125	0.0221		515522	118894	396628	3732759	7852748	11585507	7898971	0.9574	0.5946	0.7336	0.6778		754848	148664	606184	3753744	7904096	11657840	7898971	0.9392	0.5961	0.7293	0.678
	Malaria	MalariaT3R2	60_Subread	20000000	12116924	11843819	273105	0.0225		497510	116571	380939	3753284	7866130	11619414	7883076	0.9589	0.5958	0.735	0.677		741043	145787	595256	3775491	7919646	11695137	7883076	0.9404	0.5974	0.7306	0.6772
	Malaria	MalariaT3R3	60_Subread	20000000	12106925	11840956	265969	0.022		506792	115510	391282	3748132	7852001	11600133	7893075	0.9581	0.5951	0.7342	0.6769		745595	142509	603086	3769043	7902474	11671517	7893075	0.94	0.5966	0.7299	0.6771
	Human	iRefSeq	70_Minimap2	45108	45108	44425	683	0.0151		146	1	145	44168	794	44962	0	0.9968	1	0.9984	0.0177		150	1	149	44168	1599	45767	0	0.9967	1	0.9984	0.0349
	Human	HG19T1R1	70_Minimap2	20000000	19147884	18346141	801743	0.0419		210885	3446	207439	17285694	1651305	18936999	852116	0.989	0.9569	0.9727	0.0872		3218105	18208	3199897	17285696	1651981	18937677	852116	0.8548	0.9569	0.903	0.0872
	Human	HG19T1R2	70_Minimap2	20000000	19146939	18346127	800812	0.0418		210681	3335	207346	17285918	1650340	18936258	853061	0.989	0.9569	0.9727	0.0872		3220861	17888	3202973	17285918	1651033	18936951	853061	0.8546	0.9569	0.9029	0.0872
Minimap2	Human	HG19T1R3	70_Minimap2	20000000	19145658	18345396	800262	0.0418		210460	3464	206996	17284922	1650276	18935198	854342	0.989	0.9568	0.9727	0.0872		3215006	17887	3197119	17284922	1650955	18935877	854342	0.8549	0.9568	0.903	0.0872
	Human	HG19T2R1	70_Minimap2	20000000	18848058	18049201	798857	0.0424		228853	5327	223526	16170007	2449198	18619205	1151942	0.9879	0.9417	0.9642	0.1315		3193942	20218	3173724	16170007	2449826	18619833	1151942	0.8536	0.9417	0.8955	0.1316
	Human	HG19T2R2	70_Minimap2	20000000	18849452	18048494	800958	0.0425		230016	5344	224672	16169075	2450361	18619436	1150548	0.9878	0.9418	0.9643	0.1316		3198982	20270	3178712	16169075	2450975	18620050	1150548	0.8534	0.9418	0.8954	0.1316
	Human	HG19T2R3	70_Minimap2	20000000	18848694	18047389	801305	0.0425		230211	5487	224724	16168269	2450214	18618483	1151306	0.9878	0.9418	0.9642	0.1316		3202190	20104	3182086	16168269	2450852	18619121	1151306	0.8533	0.9418	0.8953	0.1316
	Human	HG19T3R1	70_Minimap2	20000000	13580947	13035435	545512	0.0402		293608	8129	285479	5306366	7980973	13287339	6419053	0.9784	0.6743	0.7983	0.6006		2120781	18380	2102401	5306366	7981317	13287683	6419053	0.8624	0.6743	0.7568	0.6007
	Human	HG19T3R2	70_Minimap2	20000000	13583521	13039526	543995	0.04		293616	8283	285333	5308513	7981392	13289905	6416479	0.9784	0.6744	0.7984	0.6006		2116834	18873	2097961	5308513	7981707	13290220	6416479	0.8626	0.6744	0.757	0.6006
	Human	HG19T3R3	70_Minimap2	20000000	13577330	13031942	545388	0.0402		291830	8069	283761	5306978	7978522	13285500	6422670	0.9785	0.6741	0.7983	0.6005		2117905	18065	2099840	5306978	7978829	13285807	6422670	0.8625	0.6741	0.7568	0.6006
	Malaria	MalariaT1R1	70_Minimap2	20000000	19950175	19374116	576059	0.0289		137249	29508	107741	18694731	1118195	19812926	49825	0.9931	0.9975	0.9953	0.0564		2093831	276787	1817044	18694771	1131155	19825926	49825	0.9045	0.9975	0.9487	0.0571
	Malaria	MalariaT1R2	70_Minimap2	20000000	19950239	19374127	576112	0.0289		137719	30153	107566	18695542	1116978	19812520	49761	0.9931	0.9975	0.9953	0.0564		2093171	277463	1815708	18695570	1129742	19825312	49761	0.9045	0.9975	0.9487	0.057
	Malaria	MalariaT1R3	70_Minimap2	20000000	19949164	19371263	577901	0.029		138776	30835	107941	18693124	1117264	19810388	50836	0.993	0.9974	0.9952	0.0564		2097451	279726	1817725	18693150	1130151	19823301	50836	0.9043	0.9974	0.9486	0.057
	Malaria	MalariaT2R1	70_Minimap2	20000000	19687245	19097318	589927	0.03		167874	55510	112364	17182591	2336780	19519371	312755	0.9915	0.9842	0.9878	0.1197		2172749	311550	1861199	17182640	2352613	19535253	312755	0.8999	0.9842	0.9402	0.1204
	Malaria	MalariaT2R2	70_Minimap2	20000000	19684839	19091023	593816	0.0302		169342	55916	113426	17181426	2334071	19515497	315161	0.9914	0.9841	0.9877	0.1196		2185613	315665	1869948	17181478	2350023	19531501	315161	0.8994	0.9841	0.9398	0.1203
	Malaria	MalariaT2R3	70_Minimap2	20000000	19694142	19104405	589737	0.0299		165837	53408	112429	17197919	2330386	19528305	305858	0.9916	0.9846	0.9881	0.1193		2173592	309817	1863775	17197965	2346138	19544103	305858	0.8999	0.9846	0.9404	0.12
	Malaria	MalariaT3R1	70_Minimap2	20000000	10905620	10584427	321193	0.0295		237328	69326	168002	3782638	6885654	10668292	9094380	0.9782	0.5398	0.6957	0.6454		1143013	192537	950476	3782642	6897871	10680513	9094380	0.9033	0.5401	0.676	0.6458
	Malaria	MalariaT3R2	70_Minimap2	20000000	10945744	10625790	319954	0.0292		235651	67153	168498	3800359	6909734	10710093	9054256	0.9785	0.5419	0.6975	0.6452		1130576	189504	941072	3800370	6921610	10721980	9054256	0.9046	0.5422	0.678	0.6456
	Malaria	MalariaT3R3	70_Minimap2	20000000	10928700	10614850	313850	0.0287		235932	68437	167495	3795544	6897224	10692768	9071300	0.9784	0.541	0.6968	0.645		1105256	182107	923149	3795550	6909540	10705090	9071300	0.9064	0.5413	0.6778	0.6454
