# Supplementary material for: Magic-BLAST, an accurate RNA-seq aligner for long and short reads
Source: BMC Bioinformatics. 2019 Jul 25;20:405. doi: 10.1186/s12859-019-2996-x (PMC6659269; doi:10.1186/s12859-019-2996-x)
Supplement: Supplementary file 1 — The supplement consists of a document with seven sections, successively 1- Bioinformatics (aligners and analysis programs), 2- datasets and length histograms, 3- introns discovered per coverage (ROC curves), 4- introns precision and recall, 5- iRefSeq results, 6- alignment mapping precision and recall measured by comparison to the benchmark, 7- alignment statistics and quality control. Additionally, a number of excel spread sheets with underlying data have been provided. All comments are welcome. (ZIP 3341 kb) [file 12859_2019_2996_MOESM1_ESM.zip › Magic-BLAST_Suppl_Tables_7_8.xlsx]

## Sheet: TableS7_Aligned_multipl_Length
		Statistics on aligned reads, alignment multiplicity, length aligned etc. This table is computed with no limit on the alignment length, or with a limit whereby either alignments shorter than 50 nucleotides, (pink table below the blue: no minimal alignment length) or 80 nucleotides (yellow table below the pink) are ignored from all counts
		Hisat2_relaxed was not tested on datasets of sequence length equal or less than 150 nt, as it is much slower and not better than Hisat2 on those datasets.
		Hisat2_relaxed was not tested on datasets of sequence length equal or less than 150 nt, as it is much slower and not better than Hisat2 on those datasets.
		No minimal alignment
		# 2019-06-11 12:24:41	Aligned reads multiplicity length aligned, minimal alignment 0 bp
		# All reads, single or paired end.	# Read	Run	Method	% aligned reads	% aligned bases	% matching bases	% mapped pairs	% compatible pairs*	% fragments mapped on plus strand**	% aligned reads with unique alignments	% aligned reads with multiple alignments	Reads in run or in file	Reads unaligned	Reads aligned	Reads with several alignments***	Reads with unique alignments	Reads with 2 alignments	Reads with 3 alignments	Reads with 4 alignments	Reads with 5 alignments	Reads with 6 alignments	Reads with 7 alignments	Reads with 8 alignments	Reads with 9 alignments	Reads with 10 alignments	Reads with 11 alignments	Reads with 12 alignments	Reads with 13 alignments	Reads with 14 alignments	Reads with 15 alignments	Reads with 16 alignments	Reads with 17 alignments	Reads with 18 alignments	Reads with 19 alignments	Reads with 20 alignments	Reads with 21 alignments	Reads with 22 alignments	Reads with 23 alignments	Reads with 24 alignments	Reads with 25 alignments	Reads with 26 alignments	Reads with 27 alignments	Reads with 28 alignments	Reads with 29 alignments	Reads with 30 alignments	Reads with 31 alignments	Reads with 32 alignments
			Any	10_MagicBLAST	iRefSeq	100	99.04	99.04	0	0	51.2503	99.35	0.65	45108	0	45108	294	44814	238	30	3	7	0	7	0	9	0	0	0	0	0	0	0	0	0	0	0	0	0	0	0	0	0	0	0	0	0	0	0
			Any	20_HISAT2_relaxed	iRefSeq	100	94.04	94	0	0	51.3191	95.7	4.3	45108	0	45108	1941	43167	1732	147	34	28	0	0	0	0	0	0	0	0	0	0	0	0	0	0	0	0	0	0	0	0	0	0	0	0	0	0	0
			Any	21_HISAT2	iRefSeq	89.66	88.52	88.46	0	0	51.015	98.19	1.81	45108	4663	40445	733	39712	596	91	27	19	0	0	0	0	0	0	0	0	0	0	0	0	0	0	0	0	0	0	0	0	0	0	0	0	0	0	0
			Any	30_STAR	iRefSeq	0.01	0	0	0	0	83.3333	83.33	16.67	45108	45102	6	1	5	1	0	0	0	0	0	0	0	0	0	0	0	0	0	0	0	0	0	0	0	0	0	0	0	0	0	0	0	0	0	0
			Any	31_STARlong	iRefSeq	82.4	71.53	71.5	0	0	53.9964	99.4	0.6	45108	7937	37171	223	36948	219	3	1	0	0	0	0	0	0	0	0	0	0	0	0	0	0	0	0	0	0	0	0	0	0	0	0	0	0	0	0
			Any	32_STAR_2	iRefSeq	0.01	0	0	0	0	66.6667	100	0	45108	45102	6	0	6	0	0	0	0	0	0	0	0	0	0	0	0	0	0	0	0	0	0	0	0	0	0	0	0	0	0	0	0	0	0	0
			Any	40_TopHat2	iRefSeq	0	0	0	0	0	0	0	0	45108	45108	0	0	0	0	0	0	0	0	0	0	0	0	0	0	0	0	0	0	0	0	0	0	0	0	0	0	0	0	0	0	0	0	0	0
			Any	60_Subread	iRefSeq	97.06	22.15	22.07	0	0	51.6137	99.25	0.75	45108	1327	43781	329	43452	279	50	0	0	0	0	0	0	0	0	0	0	0	0	0	0	0	0	0	0	0	0	0	0	0	0	0	0	0	0	0
			Any	70_Minimap2	iRefSeq	100	99.62	99.61	0	0	51.2104	95.64	4.36	45108	0	45108	1967	43141	1409	225	113	63	153	4	0	0	0	0	0	0	0	0	0	0	0	0	0	0	0	0	0	0	0	0	0	0	0	0	0
			Any	10_MagicBLAST	PacBio	100	73.55	72.23	0	0	50.0664	99.66	0.34	8285	0	8285	28	8257	27	1	0	0	0	0	0	0	0	0	0	0	0	0	0	0	0	0	0	0	0	0	0	0	0	0	0	0	0	0	0
			Any	20_HISAT2_relaxed	PacBio	100	44.8	43.6	0	0	48.5818	99.14	0.86	8285	0	8285	71	8214	56	5	7	3	0	0	0	0	0	0	0	0	0	0	0	0	0	0	0	0	0	0	0	0	0	0	0	0	0	0	0
			Any	21_HISAT2	PacBio	20.04	18.75	18.59	0	0	49.759	97.11	2.89	8285	6625	1660	48	1612	36	6	5	1	0	0	0	0	0	0	0	0	0	0	0	0	0	0	0	0	0	0	0	0	0	0	0	0	0	0	0
			Any	30_STAR	PacBio	0	0	0	0	0	0	0	0	8285	8285	0	0	0	0	0	0	0	0	0	0	0	0	0	0	0	0	0	0	0	0	0	0	0	0	0	0	0	0	0	0	0	0	0	0
			Any	31_STARlong	PacBio	68.35	64.07	62.06	0	0	52.7459	99.63	0.37	8285	2622	5663	21	5642	21	0	0	0	0	0	0	0	0	0	0	0	0	0	0	0	0	0	0	0	0	0	0	0	0	0	0	0	0	0	0
			Any	32_STAR_2	PacBio	0.01	0	0	0	0	0	100	0	8285	8284	1	0	1	0	0	0	0	0	0	0	0	0	0	0	0	0	0	0	0	0	0	0	0	0	0	0	0	0	0	0	0	0	0	0
			Any	40_TopHat2	PacBio	0	0	0	0	0	0	0	0	8285	8285	0	0	0	0	0	0	0	0	0	0	0	0	0	0	0	0	0	0	0	0	0	0	0	0	0	0	0	0	0	0	0	0	0	0
			Any	60_Subread	PacBio	69.85	25.99	18.55	0	0	50.2851	99.31	0.69	8285	2498	5787	40	5747	40	0	0	0	0	0	0	0	0	0	0	0	0	0	0	0	0	0	0	0	0	0	0	0	0	0	0	0	0	0	0
			Any	70_Minimap2	PacBio	100	96.48	94.34	0	0	49.5715	85.59	14.41	8285	0	8285	1194	7091	784	66	172	156	15	0	0	0	1	0	0	0	0	0	0	0	0	0	0	0	0	0	0	0	0	0	0	0	0	0	0
			Any	10_MagicBLAST	SRR5189652	99.03	70.43	69.93	0	0	50.0027	96.55	3.45	264142	2552	261590	9033	252557	6609	1600	490	131	61	117	15	3	3	2	1	0	0	0	0	1	0	0	0	0	0	0	0	0	0	0	0	0	0	0	0
			Any	20_HISAT2_relaxed	SRR5189652	98.63	59.24	58.35	0	0	49.9875	96.57	3.43	264142	3621	260521	8936	251585	5781	1921	597	637	0	0	0	0	0	0	0	0	0	0	0	0	0	0	0	0	0	0	0	0	0	0	0	0	0	0	0
			Any	21_HISAT2	SRR5189652	3.54	4.32	4.3	0	0	49.5884	98.91	1.09	264142	254789	9353	102	9251	76	15	9	2	0	0	0	0	0	0	0	0	0	0	0	0	0	0	0	0	0	0	0	0	0	0	0	0	0	0	0
			Any	30_STAR	SRR5189652	0	0	0	0	0	88.8889	88.89	11.11	264142	264133	9	1	8	1	0	0	0	0	0	0	0	0	0	0	0	0	0	0	0	0	0	0	0	0	0	0	0	0	0	0	0	0	0	0
			Any	31_STARlong	SRR5189652	76.12	66.61	65.9	0	0	50.1763	99.4	0.6	264142	63089	201053	1214	199839	1095	94	22	3	0	0	0	0	0	0	0	0	0	0	0	0	0	0	0	0	0	0	0	0	0	0	0	0	0	0	0
			Any	32_STAR_2	SRR5189652	0	0	0	0	0	33.3333	88.89	11.11	264142	264133	9	1	8	1	0	0	0	0	0	0	0	0	0	0	0	0	0	0	0	0	0	0	0	0	0	0	0	0	0	0	0	0	0	0
			Any	40_TopHat2	SRR5189652	0	0	0	0	0	0	0	0	264142	264142	0	0	0	0	0	0	0	0	0	0	0	0	0	0	0	0	0	0	0	0	0	0	0	0	0	0	0	0	0	0	0	0	0	0
			Any	60_Subread	SRR5189652	73.72	43.81	38.47	0	0	52.1752	98.98	1.02	264142	69425	194717	1991	192726	1926	65	0	0	0	0	0	0	0	0	0	0	0	0	0	0	0	0	0	0	0	0	0	0	0	0	0	0	0	0	0
			Any	70_Minimap2	SRR5189652	86.13	73.7	73.06	0	0	50.0185	86.08	13.92	264142	36638	227504	31658	195846	19654	4757	2677	1947	2138	382	76	15	9	3	0	0	0	0	0	0	0	0	0	0	0	0	0	0	0	0	0	0	0	0	0
			Any	10_MagicBLAST	SRR5189667	99.55	73.59	73.08	0	0	50.1301	97.37	2.63	408801	1846	406955	10722	396233	8455	1583	386	120	59	81	19	4	5	5	0	1	0	1	1	0	0	0	0	1	0	0	0	0	0	0	0	0	0	1	0
			Any	20_HISAT2_relaxed	SRR5189667	99.37	60.2	59.22	0	0	51.129	97.84	2.16	408801	2589	406212	8762	397450	5919	1853	376	614	0	0	0	0	0	0	0	0	0	0	0	0	0	0	0	0	0	0	0	0	0	0	0	0	0	0	0
			Any	21_HISAT2	SRR5189667	3.54	4.25	4.23	0	0	50.6087	98.7	1.3	408801	394343	14458	188	14270	151	26	8	3	0	0	0	0	0	0	0	0	0	0	0	0	0	0	0	0	0	0	0	0	0	0	0	0	0	0	0
			Any	30_STAR	SRR5189667	0	0	0	0	0	0	0	0	408801	408801	0	0	0	0	0	0	0	0	0	0	0	0	0	0	0	0	0	0	0	0	0	0	0	0	0	0	0	0	0	0	0	0	0	0
			Any	31_STARlong	SRR5189667	80.68	69.32	68.63	0	0	50.4789	99.09	0.91	408801	78996	329805	3014	326791	2857	135	22	0	0	0	0	0	0	0	0	0	0	0	0	0	0	0	0	0	0	0	0	0	0	0	0	0	0	0	0
			Any	32_STAR_2	SRR5189667	0	0	0	0	0	0	0	0	408801	408801	0	0	0	0	0	0	0	0	0	0	0	0	0	0	0	0	0	0	0	0	0	0	0	0	0	0	0	0	0	0	0	0	0	0
			Any	40_TopHat2	SRR5189667	0	0	0	0	0	0	0	0	408801	408801	0	0	0	0	0	0	0	0	0	0	0	0	0	0	0	0	0	0	0	0	0	0	0	0	0	0	0	0	0	0	0	0	0	0
			Any	60_Subread	SRR5189667	73.36	40.72	36.64	0	0	51.6284	98.89	1.11	408801	108908	299893	3322	296571	3195	127	0	0	0	0	0	0	0	0	0	0	0	0	0	0	0	0	0	0	0	0	0	0	0	0	0	0	0	0	0
			Any	70_Minimap2	SRR5189667	92.09	77.82	77.13	0	0	50.1785	86.12	13.88	408801	32325	376476	52258	324218	32863	7593	4107	3231	3758	605	68	23	8	1	0	1	0	0	0	0	0	0	0	0	0	0	0	0	0	0	0	0	0	0	0
			Any	10_MagicBLAST	Roche	98.83	95.21	94.67	0	0	49.0754	96.07	3.93	416045	4847	411198	16178	395020	8811	3643	2428	383	324	420	69	29	16	10	10	4	2	3	2	3	3	1	1	1	3	1	1	0	0	0	0	0	0	0	0
			Any	20_HISAT2_relaxed	Roche	97.57	92.58	91.92	0	0	48.2705	96.81	3.19	416045	10128	405917	12940	392977	7126	3024	2191	599	0	0	0	0	0	0	0	0	0	0	0	0	0	0	0	0	0	0	0	0	0	0	0	0	0	0	0
			Any	21_HISAT2	Roche	84.68	84.96	84.54	0	0	48.1793	97.12	2.88	416045	63744	352301	10155	342146	5463	2548	1726	418	0	0	0	0	0	0	0	0	0	0	0	0	0	0	0	0	0	0	0	0	0	0	0	0	0	0	0
			Any	30_STAR	Roche	0.75	0.28	0.28	0	0	47.4565	90.05	9.95	416045	412939	3106	309	2797	203	48	28	10	6	2	8	3	1	0	0	0	0	0	0	0	0	0	0	0	0	0	0	0	0	0	0	0	0	0	0
			Any	31_STARlong	Roche	94.95	94.76	93.88	0	0	48.95	97.98	2.02	416045	21011	395034	7966	387068	6403	964	331	110	70	33	26	21	8	0	0	0	0	0	0	0	0	0	0	0	0	0	0	0	0	0	0	0	0	0	0
			Any	32_STAR_2	Roche	0.76	0.3	0.29	0	0	47.2013	90.31	9.69	416045	412865	3180	308	2872	205	47	28	9	6	1	8	3	1	0	0	0	0	0	0	0	0	0	0	0	0	0	0	0	0	0	0	0	0	0	0
			Any	40_TopHat2	Roche	49.12	45.36	45.27	0	0	49.3243	96.08	3.92	416045	211663	204382	8014	196368	4091	1862	1518	242	94	71	26	19	19	6	5	8	3	7	1	4	2	0	36	0	0	0	0	0	0	0	0	0	0	0	0
			Any	60_Subread	Roche	94.05	89.16	83.83	0	0	49.678	96.65	3.35	416045	24757	391288	13098	378190	8613	4485	0	0	0	0	0	0	0	0	0	0	0	0	0	0	0	0	0	0	0	0	0	0	0	0	0	0	0	0	0
			Any	70_Minimap2	Roche	88.93	95.13	94.53	0	0	48.816	84.34	15.66	416045	46037	370008	57949	312059	41815	6356	4596	1984	3079	116	3	0	0	0	0	0	0	0	0	0	0	0	0	0	0	0	0	0	0	0	0	0	0	0	0
			Any	10_MagicBLAST	SRR5437876	99.89	74.55	74.13	99.13	95.7	50.1348	94.62	5.38	32935604	36546	32899058	1769837	31129221	1300901	254292	136484	25556	9710	5228	3811	7333	1735	3784	7397	5481	595	491	594	334	463	487	310	407	472	300	183	166	180	112	79	99	58	111	63
			Any	20_HISAT2_relaxed	SRR5437876	99.81	67.54	66.86	99.81	98.05	50.2877	94.28	5.72	32935604	63665	32871939	1880277	30991662	1335142	313843	105206	126086	0	0	0	0	0	0	0	0	0	0	0	0	0	0	0	0	0	0	0	0	0	0	0	0	0	0	0
			Any	21_HISAT2	SRR5437876	33.3	32.94	32.8	29.12	26.29	49.6876	97.62	2.38	32935604	21968688	10966916	261344	10705572	202473	34105	14847	9919	0	0	0	0	0	0	0	0	0	0	0	0	0	0	0	0	0	0	0	0	0	0	0	0	0	0	0
			Any	30_STAR	SRR5437876	51.52	46.63	46.34	51.52	51.52	50.8824	97.27	2.73	32935604	15967654	16967950	463966	16503984	321934	64594	40620	8746	17390	2086	2100	1166	5330	0	0	0	0	0	0	0	0	0	0	0	0	0	0	0	0	0	0	0	0	0	0
			Any	31_STARlong	SRR5437876	56.17	49.88	49.38	56.17	56.17	50.6318	98.41	1.59	32935604	14435954	18499650	293706	18205944	261078	22616	6118	2642	800	172	120	78	82	0	0	0	0	0	0	0	0	0	0	0	0	0	0	0	0	0	0	0	0	0	0
			Any	32_STAR_2	SRR5437876	55.04	50.46	49.95	55.04	55.04	50.3465	95.25	4.75	32935604	14808556	18127048	860680	17266368	483954	242472	70118	28698	19074	5130	3652	1706	5876	0	0	0	0	0	0	0	0	0	0	0	0	0	0	0	0	0	0	0	0	0	0
			Any	40_TopHat2	SRR5437876	19.41	19.44	19.39	12.26	11.9	49.9543	96.68	3.32	32935604	26544245	6391359	212357	6179002	164836	19729	10878	7353	1933	800	742	575	471	338	236	225	180	176	153	110	93	49	3480	0	0	0	0	0	0	0	0	0	0	0	0
			Any	60_Subread	SRR5437876	35.93	28.49	28.22	33.1	22.17	52.9366	97.11	2.89	32935604	21100240	11835364	342544	11492820	278100	64444	0	0	0	0	0	0	0	0	0	0	0	0	0	0	0	0	0	0	0	0	0	0	0	0	0	0	0	0	0
			Any	70_Minimap2	SRR5437876	93.6	74.06	73.46	0	0	50.0835	103.89	-3.89	32935604	2108786	30826818	-1199501	32026319	1393152	1339853	1857670	956195	211829	14189	1751	392	80	53	46	1	0	0	0	0	0	0	0	0	0	0	0	0	0	0	0	0	0	0	0
			Any	10_MagicBLAST	SRR5438850	99.81	76.44	75.96	98.93	98.02	45.5523	96.08	3.92	46617660	90326	46527334	1823541	44703793	855827	494419	383304	35895	11434	7998	4741	3282	2386	1945	1382	1006	836	1012	808	688	657	585	726	385	942	404	371	216	712	250	624	205	130	149	346
			Any	20_HISAT2_relaxed	SRR5438850	99.7	67.13	66.47	99.69	96.52	47.8344	94.15	5.85	46617660	138757	46478903	2720542	43758361	1584123	486669	216119	433631	0	0	0	0	0	0	0	0	0	0	0	0	0	0	0	0	0	0	0	0	0	0	0	0	0	0	0
			Any	21_HISAT2	SRR5438850	37.3	37.08	36.91	35.13	31.62	47.7121	97.02	2.98	46617660	29229227	17388433	518177	16870256	296893	72031	50659	98594	0	0	0	0	0	0	0	0	0	0	0	0	0	0	0	0	0	0	0	0	0	0	0	0	0	0	0
			Any	30_STAR	SRR5438850	47.81	44.56	44.31	47.81	47.81	47.5284	96.2	3.8	46617660	24328802	22288858	846122	21442736	371716	163008	189086	15186	79836	4146	2794	2168	18182	0	0	0	0	0	0	0	0	0	0	0	0	0	0	0	0	0	0	0	0	0	0
			Any	31_STARlong	SRR5438850	55.67	50.42	49.97	55.67	55.67	45.2902	98.58	1.42	46617660	20667730	25949930	367528	25582402	287324	53060	20572	3136	1254	894	640	374	274	0	0	0	0	0	0	0	0	0	0	0	0	0	0	0	0	0	0	0	0	0	0
			Any	32_STAR_2	SRR5438850	50.56	47.47	47.06	50.56	50.56	48.0574	96.31	3.69	46617660	23045730	23571930	868684	22703246	379130	153674	199520	21606	82690	5402	4118	2572	19972	0	0	0	0	0	0	0	0	0	0	0	0	0	0	0	0	0	0	0	0	0	0
			Any	40_TopHat2	SRR5438850	25.87	25.93	25.86	21.83	20.79	47.3996	96.38	3.62	46617660	34555372	12062288	436283	11626005	260861	64866	86607	7235	3573	2054	1380	2606	515	336	451	278	165	236	1693	85	190	84	3068	0	0	0	0	0	0	0	0	0	0	0	0
			Any	60_Subread	SRR5438850	87.35	70.09	69	80.76	48.73	46.1527	96.92	3.08	46617660	5895059	40722601	1254811	39467790	697359	557452	0	0	0	0	0	0	0	0	0	0	0	0	0	0	0	0	0	0	0	0	0	0	0	0	0	0	0	0	0
			Any	70_Minimap2	SRR5438850	96.46	75.89	75.32	0	0	50.0031	105.3	-5.3	46617660	1648547	44969113	-2381845	47350958	1238196	1095461	412808	480725	143438	21368	3724	591	160	71	33	0	0	0	0	0	0	0	0	0	0	0	0	0	0	0	0	0	0	0	0
			Any	10_MagicBLAST	SRR5438850_150	99.56	93.49	92.99	98.64	97.76	45.5364	95.85	4.15	46617660	205094	46412566	1925655	44486911	863338	457575	496559	46285	13679	9143	5785	4004	2409	2216	1713	1217	1188	714	1170	581	564	455	353	237	309	221	323	379	669	387	950	461	147	453	729
			Any	20_HISAT2_relaxed	SRR5438850_150	-	-	-	-	-	-	-	-	1	1	-	-	-	-	-	-	-	-	-	-	-	-	-	-	-	-	-	-	-	-	-	-	-	-	-	-	-	-	-	-	-	-	-	-
			Any	21_HISAT2	SRR5438850_150	77.25	77.13	76.83	74.59	70.57	45.8849	96.17	3.83	46617660	10607465	36010195	1380294	34629901	655099	182828	114308	428059	0	0	0	0	0	0	0	0	0	0	0	0	0	0	0	0	0	0	0	0	0	0	0	0	0	0	0
			Any	30_STAR	SRR5438850_150	83.17	81.21	80.78	83.17	83.17	45.8619	95.55	4.45	46617660	7845702	38771958	1723814	37048144	720990	378892	447576	39722	95362	9574	6098	5292	20308	0	0	0	0	0	0	0	0	0	0	0	0	0	0	0	0	0	0	0	0	0	0
			Any	31_STARlong	SRR5438850_150	89.56	86.15	85.59	89.56	89.56	44.8497	97.97	2.03	46617660	4865530	41752130	848700	40903430	638774	137134	51666	10408	4370	2750	1652	1044	902	0	0	0	0	0	0	0	0	0	0	0	0	0	0	0	0	0	0	0	0	0	0
			Any	32_STAR_2	SRR5438850_150	84.28	82.62	82.09	84.28	84.28	46.1845	95.77	4.23	46617660	7329014	39288646	1661842	37626804	671114	340730	452442	41948	108304	11038	10002	5166	21098	0	0	0	0	0	0	0	0	0	0	0	0	0	0	0	0	0	0	0	0	0	0
			Any	40_TopHat2	SRR5438850_150	66.92	67.1	66.87	61.76	51.69	45.638	94.93	5.07	46617660	15423343	31194317	1581754	29612563	838046	227574	354048	31925	37283	6901	9461	15104	7777	1736	5799	1322	1085	2679	9942	655	1454	491	28472	0	0	0	0	0	0	0	0	0	0	0	0
			Any	60_Subread	SRR5438850_150	93.02	89.14	88.45	89.08	71.25	45.6913	96.17	3.83	46617660	3253674	43363986	1658996	41704990	823212	835784	0	0	0	0	0	0	0	0	0	0	0	0	0	0	0	0	0	0	0	0	0	0	0	0	0	0	0	0	0
			Any	70_Minimap2	SRR5438850_150	95.56	91.35	90.83	0	0	50.0017	104.85	-4.85	46617660	2068347	44549313	-2160320	46709633	1547994	1168259	481670	456557	184729	40514	8213	1467	246	122	60	0	0	0	0	0	0	0	0	0	0	0	0	0	0	0	0	0	0	0	0
			Any	10_MagicBLAST	SRR5438850_120	99.37	96.61	96.12	98.38	97.44	45.5661	95.6	4.4	46617660	291642	46326018	2037157	44288861	888360	467578	554644	56225	16260	10057	6864	4805	2969	2536	1766	1338	1276	760	1320	720	688	474	439	337	414	258	209	192	454	192	89	111	192	149	415
			Any	20_HISAT2_relaxed	SRR5438850_120	-	-	-	-	-	-	-	-	1	1	-	-	-	-	-	-	-	-	-	-	-	-	-	-	-	-	-	-	-	-	-	-	-	-	-	-	-	-	-	-	-	-	-	-
			Any	21_HISAT2	SRR5438850_120	89.7	89.75	89.4	87.01	84.4	45.4787	95.81	4.19	46617660	4801133	41816527	1752170	40064357	767621	240783	133671	610095	0	0	0	0	0	0	0	0	0	0	0	0	0	0	0	0	0	0	0	0	0	0	0	0	0	0	0
			Any	30_STAR	SRR5438850_120	92.23	91.38	90.91	92.23	92.23	45.3981	95.4	4.6	46617660	3621148	42996512	1978462	41018050	854634	441934	540168	53402	52886	11270	7362	6360	10446	0	0	0	0	0	0	0	0	0	0	0	0	0	0	0	0	0	0	0	0	0	0
			Any	31_STARlong	SRR5438850_120	95.17	93.71	93.17	95.17	95.17	45.1524	97.75	2.25	46617660	2253106	44364554	998932	43365622	746488	157228	67524	14278	5528	3414	2128	1324	1020	0	0	0	0	0	0	0	0	0	0	0	0	0	0	0	0	0	0	0	0	0	0
			Any	32_STAR_2	SRR5438850_120	92.73	92.19	91.66	92.73	92.73	45.6998	95.62	4.38	46617660	3390502	43227158	1891300	41335858	794654	386326	542024	55346	70610	11966	12620	6490	11264	0	0	0	0	0	0	0	0	0	0	0	0	0	0	0	0	0	0	0	0	0	0
			Any	40_TopHat2	SRR5438850_120	82.61	82.86	82.56	77.56	59.53	45.2287	94.14	5.86	46617660	8106983	38510677	2257847	36252830	1112895	352988	484375	57242	59589	11935	15232	36226	12808	2773	13744	1774	2008	4471	25443	743	2652	671	60278	0	0	0	0	0	0	0	0	0	0	0	0
			Any	60_Subread	SRR5438850_120	94.46	93.18	92.63	91.19	77.88	45.7091	95.75	4.25	46617660	2582331	44035329	1870276	42165053	865026	1005250	0	0	0	0	0	0	0	0	0	0	0	0	0	0	0	0	0	0	0	0	0	0	0	0	0	0	0	0	0
			Any	70_Minimap2	SRR5438850_120	94.62	93.33	92.86	0	0	50.0213	104.71	-4.71	46617660	2510094	44107566	-2078587	46186153	1942043	1233667	584270	485362	233217	59687	11355	1993	320	157	94	0	0	0	0	0	0	0	0	0	0	0	0	0	0	0	0	0	0	0	0
			Any	10_MagicBLAST	SRR5438850_100	99.16	97.4	96.94	98.04	97.04	45.5548	95.38	4.62	46617660	391100	46226560	2134052	44092508	918252	484692	588138	63099	20559	11630	8157	5444	3751	2936	2025	1567	1545	925	1144	842	1038	574	500	327	412	339	244	255	312	432	136	158	167	150	237
			Any	20_HISAT2_relaxed	SRR5438850_100	-	-	-	-	-	-	-	-	1	1	-	-	-	-	-	-	-	-	-	-	-	-	-	-	-	-	-	-	-	-	-	-	-	-	-	-	-	-	-	-	-	-	-	-
			Any	21_HISAT2	SRR5438850_100	93.85	94.03	93.68	91.15	89.98	45.3702	95.62	4.38	46617660	2865037	43752623	1914755	41837868	820024	241350	143837	709544	0	0	0	0	0	0	0	0	0	0	0	0	0	0	0	0	0	0	0	0	0	0	0	0	0	0	0
			Any	30_STAR	SRR5438850_100	95.86	95.46	94.99	95.86	95.86	45.2478	95.12	4.88	46617660	1930338	44687322	2180632	42506690	990022	468120	589748	62586	33830	13006	8418	7038	7864	0	0	0	0	0	0	0	0	0	0	0	0	0	0	0	0	0	0	0	0	0	0
			Any	31_STARlong	SRR5438850_100	96.91	96.4	95.88	96.91	96.91	45.3272	97.49	2.51	46617660	1440838	45176822	1132582	44044240	828554	190094	79600	17960	6894	4186	2362	1712	1220	0	0	0	0	0	0	0	0	0	0	0	0	0	0	0	0	0	0	0	0	0	0
			Any	32_STAR_2	SRR5438850_100	96.12	96.02	95.52	96.12	96.12	45.5436	95.39	4.61	46617660	1810662	44806998	2065510	42741488	890532	444568	589652	63232	35048	13320	13150	7480	8528	0	0	0	0	0	0	0	0	0	0	0	0	0	0	0	0	0	0	0	0	0	0
			Any	40_TopHat2	SRR5438850_100	90.31	90.6	90.25	85.76	59.52	45.1511	93.2	6.8	46617660	4516704	42100956	2862006	39238950	1357449	404529	637141	72653	79430	22950	24656	39678	24391	5060	25566	2381	3199	8173	45573	1084	4886	858	102349	0	0	0	0	0	0	0	0	0	0	0	0
			Any	60_Subread	SRR5438850_100	94.98	94.5	94.01	91.9	79.2	45.7557	95.36	4.64	46617660	2338356	44279304	2053819	42225485	936745	1117074	0	0	0	0	0	0	0	0	0	0	0	0	0	0	0	0	0	0	0	0	0	0	0	0	0	0	0	0	0
			Any	70_Minimap2	SRR5438850_100	92.89	92.43	92.05	0	0	50.0048	104.53	-4.53	46617660	3315601	43302059	-1960702	45262761	2143395	1294877	622389	480754	253762	66237	12650	2255	403	188	92	0	0	0	0	0	0	0	0	0	0	0	0	0	0	0	0	0	0	0	0
			Any	10_MagicBLAST	SRR5438850_75	98.71	97.33	96.91	97.26	96.14	45.6325	94.8	5.2	46617660	601570	46016090	2393227	43622863	1093031	501831	619646	73463	26529	18515	10494	7993	5941	4239	2478	2130	2017	1518	1495	941	1443	901	634	417	459	469	425	368	399	480	299	218	142	263	230
			Any	20_HISAT2_relaxed	SRR5438850_75	-	-	-	-	-	-	-	-	1	1	-	-	-	-	-	-	-	-	-	-	-	-	-	-	-	-	-	-	-	-	-	-	-	-	-	-	-	-	-	-	-	-	-	-
			Any	21_HISAT2	SRR5438850_75	95.14	95.37	95.05	92.24	91.73	45.36	95.2	4.8	46617660	2264788	44352872	2130285	42222587	907706	274265	144134	804180	0	0	0	0	0	0	0	0	0	0	0	0	0	0	0	0	0	0	0	0	0	0	0	0	0	0	0
			Any	30_STAR	SRR5438850_75	97.18	96.91	96.45	97.18	97.18	45.2171	94.66	5.34	46617660	1315124	45302536	2421110	42881426	1161526	486506	625002	73736	30906	16082	11014	8964	7374	0	0	0	0	0	0	0	0	0	0	0	0	0	0	0	0	0	0	0	0	0	0
			Any	31_STARlong	SRR5438850_75	97.45	97.43	96.97	97.45	97.45	45.45	97.03	2.97	46617660	1186652	45431008	1351452	44079556	959964	247494	95246	26136	9566	5670	3352	2324	1700	0	0	0	0	0	0	0	0	0	0	0	0	0	0	0	0	0	0	0	0	0	0
			Any	32_STAR_2	SRR5438850_75	97.31	97.37	96.91	97.31	97.31	45.4931	94.91	5.09	46617660	1252870	45364790	2308776	43056014	1029300	496070	627006	76764	32806	17390	11528	9810	8102	0	0	0	0	0	0	0	0	0	0	0	0	0	0	0	0	0	0	0	0	0	0
			Any	40_TopHat2	SRR5438850_75	94.49	94.82	94.43	90.93	49.9	45.2098	91.56	8.44	46617660	2570028	44047632	3719447	40328185	1677983	476593	749672	82236	145092	31019	38727	72022	31382	8672	43655	5603	5789	21093	96733	2237	8953	1762	220224	0	0	0	0	0	0	0	0	0	0	0	0
			Any	60_Subread	SRR5438850_75	95.7	95.47	94.98	92.77	77.05	45.5261	94.61	5.39	46617660	2002231	44615429	2403960	42211469	1139353	1264607	0	0	0	0	0	0	0	0	0	0	0	0	0	0	0	0	0	0	0	0	0	0	0	0	0	0	0	0	0
			Any	70_Minimap2	SRR5438850_75	0	0	0	0	0	0	0	0	46617660	46617660	0	0	0	0	0	0	0	0	0	0	0	0	0	0	0	0	0	0	0	0	0	0	0	0	0	0	0	0	0	0	0	0	0	0
			Any	10_MagicBLAST	SRR5438850_50	97.68	96.34	95.99	95.62	94.34	45.4942	93.76	6.24	46617660	1082706	45534954	2843650	42691304	1328053	558986	688417	92274	40597	28158	20551	13930	10585	9602	6151	4547	3779	3050	3307	2183	2025	2214	1298	1022	789	603	577	622	617	685	440	480	363	455	382
			Any	20_HISAT2_relaxed	SRR5438850_50	-	-	-	-	-	-	-	-	1	1	-	-	-	-	-	-	-	-	-	-	-	-	-	-	-	-	-	-	-	-	-	-	-	-	-	-	-	-	-	-	-	-	-	-
			Any	21_HISAT2	SRR5438850_50	94.59	94.78	94.53	91.02	90.32	45.3278	94.05	5.95	46617660	2519842	44097818	2625537	41472281	1185078	347461	170055	922943	0	0	0	0	0	0	0	0	0	0	0	0	0	0	0	0	0	0	0	0	0	0	0	0	0	0	0
			Any	30_STAR	SRR5438850_50	95.44	95.14	94.76	95.44	95.44	45.1819	94	6	46617660	2124530	44493130	2670106	41823024	1275772	538686	666598	89710	40618	21138	15152	12548	9884	0	0	0	0	0	0	0	0	0	0	0	0	0	0	0	0	0	0	0	0	0	0
			Any	31_STARlong	SRR5438850_50	96.19	96.25	95.88	96.19	96.19	45.4516	96.22	3.78	46617660	1776180	44841480	1694562	43146918	1166558	309992	131726	45146	18596	9310	6058	3902	3274	0	0	0	0	0	0	0	0	0	0	0	0	0	0	0	0	0	0	0	0	0	0
			Any	32_STAR_2	SRR5438850_50	96.08	96.15	95.78	96.08	96.08	45.4675	94.05	5.95	46617660	1829262	44788398	2665716	42122682	1248292	550740	672290	91190	42122	21952	15782	12824	10524	0	0	0	0	0	0	0	0	0	0	0	0	0	0	0	0	0	0	0	0	0	0
			Any	40_TopHat2	SRR5438850_50	96.3	96.68	96.24	93.62	31.82	45.3326	87.26	12.74	46617660	1726924	44890736	5717477	39173259	2274164	597747	1032981	130080	196219	45133	83933	116346	47625	17674	112833	11530	17125	33367	213313	7856	43782	6299	729470	0	0	0	0	0	0	0	0	0	0	0	0
			Any	60_Subread	SRR5438850_50	96.41	95.99	95.56	93.74	72.5	45.4261	93.12	6.88	46617660	1675202	44942458	3092779	41849679	1603417	1489362	0	0	0	0	0	0	0	0	0	0	0	0	0	0	0	0	0	0	0	0	0	0	0	0	0	0	0	0	0
			Any	70_Minimap2	SRR5438850_50	0	0	0	0	0	0	0	0	46617660	46617660	0	0	0	0	0	0	0	0	0	0	0	0	0	0	0	0	0	0	0	0	0	0	0	0	0	0	0	0	0	0	0	0	0	0
			Any	10_MagicBLAST	Illumina	97.39	93.56	93.01	96.01	94.97	50.3486	96.15	3.85	217498662	5673181	211825481	8164161	203661320	5042123	1848315	1092210	90467	29317	14086	9797	5861	3490	2526	2299	1440	1019	588	470	500	658	691	551	565	940	333	898	386	502	423	62	313	228	200	449
			Any	20_HISAT2_relaxed	Illumina	-	-	-	-	-	-	-	-	1	1	-	-	-	-	-	-	-	-	-	-	-	-	-	-	-	-	-	-	-	-	-	-	-	-	-	-	-	-	-	-	-	-	-	-
			Any	21_HISAT2	Illumina	91.1	91.07	90.54	86.64	85.77	50.3619	94.62	5.38	217498662	19349156	198149506	10661108	187488398	7170730	1659846	782852	1047680	0	0	0	0	0	0	0	0	0	0	0	0	0	0	0	0	0	0	0	0	0	0	0	0	0	0	0
			Any	30_STAR	Illumina	94.3	93.06	92.29	94.3	94.3	49.8554	95.66	4.34	217498662	12398206	205100456	8905040	196195416	5699862	1901162	1073710	107948	55348	23064	19208	10662	14076	0	0	0	0	0	0	0	0	0	0	0	0	0	0	0	0	0	0	0	0	0	0
			Any	31_STARlong	Illumina	94.81	94.33	93.44	94.81	94.81	50.1347	97.88	2.12	217498662	11298482	206200180	4362542	201837638	3585658	585418	134432	48100	4708	1932	1194	762	338	0	0	0	0	0	0	0	0	0	0	0	0	0	0	0	0	0	0	0	0	0	0
			Any	32_STAR_2	Illumina	95.01	94.56	93.67	95.01	95.01	50.2567	95.62	4.38	217498662	10843924	206654738	9060052	197594686	5708996	1825786	1078858	184848	104510	54486	51436	28826	22306	0	0	0	0	0	0	0	0	0	0	0	0	0	0	0	0	0	0	0	0	0	0
			Any	40_TopHat2	Illumina	80.35	80.62	80.27	68.56	17.94	50.2102	92.01	7.99	217498662	42747718	174750944	13958339	160792605	8360065	1982945	1650720	205651	620039	47330	190004	150892	76423	5816	246511	2336	4986	39041	164233	1008	10172	1263	198904	0	0	0	0	0	0	0	0	0	0	0	0
			Any	60_Subread	Illumina	5.95	5.85	5.81	5.7	4.04	50.0526	95.51	4.49	217498662	204558446	12940216	581326	12358890	391544	189782	0	0	0	0	0	0	0	0	0	0	0	0	0	0	0	0	0	0	0	0	0	0	0	0	0	0	0	0	0
			Any	70_Minimap2	Illumina	91.04	89.58	88.95	0	0	50.1523	103.5	-3.5	217498662	19492762	198005900	-6933184	204939084	14248125	7384409	4731533	3773228	2297935	788733	152520	19227	1507	297	159	0	0	0	0	0	0	0	0	0	0	0	0	0	0	0	0	0	0	0	0
			Any	10_MagicBLAST	HG19t1	99.26	99	98.48	98.48	98.04	50.8783	97.95	2.05	20000000	147646	19852354	406429	19445925	248484	73405	31666	17013	10951	6648	3648	2111	1585	1866	1449	865	932	693	600	222	254	223	182	141	264	211	173	221	72	49	86	241	122	174	364
			Any	20_HISAT2_relaxed	HG19t1	-	-	-	-	-	-	-	-	1	1	-	-	-	-	-	-	-	-	-	-	-	-	-	-	-	-	-	-	-	-	-	-	-	-	-	-	-	-	-	-	-	-	-	-
			Any	21_HISAT2	HG19t1	99.29	99.67	99.14	98.74	98.63	50.8705	97.79	2.21	20000000	142096	19857904	438541	19419363	257710	88915	42528	49388	0	0	0	0	0	0	0	0	0	0	0	0	0	0	0	0	0	0	0	0	0	0	0	0	0	0	0
			Any	30_STAR	HG19t1	99.79	99.89	99.34	99.79	99.79	50.8794	97.88	2.12	20000000	42126	19957874	423466	19534408	261944	78754	35294	18512	13176	6338	3886	2886	2676	0	0	0	0	0	0	0	0	0	0	0	0	0	0	0	0	0	0	0	0	0	0
			Any	31_STARlong	HG19t1	99.88	100.19	99.64	99.88	99.88	50.8953	98.37	1.63	20000000	23016	19976984	325144	19651840	232038	58070	26628	5104	1694	598	460	356	196	0	0	0	0	0	0	0	0	0	0	0	0	0	0	0	0	0	0	0	0	0	0
			Any	32_STAR_2	HG19t1	99.79	100.09	99.54	99.79	99.79	50.9037	97.86	2.14	20000000	41264	19958736	426580	19532156	264060	77816	35372	18744	13698	6692	4122	3086	2990	0	0	0	0	0	0	0	0	0	0	0	0	0	0	0	0	0	0	0	0	0	0
			Any	40_TopHat2	HG19t1	96.62	97.03	96.54	93.51	80.69	50.9122	97.06	2.94	20000000	675256	19324744	568442	18756302	307505	73937	46341	17279	15789	7468	6095	6391	3281	2311	3861	1258	1464	1700	1871	627	962	407	69895	0	0	0	0	0	0	0	0	0	0	0	0
			Any	60_Subread	HG19t1	94.85	94.91	94.38	91.56	86.78	52.0176	97.94	2.06	20000000	1029633	18970367	390645	18579722	245455	145190	0	0	0	0	0	0	0	0	0	0	0	0	0	0	0	0	0	0	0	0	0	0	0	0	0	0	0	0	0
			Any	70_Minimap2	HG19t1	95.63	95.49	94.96	0	0	50.0029	98.49	1.51	20000000	873436	19126564	288146	18838418	218346	133582	63885	69609	51712	27210	21446	19650	54284	44031	0	0	0	0	0	0	0	0	0	0	0	0	0	0	0	0	0	0	0	0	0
			Any	10_MagicBLAST	HG19t2	99.49	98.95	97.76	98.79	97.97	50.8784	97.93	2.07	20000000	102860	19897140	412747	19484393	252962	74649	32376	16847	11095	6497	3808	2094	1602	1957	1370	957	888	650	529	298	310	214	205	168	208	199	120	173	77	48	80	222	131	184	307
			Any	20_HISAT2_relaxed	HG19t2	-	-	-	-	-	-	-	-	1	1	-	-	-	-	-	-	-	-	-	-	-	-	-	-	-	-	-	-	-	-	-	-	-	-	-	-	-	-	-	-	-	-	-	-
			Any	21_HISAT2	HG19t2	93.32	93.89	92.88	87.93	87.73	50.8875	97.84	2.16	20000000	1336495	18663505	403222	18260283	242197	78298	39432	43295	0	0	0	0	0	0	0	0	0	0	0	0	0	0	0	0	0	0	0	0	0	0	0	0	0	0	0
			Any	30_STAR	HG19t2	99.54	99.36	98.14	99.54	99.54	50.8821	97.62	2.38	20000000	92752	19907248	473478	19433770	307760	80302	37284	18436	13518	6452	4106	2892	2728	0	0	0	0	0	0	0	0	0	0	0	0	0	0	0	0	0	0	0	0	0	0
			Any	31_STARlong	HG19t2	99.76	100.04	98.77	99.76	99.76	50.9023	98.36	1.64	20000000	47980	19952020	327680	19624340	232718	58706	27140	5338	2090	694	448	292	254	0	0	0	0	0	0	0	0	0	0	0	0	0	0	0	0	0	0	0	0	0	0
			Any	32_STAR_2	HG19t2	99.67	99.84	98.59	99.67	99.67	50.8976	97.59	2.41	20000000	65736	19934264	480356	19453908	313602	79534	37284	18828	14040	6756	4188	3118	3006	0	0	0	0	0	0	0	0	0	0	0	0	0	0	0	0	0	0	0	0	0	0
			Any	40_TopHat2	HG19t2	82.32	82.87	82.13	69.16	59.84	50.9305	97.05	2.95	20000000	3535584	16464416	485983	15978433	255187	65625	39605	15719	14305	7544	6318	5537	3145	2528	3549	1513	1522	1617	1814	674	1056	543	58182	0	0	0	0	0	0	0	0	0	0	0	0
			Any	60_Subread	HG19t2	93.63	93.28	92.11	89.44	83.7	51.9843	97.93	2.07	20000000	1274348	18725652	387246	18338406	248073	139173	0	0	0	0	0	0	0	0	0	0	0	0	0	0	0	0	0	0	0	0	0	0	0	0	0	0	0	0	0
			Any	70_Minimap2	HG19t2	94.09	94.01	92.86	0	0	49.9962	98.49	1.51	20000000	1182358	18817642	284994	18532648	221071	130747	62933	70916	53718	26712	21176	19225	52081	42535	1	0	0	0	0	0	0	0	0	0	0	0	0	0	0	0	0	0	0	0	0
			Any	10_MagicBLAST	HG19t3	99.3	91.15	87.74	97.58	94.86	50.8592	97.66	2.34	20000000	139779	19860221	464789	19395432	289391	84674	35423	18607	11612	7329	4012	2279	1589	1724	1336	881	827	642	519	204	199	169	168	136	206	207	92	128	76	40	99	186	91	135	281
			Any	20_HISAT2_relaxed	HG19t3	-	-	-	-	-	-	-	-	1	1	-	-	-	-	-	-	-	-	-	-	-	-	-	-	-	-	-	-	-	-	-	-	-	-	-	-	-	-	-	-	-	-	-	-
			Any	21_HISAT2	HG19t3	23.26	23.26	22.84	8.37	8.28	51.1971	97.53	2.47	20000000	15348155	4651845	114804	4537041	64446	22420	11298	16640	0	0	0	0	0	0	0	0	0	0	0	0	0	0	0	0	0	0	0	0	0	0	0	0	0	0	0
			Any	30_STAR	HG19t3	81.64	77.38	74.48	81.64	81.64	50.9174	97.37	2.63	20000000	3671160	16328840	429304	15899536	290310	69284	30850	14826	10852	5384	3334	2204	2260	0	0	0	0	0	0	0	0	0	0	0	0	0	0	0	0	0	0	0	0	0	0
			Any	31_STARlong	HG19t3	89.14	85.77	82.12	89.14	89.14	50.9115	98.27	1.73	20000000	2172708	17827292	309004	17518288	218198	55566	25786	5876	1960	840	400	234	144	0	0	0	0	0	0	0	0	0	0	0	0	0	0	0	0	0	0	0	0	0	0
			Any	32_STAR_2	HG19t3	88.6	85.23	81.63	88.6	88.6	50.8827	97.53	2.47	20000000	2279122	17720878	437398	17283480	282438	75222	34720	17436	12130	6208	3860	2714	2670	0	0	0	0	0	0	0	0	0	0	0	0	0	0	0	0	0	0	0	0	0	0
			Any	40_TopHat2	HG19t3	12.9	13.01	12.83	2.62	2.3	51.1953	96.8	3.2	20000000	17420589	2579411	82643	2496768	36938	13068	6972	3768	3131	2079	1583	1208	862	774	794	523	527	463	457	236	305	308	8647	0	0	0	0	0	0	0	0	0	0	0	0
			Any	60_Subread	HG19t3	70.12	65.22	63.04	53.76	51.04	51.918	97.96	2.04	20000000	5975952	14024048	286127	13737921	191002	95125	0	0	0	0	0	0	0	0	0	0	0	0	0	0	0	0	0	0	0	0	0	0	0	0	0	0	0	0	0
			Any	70_Minimap2	HG19t3	67.34	64.69	62.61	0	0	49.991	98.57	1.43	20000000	6532002	13467998	192090	13275908	173287	86532	44847	62621	50993	14443	10881	9169	23567	20145	0	0	0	0	0	0	0	0	0	0	0	0	0	0	0	0	0	0	0	0	0
			Any	10_MagicBLAST	PFALt1	99.99	100.1	99.5	99.98	99.97	48.3222	98.54	1.46	20000000	1163	19998837	291667	19707170	245687	17885	5897	3078	6118	5450	5560	398	950	312	48	84	160	30	0	0	2	0	0	8	0	0	0	0	0	0	0	0	0	0	0
			Any	20_HISAT2_relaxed	PFALt1	-	-	-	-	-	-	-	-	1	1	-	-	-	-	-	-	-	-	-	-	-	-	-	-	-	-	-	-	-	-	-	-	-	-	-	-	-	-	-	-	-	-	-	-
			Any	21_HISAT2	PFALt1	98.99	99.41	98.8	98.07	98.04	48.5704	98.08	1.92	20000000	202137	19797863	379491	19418372	227266	98381	19564	34280	0	0	0	0	0	0	0	0	0	0	0	0	0	0	0	0	0	0	0	0	0	0	0	0	0	0	0
			Any	30_STAR	PFALt1	99.91	100.25	99.61	99.91	99.91	48.3192	97.81	2.19	20000000	17574	19982426	437186	19545240	267068	108018	19276	13386	11894	6782	6686	2380	1696	0	0	0	0	0	0	0	0	0	0	0	0	0	0	0	0	0	0	0	0	0	0
			Any	31_STARlong	PFALt1	99.92	100.3	99.67	99.92	99.92	48.362	98.98	1.02	20000000	15432	19984568	203620	19780948	168240	13808	4428	2704	4728	4382	5308	18	4	0	0	0	0	0	0	0	0	0	0	0	0	0	0	0	0	0	0	0	0	0	0
			Any	32_STAR_2	PFALt1	99.9	100.27	99.63	99.9	99.9	48.3246	97.71	2.29	20000000	20824	19979176	457614	19521562	280630	111370	21000	14476	11474	7180	6884	2768	1832	0	0	0	0	0	0	0	0	0	0	0	0	0	0	0	0	0	0	0	0	0	0
			Any	40_TopHat2	PFALt1	96.02	96.47	95.92	92.27	79.75	48.5839	98.27	1.73	20000000	795177	19204823	331757	18873066	259003	24024	21051	4372	5967	4636	5933	1429	813	492	618	209	242	226	346	14	98	2	2282	0	0	0	0	0	0	0	0	0	0	0	0
			Any	60_Subread	PFALt1	99.76	99.95	99.28	99.52	98.48	49.0579	98.06	1.94	20000000	48442	19951558	387607	19563951	293051	94556	0	0	0	0	0	0	0	0	0	0	0	0	0	0	0	0	0	0	0	0	0	0	0	0	0	0	0	0	0
			Any	70_Minimap2	PFALt1	99.75	99.99	99.36	0	0	50.0002	98.91	1.09	20000000	50175	19949825	217034	19732791	155848	105941	46116	60605	53373	22612	11404	9440	18640	20804	0	0	0	0	0	0	0	0	0	0	0	0	0	0	0	0	0	0	0	0	0
			Any	10_MagicBLAST	PFALt2	100	99.92	98.37	99.99	99.96	48.3245	98.54	1.46	20000000	636	19999364	292228	19707136	245861	17730	6068	2959	6301	5549	5582	400	1074	318	64	52	212	32	2	0	8	2	0	14	0	0	0	0	0	0	0	0	0	0	0
			Any	20_HISAT2_relaxed	PFALt2	-	-	-	-	-	-	-	-	1	1	-	-	-	-	-	-	-	-	-	-	-	-	-	-	-	-	-	-	-	-	-	-	-	-	-	-	-	-	-	-	-	-	-	-
			Any	21_HISAT2	PFALt2	87.9	88.5	87.32	78.18	78.14	48.4939	98.16	1.84	20000000	2420227	17579773	322938	17256835	207974	74421	17007	23536	0	0	0	0	0	0	0	0	0	0	0	0	0	0	0	0	0	0	0	0	0	0	0	0	0	0	0
			Any	30_STAR	PFALt2	99.83	100.11	98.46	99.83	99.83	48.3411	96.74	3.26	20000000	34386	19965614	651100	19314514	454468	118284	26672	15938	15250	7910	7414	2996	2168	0	0	0	0	0	0	0	0	0	0	0	0	0	0	0	0	0	0	0	0	0	0
			Any	31_STARlong	PFALt2	99.85	100.29	98.61	99.85	99.85	48.4458	98.99	1.01	20000000	30278	19969722	202404	19767318	165868	13838	4654	2490	5800	4410	5312	30	2	0	0	0	0	0	0	0	0	0	0	0	0	0	0	0	0	0	0	0	0	0	0
			Any	32_STAR_2	PFALt2	99.82	100.21	98.54	99.82	99.82	48.3545	96.6	3.4	20000000	36346	19963654	679624	19284030	475666	120726	28274	17300	15920	8336	7746	3214	2442	0	0	0	0	0	0	0	0	0	0	0	0	0	0	0	0	0	0	0	0	0	0
			Any	40_TopHat2	PFALt2	73.05	73.62	72.82	53.65	46.37	48.3958	98.22	1.78	20000000	5389266	14610734	260154	14350580	199592	20496	14964	3891	5533	4042	5867	1388	988	630	465	194	148	224	183	6	87	0	1456	0	0	0	0	0	0	0	0	0	0	0	0
			Any	60_Subread	PFALt2	99.09	99.25	97.57	98.19	97.06	48.985	98.03	1.97	20000000	182651	19817349	390486	19426863	302905	87581	0	0	0	0	0	0	0	0	0	0	0	0	0	0	0	0	0	0	0	0	0	0	0	0	0	0	0	0	0
			Any	70_Minimap2	PFALt2	98.41	98.87	97.28	0	0	50.004	98.87	1.13	20000000	317654	19682346	222751	19459595	157612	107077	47972	64872	56890	22582	12308	9547	19165	20023	0	0	0	0	0	0	0	0	0	0	0	0	0	0	0	0	0	0	0	0	0
			Any	10_MagicBLAST	PFALt3	98.33	89.82	85.04	95.99	95.22	48.3799	98.37	1.63	20000000	333937	19666063	320925	19345138	262935	23883	8559	3994	6042	6126	6433	536	1137	603	191	85	199	57	13	5	23	41	13	8	7	2	9	8	3	5	2	1	2	1	0
			Any	20_HISAT2_relaxed	PFALt3	-	-	-	-	-	-	-	-	1	1	-	-	-	-	-	-	-	-	-	-	-	-	-	-	-	-	-	-	-	-	-	-	-	-	-	-	-	-	-	-	-	-	-	-
			Any	21_HISAT2	PFALt3	5.97	6	5.86	0.4	0.4	48.5481	98.15	1.85	20000000	18806254	1193746	22062	1171684	16862	2396	1067	1737	0	0	0	0	0	0	0	0	0	0	0	0	0	0	0	0	0	0	0	0	0	0	0	0	0	0	0
			Any	30_STAR	PFALt3	76.07	69.41	65.82	76.07	76.07	48.5806	92.93	7.07	20000000	4785350	15214650	1075660	14138990	725252	168758	63878	35748	30994	18164	15166	9772	7928	0	0	0	0	0	0	0	0	0	0	0	0	0	0	0	0	0	0	0	0	0	0
			Any	31_STARlong	PFALt3	92.13	88.14	82.63	92.13	92.13	48.6331	98.98	1.02	20000000	1573358	18426642	187508	18239134	154600	13222	4276	2622	4692	3658	4414	20	4	0	0	0	0	0	0	0	0	0	0	0	0	0	0	0	0	0	0	0	0	0	0
			Any	32_STAR_2	PFALt3	91.87	87.72	82.25	91.87	91.87	48.5062	95.36	4.64	20000000	1625320	18374680	853336	17521344	616076	134150	40088	19034	19092	9620	8602	3696	2978	0	0	0	0	0	0	0	0	0	0	0	0	0	0	0	0	0	0	0	0	0	0
			Any	40_TopHat2	PFALt3	2.1	2.12	2.09	0.05	0.04	48.2852	97.97	2.03	20000000	19579739	420261	8541	411720	6522	748	374	240	167	129	121	59	87	22	15	15	11	3	0	0	0	0	28	0	0	0	0	0	0	0	0	0	0	0	0
			Any	60_Subread	PFALt3	60.51	54.73	52.07	36.88	34.49	49.152	97.79	2.21	20000000	7898971	12101029	267125	11833904	222591	44534	0	0	0	0	0	0	0	0	0	0	0	0	0	0	0	0	0	0	0	0	0	0	0	0	0	0	0	0	0
			Any	70_Minimap2	PFALt3	54.04	52.01	49.58	0	0	50.0181	98.93	1.07	20000000	9191505	10808495	115314	10693181	114043	56999	29037	42885	34114	5957	3530	2284	4754	5270	0	0	0	0	0	0	0	0	0	0	0	0	0	0	0	0	0	0	0	0	0
		# All reads, single or paired end.	# Read	Run	Method	% aligned reads	% aligned bases	% matching bases	% mapped pairs	% compatible pairs*	% fragments mapped on plus strand**	% aligned reads with unique alignments	% aligned reads with multiple alignments	Reads in run or in file	Reads unaligned	Reads aligned	Reads with several alignments***	Reads with unique alignments	Reads with 2 alignments	Reads with 3 alignments	Reads with 4 alignments	Reads with 5 alignments	Reads with 6 alignments	Reads with 7 alignments	Reads with 8 alignments	Reads with 9 alignments	Reads with 10 alignments	Reads with 11 alignments	Reads with 12 alignments	Reads with 13 alignments	Reads with 14 alignments	Reads with 15 alignments	Reads with 16 alignments	Reads with 17 alignments	Reads with 18 alignments	Reads with 19 alignments	Reads with 20 alignments	Reads with 21 alignments	Reads with 22 alignments	Reads with 23 alignments	Reads with 24 alignments	Reads with 25 alignments	Reads with 26 alignments	Reads with 27 alignments	Reads with 28 alignments	Reads with 29 alignments	Reads with 30 alignments	Reads with 31 alignments	Reads with 32 alignments
			Any	10_MagicBLAST	iRefSeq	100	99.04	99.04			51.2503	99.35	0.65	45108	0	45108	294	44814	238	30	3	7	0	7	0	9	0	0	0	0	0	0	0	0	0	0	0	0	0	0	0	0	0	0	0	0	0	0	0
			Any	10_MagicBLAST	PacBio	100	73.55	72.23			50.0664	99.66	0.34	8285	0	8285	28	8257	27	1	0	0	0	0	0	0	0	0	0	0	0	0	0	0	0	0	0	0	0	0	0	0	0	0	0	0	0	0	0
			Any	10_MagicBLAST	SRR5189652	99.03	70.43	69.93			50.0027	96.55	3.45	264142	2552	261590	9033	252557	6609	1600	490	131	61	117	15	3	3	2	1	0	0	0	0	1	0	0	0	0	0	0	0	0	0	0	0	0	0	0	0
			Any	10_MagicBLAST	SRR5189667	99.55	73.59	73.08			50.1301	97.37	2.63	408801	1846	406955	10722	396233	8455	1583	386	120	59	81	19	4	5	5	0	1	0	1	1	0	0	0	0	1	0	0	0	0	0	0	0	0	0	1	0
			Any	10_MagicBLAST	Roche	98.83	95.21	94.67			49.0754	96.07	3.93	416045	4847	411198	16178	395020	8811	3643	2428	383	324	420	69	29	16	10	10	4	2	3	2	3	3	1	1	1	3	1	1	0	0	0	0	0	0	0	0
			Any	10_MagicBLAST	SRR5437876	99.89	74.55	74.13	99.13	95.7	50.1348	94.62	5.38	32935604	36546	32899058	1769837	31129221	1300901	254292	136484	25556	9710	5228	3811	7333	1735	3784	7397	5481	595	491	594	334	463	487	310	407	472	300	183	166	180	112	79	99	58	111	63
			Any	10_MagicBLAST	SRR5438850	99.81	76.44	75.96	98.93	98.02	45.5523	96.08	3.92	46617660	90326	46527334	1823541	44703793	855827	494419	383304	35895	11434	7998	4741	3282	2386	1945	1382	1006	836	1012	808	688	657	585	726	385	942	404	371	216	712	250	624	205	130	149	346
Magic-BLAST			Any	10_MagicBLAST	SRR5438850_150	99.56	93.49	92.99	98.64	97.76	45.5364	95.85	4.15	46617660	205094	46412566	1925655	44486911	863338	457575	496559	46285	13679	9143	5785	4004	2409	2216	1713	1217	1188	714	1170	581	564	455	353	237	309	221	323	379	669	387	950	461	147	453	729
			Any	10_MagicBLAST	SRR5438850_120	99.37	96.61	96.12	98.38	97.44	45.5661	95.6	4.4	46617660	291642	46326018	2037157	44288861	888360	467578	554644	56225	16260	10057	6864	4805	2969	2536	1766	1338	1276	760	1320	720	688	474	439	337	414	258	209	192	454	192	89	111	192	149	415
			Any	10_MagicBLAST	SRR5438850_100	99.16	97.4	96.94	98.04	97.04	45.5548	95.38	4.62	46617660	391100	46226560	2134052	44092508	918252	484692	588138	63099	20559	11630	8157	5444	3751	2936	2025	1567	1545	925	1144	842	1038	574	500	327	412	339	244	255	312	432	136	158	167	150	237
			Any	10_MagicBLAST	SRR5438850_75	98.71	97.33	96.91	97.26	96.14	45.6325	94.8	5.2	46617660	601570	46016090	2393227	43622863	1093031	501831	619646	73463	26529	18515	10494	7993	5941	4239	2478	2130	2017	1518	1495	941	1443	901	634	417	459	469	425	368	399	480	299	218	142	263	230
			Any	10_MagicBLAST	SRR5438850_50	97.68	96.34	95.99	95.62	94.34	45.4942	93.76	6.24	46617660	1082706	45534954	2843650	42691304	1328053	558986	688417	92274	40597	28158	20551	13930	10585	9602	6151	4547	3779	3050	3307	2183	2025	2214	1298	1022	789	603	577	622	617	685	440	480	363	455	382
			Any	10_MagicBLAST	Illumina	97.39	93.56	93.01	96.01	94.97	50.3486	96.15	3.85	217498662	5673181	211825481	8164161	203661320	5042123	1848315	1092210	90467	29317	14086	9797	5861	3490	2526	2299	1440	1019	588	470	500	658	691	551	565	940	333	898	386	502	423	62	313	228	200	449
			Any	10_MagicBLAST	HG19t1	99.26	99	98.48	98.48	98.04	50.8783	97.95	2.05	20000000	147646	19852354	406429	19445925	248484	73405	31666	17013	10951	6648	3648	2111	1585	1866	1449	865	932	693	600	222	254	223	182	141	264	211	173	221	72	49	86	241	122	174	364
			Any	10_MagicBLAST	HG19t2	99.49	98.95	97.76	98.79	97.97	50.8784	97.93	2.07	20000000	102860	19897140	412747	19484393	252962	74649	32376	16847	11095	6497	3808	2094	1602	1957	1370	957	888	650	529	298	310	214	205	168	208	199	120	173	77	48	80	222	131	184	307
			Any	10_MagicBLAST	HG19t3	99.3	91.15	87.74	97.58	94.86	50.8592	97.66	2.34	20000000	139779	19860221	464789	19395432	289391	84674	35423	18607	11612	7329	4012	2279	1589	1724	1336	881	827	642	519	204	199	169	168	136	206	207	92	128	76	40	99	186	91	135	281
			Any	10_MagicBLAST	PFALt1	99.99	100.1	99.5	99.98	99.97	48.3222	98.54	1.46	20000000	1163	19998837	291667	19707170	245687	17885	5897	3078	6118	5450	5560	398	950	312	48	84	160	30	0	0	2	0	0	8	0	0	0	0	0	0	0	0	0	0	0
			Any	10_MagicBLAST	PFALt2	100	99.92	98.37	99.99	99.96	48.3245	98.54	1.46	20000000	636	19999364	292228	19707136	245861	17730	6068	2959	6301	5549	5582	400	1074	318	64	52	212	32	2	0	8	2	0	14	0	0	0	0	0	0	0	0	0	0	0
			Any	10_MagicBLAST	PFALt3	98.33	89.82	85.04	95.99	95.22	48.3799	98.37	1.63	20000000	333937	19666063	320925	19345138	262935	23883	8559	3994	6042	6126	6433	536	1137	603	191	85	199	57	13	5	23	41	13	8	7	2	9	8	3	5	2	1	2	1	0
			Any	20_HISAT2_relaxed	iRefSeq	100	94.04	94			51.3191	95.7	4.3	45108	0	45108	1941	43167	1732	147	34	28	0	0	0	0	0	0	0	0	0	0	0	0	0	0	0	0	0	0	0	0	0	0	0	0	0	0	0
			Any	20_HISAT2_relaxed	PacBio	100	44.8	43.6			48.5818	99.14	0.86	8285	0	8285	71	8214	56	5	7	3	0	0	0	0	0	0	0	0	0	0	0	0	0	0	0	0	0	0	0	0	0	0	0	0	0	0	0
			Any	20_HISAT2_relaxed	SRR5189652	98.63	59.24	58.35			49.9875	96.57	3.43	264142	3621	260521	8936	251585	5781	1921	597	637	0	0	0	0	0	0	0	0	0	0	0	0	0	0	0	0	0	0	0	0	0	0	0	0	0	0	0
			Any	20_HISAT2_relaxed	SRR5189667	99.37	60.2	59.22			51.129	97.84	2.16	408801	2589	406212	8762	397450	5919	1853	376	614	0	0	0	0	0	0	0	0	0	0	0	0	0	0	0	0	0	0	0	0	0	0	0	0	0	0	0
			Any	20_HISAT2_relaxed	Roche	97.57	92.58	91.92			48.2705	96.81	3.19	416045	10128	405917	12940	392977	7126	3024	2191	599	0	0	0	0	0	0	0	0	0	0	0	0	0	0	0	0	0	0	0	0	0	0	0	0	0	0	0
			Any	20_HISAT2_relaxed	SRR5437876	99.81	67.54	66.86	99.81	98.05	50.2877	94.28	5.72	32935604	63665	32871939	1880277	30991662	1335142	313843	105206	126086	0	0	0	0	0	0	0	0	0	0	0	0	0	0	0	0	0	0	0	0	0	0	0	0	0	0	0
			Any	20_HISAT2_relaxed	SRR5438850	99.7	67.13	66.47	99.69	96.52	47.8344	94.15	5.85	46617660	138757	46478903	2720542	43758361	1584123	486669	216119	433631	0	0	0	0	0	0	0	0	0	0	0	0	0	0	0	0	0	0	0	0	0	0	0	0	0	0	0
Hisat2 relaxed	not used on datasets shorter than 150 nt		Any	20_HISAT2_relaxed	SRR5438850_150
	not used on datasets shorter than 150 nt		Any	20_HISAT2_relaxed	SRR5438850_120
	not used on datasets shorter than 150 nt		Any	20_HISAT2_relaxed	SRR5438850_100
	not used on datasets shorter than 150 nt		Any	20_HISAT2_relaxed	SRR5438850_75
	not used on datasets shorter than 150 nt		Any	20_HISAT2_relaxed	SRR5438850_50
	not used on datasets shorter than 150 nt		Any	20_HISAT2_relaxed	Illumina
	not used on datasets shorter than 150 nt		Any	20_HISAT2_relaxed	HG19t1
	not used on datasets shorter than 150 nt		Any	20_HISAT2_relaxed	HG19t2
	not used on datasets shorter than 150 nt		Any	20_HISAT2_relaxed	HG19t3
	not used on datasets shorter than 150 nt		Any	20_HISAT2_relaxed	PFALt1
	not used on datasets shorter than 150 nt		Any	20_HISAT2_relaxed	PFALt2
	not used on datasets shorter than 150 nt		Any	20_HISAT2_relaxed	PFALt3
			Any	21_HISAT2	iRefSeq	89.66	88.52	88.46			51.015	98.19	1.81	45108	4663	40445	733	39712	596	91	27	19	0	0	0	0	0	0	0	0	0	0	0	0	0	0	0	0	0	0	0	0	0	0	0	0	0	0	0
			Any	21_HISAT2	PacBio	20.04	18.75	18.59			49.759	97.11	2.89	8285	6625	1660	48	1612	36	6	5	1	0	0	0	0	0	0	0	0	0	0	0	0	0	0	0	0	0	0	0	0	0	0	0	0	0	0	0
			Any	21_HISAT2	SRR5189652	3.54	4.32	4.3			49.5884	98.91	1.09	264142	254789	9353	102	9251	76	15	9	2	0	0	0	0	0	0	0	0	0	0	0	0	0	0	0	0	0	0	0	0	0	0	0	0	0	0	0
			Any	21_HISAT2	SRR5189667	3.54	4.25	4.23			50.6087	98.7	1.3	408801	394343	14458	188	14270	151	26	8	3	0	0	0	0	0	0	0	0	0	0	0	0	0	0	0	0	0	0	0	0	0	0	0	0	0	0	0
			Any	21_HISAT2	Roche	84.68	84.96	84.54			48.1793	97.12	2.88	416045	63744	352301	10155	342146	5463	2548	1726	418	0	0	0	0	0	0	0	0	0	0	0	0	0	0	0	0	0	0	0	0	0	0	0	0	0	0	0
			Any	21_HISAT2	SRR5437876	33.3	32.94	32.8	29.12	26.29	49.6876	97.62	2.38	32935604	21968688	10966916	261344	10705572	202473	34105	14847	9919	0	0	0	0	0	0	0	0	0	0	0	0	0	0	0	0	0	0	0	0	0	0	0	0	0	0	0
			Any	21_HISAT2	SRR5438850	37.3	37.08	36.91	35.13	31.62	47.7121	97.02	2.98	46617660	29229227	17388433	518177	16870256	296893	72031	50659	98594	0	0	0	0	0	0	0	0	0	0	0	0	0	0	0	0	0	0	0	0	0	0	0	0	0	0	0
Hisat2			Any	21_HISAT2	SRR5438850_150	77.25	77.13	76.83	74.59	70.57	45.8849	96.17	3.83	46617660	10607465	36010195	1380294	34629901	655099	182828	114308	428059	0	0	0	0	0	0	0	0	0	0	0	0	0	0	0	0	0	0	0	0	0	0	0	0	0	0	0
			Any	21_HISAT2	SRR5438850_120	89.7	89.75	89.4	87.01	84.4	45.4787	95.81	4.19	46617660	4801133	41816527	1752170	40064357	767621	240783	133671	610095	0	0	0	0	0	0	0	0	0	0	0	0	0	0	0	0	0	0	0	0	0	0	0	0	0	0	0
			Any	21_HISAT2	SRR5438850_100	93.85	94.03	93.68	91.15	89.98	45.3702	95.62	4.38	46617660	2865037	43752623	1914755	41837868	820024	241350	143837	709544	0	0	0	0	0	0	0	0	0	0	0	0	0	0	0	0	0	0	0	0	0	0	0	0	0	0	0
			Any	21_HISAT2	SRR5438850_75	95.14	95.37	95.05	92.24	91.73	45.36	95.2	4.8	46617660	2264788	44352872	2130285	42222587	907706	274265	144134	804180	0	0	0	0	0	0	0	0	0	0	0	0	0	0	0	0	0	0	0	0	0	0	0	0	0	0	0
			Any	21_HISAT2	SRR5438850_50	94.59	94.78	94.53	91.02	90.32	45.3278	94.05	5.95	46617660	2519842	44097818	2625537	41472281	1185078	347461	170055	922943	0	0	0	0	0	0	0	0	0	0	0	0	0	0	0	0	0	0	0	0	0	0	0	0	0	0	0
			Any	21_HISAT2	Illumina	91.1	91.07	90.54	86.64	85.77	50.3619	94.62	5.38	217498662	19349156	198149506	10661108	187488398	7170730	1659846	782852	1047680	0	0	0	0	0	0	0	0	0	0	0	0	0	0	0	0	0	0	0	0	0	0	0	0	0	0	0
			Any	21_HISAT2	HG19t1	99.29	99.67	99.14	98.74	98.63	50.8705	97.79	2.21	20000000	142096	19857904	438541	19419363	257710	88915	42528	49388	0	0	0	0	0	0	0	0	0	0	0	0	0	0	0	0	0	0	0	0	0	0	0	0	0	0	0
			Any	21_HISAT2	HG19t2	93.32	93.89	92.88	87.93	87.73	50.8875	97.84	2.16	20000000	1336495	18663505	403222	18260283	242197	78298	39432	43295	0	0	0	0	0	0	0	0	0	0	0	0	0	0	0	0	0	0	0	0	0	0	0	0	0	0	0
			Any	21_HISAT2	HG19t3	23.26	23.26	22.84	8.37	8.28	51.1971	97.53	2.47	20000000	15348155	4651845	114804	4537041	64446	22420	11298	16640	0	0	0	0	0	0	0	0	0	0	0	0	0	0	0	0	0	0	0	0	0	0	0	0	0	0	0
			Any	21_HISAT2	PFALt1	98.99	99.41	98.8	98.07	98.04	48.5704	98.08	1.92	20000000	202137	19797863	379491	19418372	227266	98381	19564	34280	0	0	0	0	0	0	0	0	0	0	0	0	0	0	0	0	0	0	0	0	0	0	0	0	0	0	0
			Any	21_HISAT2	PFALt2	87.9	88.5	87.32	78.18	78.14	48.4939	98.16	1.84	20000000	2420227	17579773	322938	17256835	207974	74421	17007	23536	0	0	0	0	0	0	0	0	0	0	0	0	0	0	0	0	0	0	0	0	0	0	0	0	0	0	0
			Any	21_HISAT2	PFALt3	5.97	6	5.86	0.4	0.4	48.5481	98.15	1.85	20000000	18806254	1193746	22062	1171684	16862	2396	1067	1737	0	0	0	0	0	0	0	0	0	0	0	0	0	0	0	0	0	0	0	0	0	0	0	0	0	0	0
			Any	30_STAR	iRefSeq	0.01	0	0			83.3333	83.33	16.67	45108	45102	6	1	5	1	0	0	0	0	0	0	0	0	0	0	0	0	0	0	0	0	0	0	0	0	0	0	0	0	0	0	0	0	0	0
			Any	30_STAR	PacBio	0	0	0				0	0	8285	8285	0	0	0	0	0	0	0	0	0	0	0	0	0	0	0	0	0	0	0	0	0	0	0	0	0	0	0	0	0	0	0	0	0	0
			Any	30_STAR	SRR5189652	0	0	0			88.8889	88.89	11.11	264142	264133	9	1	8	1	0	0	0	0	0	0	0	0	0	0	0	0	0	0	0	0	0	0	0	0	0	0	0	0	0	0	0	0	0	0
			Any	30_STAR	SRR5189667	0	0	0				0	0	408801	408801	0	0	0	0	0	0	0	0	0	0	0	0	0	0	0	0	0	0	0	0	0	0	0	0	0	0	0	0	0	0	0	0	0	0
			Any	30_STAR	Roche	0.75	0.28	0.28			47.4565	90.05	9.95	416045	412939	3106	309	2797	203	48	28	10	6	2	8	3	1	0	0	0	0	0	0	0	0	0	0	0	0	0	0	0	0	0	0	0	0	0	0
			Any	30_STAR	SRR5437876	51.52	46.63	46.34	51.52	51.52	50.8824	97.27	2.73	32935604	15967654	16967950	463966	16503984	321934	64594	40620	8746	17390	2086	2100	1166	5330	0	0	0	0	0	0	0	0	0	0	0	0	0	0	0	0	0	0	0	0	0	0
			Any	30_STAR	SRR5438850	47.81	44.56	44.31	47.81	47.81	47.5284	96.2	3.8	46617660	24328802	22288858	846122	21442736	371716	163008	189086	15186	79836	4146	2794	2168	18182	0	0	0	0	0	0	0	0	0	0	0	0	0	0	0	0	0	0	0	0	0	0
			Any	30_STAR	SRR5438850_150	83.17	81.21	80.78	83.17	83.17	45.8619	95.55	4.45	46617660	7845702	38771958	1723814	37048144	720990	378892	447576	39722	95362	9574	6098	5292	20308	0	0	0	0	0	0	0	0	0	0	0	0	0	0	0	0	0	0	0	0	0	0
			Any	30_STAR	SRR5438850_120	92.23	91.38	90.91	92.23	92.23	45.3981	95.4	4.6	46617660	3621148	42996512	1978462	41018050	854634	441934	540168	53402	52886	11270	7362	6360	10446	0	0	0	0	0	0	0	0	0	0	0	0	0	0	0	0	0	0	0	0	0	0
			Any	30_STAR	SRR5438850_100	95.86	95.46	94.99	95.86	95.86	45.2478	95.12	4.88	46617660	1930338	44687322	2180632	42506690	990022	468120	589748	62586	33830	13006	8418	7038	7864	0	0	0	0	0	0	0	0	0	0	0	0	0	0	0	0	0	0	0	0	0	0
			Any	30_STAR	SRR5438850_75	97.18	96.91	96.45	97.18	97.18	45.2171	94.66	5.34	46617660	1315124	45302536	2421110	42881426	1161526	486506	625002	73736	30906	16082	11014	8964	7374	0	0	0	0	0	0	0	0	0	0	0	0	0	0	0	0	0	0	0	0	0	0
			Any	30_STAR	SRR5438850_50	95.44	95.14	94.76	95.44	95.44	45.1819	94	6	46617660	2124530	44493130	2670106	41823024	1275772	538686	666598	89710	40618	21138	15152	12548	9884	0	0	0	0	0	0	0	0	0	0	0	0	0	0	0	0	0	0	0	0	0	0
			Any	30_STAR	Illumina	94.3	93.06	92.29	94.3	94.3	49.8554	95.66	4.34	217498662	12398206	205100456	8905040	196195416	5699862	1901162	1073710	107948	55348	23064	19208	10662	14076	0	0	0	0	0	0	0	0	0	0	0	0	0	0	0	0	0	0	0	0	0	0
			Any	30_STAR	HG19t1	99.79	99.89	99.34	99.79	99.79	50.8794	97.88	2.12	20000000	42126	19957874	423466	19534408	261944	78754	35294	18512	13176	6338	3886	2886	2676	0	0	0	0	0	0	0	0	0	0	0	0	0	0	0	0	0	0	0	0	0	0
			Any	30_STAR	HG19t2	99.54	99.36	98.14	99.54	99.54	50.8821	97.62	2.38	20000000	92752	19907248	473478	19433770	307760	80302	37284	18436	13518	6452	4106	2892	2728	0	0	0	0	0	0	0	0	0	0	0	0	0	0	0	0	0	0	0	0	0	0
			Any	30_STAR	HG19t3	81.64	77.38	74.48	81.64	81.64	50.9174	97.37	2.63	20000000	3671160	16328840	429304	15899536	290310	69284	30850	14826	10852	5384	3334	2204	2260	0	0	0	0	0	0	0	0	0	0	0	0	0	0	0	0	0	0	0	0	0	0
			Any	30_STAR	PFALt1	99.91	100.25	99.61	99.91	99.91	48.3192	97.81	2.19	20000000	17574	19982426	437186	19545240	267068	108018	19276	13386	11894	6782	6686	2380	1696	0	0	0	0	0	0	0	0	0	0	0	0	0	0	0	0	0	0	0	0	0	0
			Any	30_STAR	PFALt2	99.83	100.11	98.46	99.83	99.83	48.3411	96.74	3.26	20000000	34386	19965614	651100	19314514	454468	118284	26672	15938	15250	7910	7414	2996	2168	0	0	0	0	0	0	0	0	0	0	0	0	0	0	0	0	0	0	0	0	0	0
			Any	30_STAR	PFALt3	76.07	69.41	65.82	76.07	76.07	48.5806	92.93	7.07	20000000	4785350	15214650	1075660	14138990	725252	168758	63878	35748	30994	18164	15166	9772	7928	0	0	0	0	0	0	0	0	0	0	0	0	0	0	0	0	0	0	0	0	0	0
			Any	31_STARlong	iRefSeq	82.4	71.53	71.5			53.9964	99.4	0.6	45108	7937	37171	223	36948	219	3	1	0	0	0	0	0	0	0	0	0	0	0	0	0	0	0	0	0	0	0	0	0	0	0	0	0	0	0	0
			Any	31_STARlong	PacBio	68.35	64.07	62.06			52.7459	99.63	0.37	8285	2622	5663	21	5642	21	0	0	0	0	0	0	0	0	0	0	0	0	0	0	0	0	0	0	0	0	0	0	0	0	0	0	0	0	0	0
			Any	31_STARlong	SRR5189652	76.12	66.61	65.9			50.1763	99.4	0.6	264142	63089	201053	1214	199839	1095	94	22	3	0	0	0	0	0	0	0	0	0	0	0	0	0	0	0	0	0	0	0	0	0	0	0	0	0	0	0
			Any	31_STARlong	SRR5189667	80.68	69.32	68.63			50.4789	99.09	0.91	408801	78996	329805	3014	326791	2857	135	22	0	0	0	0	0	0	0	0	0	0	0	0	0	0	0	0	0	0	0	0	0	0	0	0	0	0	0	0
			Any	31_STARlong	Roche	94.95	94.76	93.88			48.95	97.98	2.02	416045	21011	395034	7966	387068	6403	964	331	110	70	33	26	21	8	0	0	0	0	0	0	0	0	0	0	0	0	0	0	0	0	0	0	0	0	0	0
			Any	31_STARlong	SRR5437876	56.17	49.88	49.38	56.17	56.17	50.6318	98.41	1.59	32935604	14435954	18499650	293706	18205944	261078	22616	6118	2642	800	172	120	78	82	0	0	0	0	0	0	0	0	0	0	0	0	0	0	0	0	0	0	0	0	0	0
			Any	31_STARlong	SRR5438850	55.67	50.42	49.97	55.67	55.67	45.2902	98.58	1.42	46617660	20667730	25949930	367528	25582402	287324	53060	20572	3136	1254	894	640	374	274	0	0	0	0	0	0	0	0	0	0	0	0	0	0	0	0	0	0	0	0	0	0
Star Long			Any	31_STARlong	SRR5438850_150	89.56	86.15	85.59	89.56	89.56	44.8497	97.97	2.03	46617660	4865530	41752130	848700	40903430	638774	137134	51666	10408	4370	2750	1652	1044	902	0	0	0	0	0	0	0	0	0	0	0	0	0	0	0	0	0	0	0	0	0	0
			Any	31_STARlong	SRR5438850_120	95.17	93.71	93.17	95.17	95.17	45.1524	97.75	2.25	46617660	2253106	44364554	998932	43365622	746488	157228	67524	14278	5528	3414	2128	1324	1020	0	0	0	0	0	0	0	0	0	0	0	0	0	0	0	0	0	0	0	0	0	0
			Any	31_STARlong	SRR5438850_100	96.91	96.4	95.88	96.91	96.91	45.3272	97.49	2.51	46617660	1440838	45176822	1132582	44044240	828554	190094	79600	17960	6894	4186	2362	1712	1220	0	0	0	0	0	0	0	0	0	0	0	0	0	0	0	0	0	0	0	0	0	0
			Any	31_STARlong	SRR5438850_75	97.45	97.43	96.97	97.45	97.45	45.45	97.03	2.97	46617660	1186652	45431008	1351452	44079556	959964	247494	95246	26136	9566	5670	3352	2324	1700	0	0	0	0	0	0	0	0	0	0	0	0	0	0	0	0	0	0	0	0	0	0
			Any	31_STARlong	SRR5438850_50	96.19	96.25	95.88	96.19	96.19	45.4516	96.22	3.78	46617660	1776180	44841480	1694562	43146918	1166558	309992	131726	45146	18596	9310	6058	3902	3274	0	0	0	0	0	0	0	0	0	0	0	0	0	0	0	0	0	0	0	0	0	0
			Any	31_STARlong	Illumina	94.81	94.33	93.44	94.81	94.81	50.1347	97.88	2.12	217498662	11298482	206200180	4362542	201837638	3585658	585418	134432	48100	4708	1932	1194	762	338	0	0	0	0	0	0	0	0	0	0	0	0	0	0	0	0	0	0	0	0	0	0
			Any	31_STARlong	HG19t1	99.88	100.19	99.64	99.88	99.88	50.8953	98.37	1.63	20000000	23016	19976984	325144	19651840	232038	58070	26628	5104	1694	598	460	356	196	0	0	0	0	0	0	0	0	0	0	0	0	0	0	0	0	0	0	0	0	0	0
			Any	31_STARlong	HG19t2	99.76	100.04	98.77	99.76	99.76	50.9023	98.36	1.64	20000000	47980	19952020	327680	19624340	232718	58706	27140	5338	2090	694	448	292	254	0	0	0	0	0	0	0	0	0	0	0	0	0	0	0	0	0	0	0	0	0	0
			Any	31_STARlong	HG19t3	89.14	85.77	82.12	89.14	89.14	50.9115	98.27	1.73	20000000	2172708	17827292	309004	17518288	218198	55566	25786	5876	1960	840	400	234	144	0	0	0	0	0	0	0	0	0	0	0	0	0	0	0	0	0	0	0	0	0	0
			Any	31_STARlong	PFALt1	99.92	100.3	99.67	99.92	99.92	48.362	98.98	1.02	20000000	15432	19984568	203620	19780948	168240	13808	4428	2704	4728	4382	5308	18	4	0	0	0	0	0	0	0	0	0	0	0	0	0	0	0	0	0	0	0	0	0	0
			Any	31_STARlong	PFALt2	99.85	100.29	98.61	99.85	99.85	48.4458	98.99	1.01	20000000	30278	19969722	202404	19767318	165868	13838	4654	2490	5800	4410	5312	30	2	0	0	0	0	0	0	0	0	0	0	0	0	0	0	0	0	0	0	0	0	0	0
			Any	31_STARlong	PFALt3	92.13	88.14	82.63	92.13	92.13	48.6331	98.98	1.02	20000000	1573358	18426642	187508	18239134	154600	13222	4276	2622	4692	3658	4414	20	4	0	0	0	0	0	0	0	0	0	0	0	0	0	0	0	0	0	0	0	0	0	0
			Any	32_STAR_2	iRefSeq	0.01	0	0			66.6667	100	0	45108	45102	6	0	6	0	0	0	0	0	0	0	0	0	0	0	0	0	0	0	0	0	0	0	0	0	0	0	0	0	0	0	0	0	0	0
			Any	32_STAR_2	PacBio	0.01	0	0				100	0	8285	8284	1	0	1	0	0	0	0	0	0	0	0	0	0	0	0	0	0	0	0	0	0	0	0	0	0	0	0	0	0	0	0	0	0	0
			Any	32_STAR_2	SRR5189652	0	0	0			33.3333	88.89	11.11	264142	264133	9	1	8	1	0	0	0	0	0	0	0	0	0	0	0	0	0	0	0	0	0	0	0	0	0	0	0	0	0	0	0	0	0	0
			Any	32_STAR_2	SRR5189667	0	0	0				0	0	408801	408801	0	0	0	0	0	0	0	0	0	0	0	0	0	0	0	0	0	0	0	0	0	0	0	0	0	0	0	0	0	0	0	0	0	0
			Any	32_STAR_2	Roche	0.76	0.3	0.29			47.2013	90.31	9.69	416045	412865	3180	308	2872	205	47	28	9	6	1	8	3	1	0	0	0	0	0	0	0	0	0	0	0	0	0	0	0	0	0	0	0	0	0	0
			Any	32_STAR_2	SRR5437876	55.04	50.46	49.95	55.04	55.04	50.3465	95.25	4.75	32935604	14808556	18127048	860680	17266368	483954	242472	70118	28698	19074	5130	3652	1706	5876	0	0	0	0	0	0	0	0	0	0	0	0	0	0	0	0	0	0	0	0	0	0
			Any	32_STAR_2	SRR5438850	50.56	47.47	47.06	50.56	50.56	48.0574	96.31	3.69	46617660	23045730	23571930	868684	22703246	379130	153674	199520	21606	82690	5402	4118	2572	19972	0	0	0	0	0	0	0	0	0	0	0	0	0	0	0	0	0	0	0	0	0	0
Star			Any	32_STAR_2	SRR5438850_150	84.28	82.62	82.09	84.28	84.28	46.1845	95.77	4.23	46617660	7329014	39288646	1661842	37626804	671114	340730	452442	41948	108304	11038	10002	5166	21098	0	0	0	0	0	0	0	0	0	0	0	0	0	0	0	0	0	0	0	0	0	0
			Any	32_STAR_2	SRR5438850_120	92.73	92.19	91.66	92.73	92.73	45.6998	95.62	4.38	46617660	3390502	43227158	1891300	41335858	794654	386326	542024	55346	70610	11966	12620	6490	11264	0	0	0	0	0	0	0	0	0	0	0	0	0	0	0	0	0	0	0	0	0	0
			Any	32_STAR_2	SRR5438850_100	96.12	96.02	95.52	96.12	96.12	45.5436	95.39	4.61	46617660	1810662	44806998	2065510	42741488	890532	444568	589652	63232	35048	13320	13150	7480	8528	0	0	0	0	0	0	0	0	0	0	0	0	0	0	0	0	0	0	0	0	0	0
			Any	32_STAR_2	SRR5438850_75	97.31	97.37	96.91	97.31	97.31	45.4931	94.91	5.09	46617660	1252870	45364790	2308776	43056014	1029300	496070	627006	76764	32806	17390	11528	9810	8102	0	0	0	0	0	0	0	0	0	0	0	0	0	0	0	0	0	0	0	0	0	0
			Any	32_STAR_2	SRR5438850_50	96.08	96.15	95.78	96.08	96.08	45.4675	94.05	5.95	46617660	1829262	44788398	2665716	42122682	1248292	550740	672290	91190	42122	21952	15782	12824	10524	0	0	0	0	0	0	0	0	0	0	0	0	0	0	0	0	0	0	0	0	0	0
			Any	32_STAR_2	Illumina	95.01	94.56	93.67	95.01	95.01	50.2567	95.62	4.38	217498662	10843924	206654738	9060052	197594686	5708996	1825786	1078858	184848	104510	54486	51436	28826	22306	0	0	0	0	0	0	0	0	0	0	0	0	0	0	0	0	0	0	0	0	0	0
			Any	32_STAR_2	HG19t1	99.79	100.09	99.54	99.79	99.79	50.9037	97.86	2.14	20000000	41264	19958736	426580	19532156	264060	77816	35372	18744	13698	6692	4122	3086	2990	0	0	0	0	0	0	0	0	0	0	0	0	0	0	0	0	0	0	0	0	0	0
			Any	32_STAR_2	HG19t2	99.67	99.84	98.59	99.67	99.67	50.8976	97.59	2.41	20000000	65736	19934264	480356	19453908	313602	79534	37284	18828	14040	6756	4188	3118	3006	0	0	0	0	0	0	0	0	0	0	0	0	0	0	0	0	0	0	0	0	0	0
			Any	32_STAR_2	HG19t3	88.6	85.23	81.63	88.6	88.6	50.8827	97.53	2.47	20000000	2279122	17720878	437398	17283480	282438	75222	34720	17436	12130	6208	3860	2714	2670	0	0	0	0	0	0	0	0	0	0	0	0	0	0	0	0	0	0	0	0	0	0
			Any	32_STAR_2	PFALt1	99.9	100.27	99.63	99.9	99.9	48.3246	97.71	2.29	20000000	20824	19979176	457614	19521562	280630	111370	21000	14476	11474	7180	6884	2768	1832	0	0	0	0	0	0	0	0	0	0	0	0	0	0	0	0	0	0	0	0	0	0
			Any	32_STAR_2	PFALt2	99.82	100.21	98.54	99.82	99.82	48.3545	96.6	3.4	20000000	36346	19963654	679624	19284030	475666	120726	28274	17300	15920	8336	7746	3214	2442	0	0	0	0	0	0	0	0	0	0	0	0	0	0	0	0	0	0	0	0	0	0
			Any	32_STAR_2	PFALt3	91.87	87.72	82.25	91.87	91.87	48.5062	95.36	4.64	20000000	1625320	18374680	853336	17521344	616076	134150	40088	19034	19092	9620	8602	3696	2978	0	0	0	0	0	0	0	0	0	0	0	0	0	0	0	0	0	0	0	0	0	0
			Any	40_TopHat2	iRefSeq	0	0	0				0	0	45108	45108	0	0	0	0	0	0	0	0	0	0	0	0	0	0	0	0	0	0	0	0	0	0	0	0	0	0	0	0	0	0	0	0	0	0
			Any	40_TopHat2	PacBio	0	0	0				0	0	8285	8285	0	0	0	0	0	0	0	0	0	0	0	0	0	0	0	0	0	0	0	0	0	0	0	0	0	0	0	0	0	0	0	0	0	0
			Any	40_TopHat2	SRR5189652	0	0	0				0	0	264142	264142	0	0	0	0	0	0	0	0	0	0	0	0	0	0	0	0	0	0	0	0	0	0	0	0	0	0	0	0	0	0	0	0	0	0
			Any	40_TopHat2	SRR5189667	0	0	0				0	0	408801	408801	0	0	0	0	0	0	0	0	0	0	0	0	0	0	0	0	0	0	0	0	0	0	0	0	0	0	0	0	0	0	0	0	0	0
			Any	40_TopHat2	Roche	49.12	45.36	45.27			49.3243	96.08	3.92	416045	211663	204382	8014	196368	4091	1862	1518	242	94	71	26	19	19	6	5	8	3	7	1	4	2	0	36	0	0	0	0	0	0	0	0	0	0	0	0
			Any	40_TopHat2	SRR5437876	19.41	19.44	19.39	12.26	11.9	49.9543	96.68	3.32	32935604	26544245	6391359	212357	6179002	164836	19729	10878	7353	1933	800	742	575	471	338	236	225	180	176	153	110	93	49	3480	0	0	0	0	0	0	0	0	0	0	0	0
			Any	40_TopHat2	SRR5438850	25.87	25.93	25.86	21.83	20.79	47.3996	96.38	3.62	46617660	34555372	12062288	436283	11626005	260861	64866	86607	7235	3573	2054	1380	2606	515	336	451	278	165	236	1693	85	190	84	3068	0	0	0	0	0	0	0	0	0	0	0	0
TopHat2			Any	40_TopHat2	SRR5438850_150	66.92	67.1	66.87	61.76	51.69	45.638	94.93	5.07	46617660	15423343	31194317	1581754	29612563	838046	227574	354048	31925	37283	6901	9461	15104	7777	1736	5799	1322	1085	2679	9942	655	1454	491	28472	0	0	0	0	0	0	0	0	0	0	0	0
			Any	40_TopHat2	SRR5438850_120	82.61	82.86	82.56	77.56	59.53	45.2287	94.14	5.86	46617660	8106983	38510677	2257847	36252830	1112895	352988	484375	57242	59589	11935	15232	36226	12808	2773	13744	1774	2008	4471	25443	743	2652	671	60278	0	0	0	0	0	0	0	0	0	0	0	0
			Any	40_TopHat2	SRR5438850_100	90.31	90.6	90.25	85.76	59.52	45.1511	93.2	6.8	46617660	4516704	42100956	2862006	39238950	1357449	404529	637141	72653	79430	22950	24656	39678	24391	5060	25566	2381	3199	8173	45573	1084	4886	858	102349	0	0	0	0	0	0	0	0	0	0	0	0
			Any	40_TopHat2	SRR5438850_75	94.49	94.82	94.43	90.93	49.9	45.2098	91.56	8.44	46617660	2570028	44047632	3719447	40328185	1677983	476593	749672	82236	145092	31019	38727	72022	31382	8672	43655	5603	5789	21093	96733	2237	8953	1762	220224	0	0	0	0	0	0	0	0	0	0	0	0
			Any	40_TopHat2	SRR5438850_50	96.3	96.68	96.24	93.62	31.82	45.3326	87.26	12.74	46617660	1726924	44890736	5717477	39173259	2274164	597747	1032981	130080	196219	45133	83933	116346	47625	17674	112833	11530	17125	33367	213313	7856	43782	6299	729470	0	0	0	0	0	0	0	0	0	0	0	0
			Any	40_TopHat2	Illumina	80.35	80.62	80.27	68.56	17.94	50.2102	92.01	7.99	217498662	42747718	174750944	13958339	160792605	8360065	1982945	1650720	205651	620039	47330	190004	150892	76423	5816	246511	2336	4986	39041	164233	1008	10172	1263	198904	0	0	0	0	0	0	0	0	0	0	0	0
			Any	40_TopHat2	HG19t1	96.62	97.03	96.54	93.51	80.69	50.9122	97.06	2.94	20000000	675256	19324744	568442	18756302	307505	73937	46341	17279	15789	7468	6095	6391	3281	2311	3861	1258	1464	1700	1871	627	962	407	69895	0	0	0	0	0	0	0	0	0	0	0	0
			Any	40_TopHat2	HG19t2	82.32	82.87	82.13	69.16	59.84	50.9305	97.05	2.95	20000000	3535584	16464416	485983	15978433	255187	65625	39605	15719	14305	7544	6318	5537	3145	2528	3549	1513	1522	1617	1814	674	1056	543	58182	0	0	0	0	0	0	0	0	0	0	0	0
			Any	40_TopHat2	HG19t3	12.9	13.01	12.83	2.62	2.3	51.1953	96.8	3.2	20000000	17420589	2579411	82643	2496768	36938	13068	6972	3768	3131	2079	1583	1208	862	774	794	523	527	463	457	236	305	308	8647	0	0	0	0	0	0	0	0	0	0	0	0
			Any	40_TopHat2	PFALt1	96.02	96.47	95.92	92.27	79.75	48.5839	98.27	1.73	20000000	795177	19204823	331757	18873066	259003	24024	21051	4372	5967	4636	5933	1429	813	492	618	209	242	226	346	14	98	2	2282	0	0	0	0	0	0	0	0	0	0	0	0
			Any	40_TopHat2	PFALt2	73.05	73.62	72.82	53.65	46.37	48.3958	98.22	1.78	20000000	5389266	14610734	260154	14350580	199592	20496	14964	3891	5533	4042	5867	1388	988	630	465	194	148	224	183	6	87	0	1456	0	0	0	0	0	0	0	0	0	0	0	0
			Any	40_TopHat2	PFALt3	2.1	2.12	2.09	0.05	0.04	48.2852	97.97	2.03	20000000	19579739	420261	8541	411720	6522	748	374	240	167	129	121	59	87	22	15	15	11	3	0	0	0	0	28	0	0	0	0	0	0	0	0	0	0	0	0
			Any	60_Subread	iRefSeq	97.06	22.15	22.07			51.6137	99.25	0.75	45108	1327	43781	329	43452	279	50	0	0	0	0	0	0	0	0	0	0	0	0	0	0	0	0	0	0	0	0	0	0	0	0	0	0	0	0	0
			Any	60_Subread	PacBio	69.85	25.99	18.55			50.2851	99.31	0.69	8285	2498	5787	40	5747	40	0	0	0	0	0	0	0	0	0	0	0	0	0	0	0	0	0	0	0	0	0	0	0	0	0	0	0	0	0	0
			Any	60_Subread	SRR5189652	73.72	43.81	38.47			52.1752	98.98	1.02	264142	69425	194717	1991	192726	1926	65	0	0	0	0	0	0	0	0	0	0	0	0	0	0	0	0	0	0	0	0	0	0	0	0	0	0	0	0	0
			Any	60_Subread	SRR5189667	73.36	40.72	36.64			51.6284	98.89	1.11	408801	108908	299893	3322	296571	3195	127	0	0	0	0	0	0	0	0	0	0	0	0	0	0	0	0	0	0	0	0	0	0	0	0	0	0	0	0	0
			Any	60_Subread	Roche	94.05	89.16	83.83			49.678	96.65	3.35	416045	24757	391288	13098	378190	8613	4485	0	0	0	0	0	0	0	0	0	0	0	0	0	0	0	0	0	0	0	0	0	0	0	0	0	0	0	0	0
			Any	60_Subread	SRR5437876	35.93	28.49	28.22	33.1	22.17	52.9366	97.11	2.89	32935604	21100240	11835364	342544	11492820	278100	64444	0	0	0	0	0	0	0	0	0	0	0	0	0	0	0	0	0	0	0	0	0	0	0	0	0	0	0	0	0
			Any	60_Subread	SRR5438850	87.35	70.09	69	80.76	48.73	46.1527	96.92	3.08	46617660	5895059	40722601	1254811	39467790	697359	557452	0	0	0	0	0	0	0	0	0	0	0	0	0	0	0	0	0	0	0	0	0	0	0	0	0	0	0	0	0
SubRead			Any	60_Subread	SRR5438850_150	93.02	89.14	88.45	89.08	71.25	45.6913	96.17	3.83	46617660	3253674	43363986	1658996	41704990	823212	835784	0	0	0	0	0	0	0	0	0	0	0	0	0	0	0	0	0	0	0	0	0	0	0	0	0	0	0	0	0
			Any	60_Subread	SRR5438850_120	94.46	93.18	92.63	91.19	77.88	45.7091	95.75	4.25	46617660	2582331	44035329	1870276	42165053	865026	1005250	0	0	0	0	0	0	0	0	0	0	0	0	0	0	0	0	0	0	0	0	0	0	0	0	0	0	0	0	0
			Any	60_Subread	SRR5438850_100	94.98	94.5	94.01	91.9	79.2	45.7557	95.36	4.64	46617660	2338356	44279304	2053819	42225485	936745	1117074	0	0	0	0	0	0	0	0	0	0	0	0	0	0	0	0	0	0	0	0	0	0	0	0	0	0	0	0	0
			Any	60_Subread	SRR5438850_75	95.7	95.47	94.98	92.77	77.05	45.5261	94.61	5.39	46617660	2002231	44615429	2403960	42211469	1139353	1264607	0	0	0	0	0	0	0	0	0	0	0	0	0	0	0	0	0	0	0	0	0	0	0	0	0	0	0	0	0
			Any	60_Subread	SRR5438850_50	96.41	95.99	95.56	93.74	72.5	45.4261	93.12	6.88	46617660	1675202	44942458	3092779	41849679	1603417	1489362	0	0	0	0	0	0	0	0	0	0	0	0	0	0	0	0	0	0	0	0	0	0	0	0	0	0	0	0	0
			Any	60_Subread	Illumina	5.95	5.85	5.81	5.7	4.04	50.0526	95.51	4.49	217498662	204558446	12940216	581326	12358890	391544	189782	0	0	0	0	0	0	0	0	0	0	0	0	0	0	0	0	0	0	0	0	0	0	0	0	0	0	0	0	0
			Any	60_Subread	HG19t1	94.85	94.91	94.38	91.56	86.78	52.0176	97.94	2.06	20000000	1029633	18970367	390645	18579722	245455	145190	0	0	0	0	0	0	0	0	0	0	0	0	0	0	0	0	0	0	0	0	0	0	0	0	0	0	0	0	0
			Any	60_Subread	HG19t2	93.63	93.28	92.11	89.44	83.7	51.9843	97.93	2.07	20000000	1274348	18725652	387246	18338406	248073	139173	0	0	0	0	0	0	0	0	0	0	0	0	0	0	0	0	0	0	0	0	0	0	0	0	0	0	0	0	0
			Any	60_Subread	HG19t3	70.12	65.22	63.04	53.76	51.04	51.918	97.96	2.04	20000000	5975952	14024048	286127	13737921	191002	95125	0	0	0	0	0	0	0	0	0	0	0	0	0	0	0	0	0	0	0	0	0	0	0	0	0	0	0	0	0
			Any	60_Subread	PFALt1	99.76	99.95	99.28	99.52	98.48	49.0579	98.06	1.94	20000000	48442	19951558	387607	19563951	293051	94556	0	0	0	0	0	0	0	0	0	0	0	0	0	0	0	0	0	0	0	0	0	0	0	0	0	0	0	0	0
			Any	60_Subread	PFALt2	99.09	99.25	97.57	98.19	97.06	48.985	98.03	1.97	20000000	182651	19817349	390486	19426863	302905	87581	0	0	0	0	0	0	0	0	0	0	0	0	0	0	0	0	0	0	0	0	0	0	0	0	0	0	0	0	0
			Any	60_Subread	PFALt3	60.51	54.73	52.07	36.88	34.49	49.152	97.79	2.21	20000000	7898971	12101029	267125	11833904	222591	44534	0	0	0	0	0	0	0	0	0	0	0	0	0	0	0	0	0	0	0	0	0	0	0	0	0	0	0	0	0
			Any	70_Minimap2	iRefSeq	100	99.62	99.61			51.2104	95.64	4.36	45108	0	45108	1967	43141	1409	225	113	63	153	4	0	0	0	0	0	0	0	0	0	0	0	0	0	0	0	0	0	0	0	0	0	0	0	0	0
			Any	70_Minimap2	PacBio	100	96.48	94.34			49.5715	85.59	14.41	8285	0	8285	1194	7091	784	66	172	156	15	0	0	0	1	0	0	0	0	0	0	0	0	0	0	0	0	0	0	0	0	0	0	0	0	0	0
			Any	70_Minimap2	SRR5189652	86.13	73.7	73.06			50.0185	86.08	13.92	264142	36638	227504	31658	195846	19654	4757	2677	1947	2138	382	76	15	9	3	0	0	0	0	0	0	0	0	0	0	0	0	0	0	0	0	0	0	0	0	0
			Any	70_Minimap2	SRR5189667	92.09	77.82	77.13			50.1785	86.12	13.88	408801	32325	376476	52258	324218	32863	7593	4107	3231	3758	605	68	23	8	1	0	1	0	0	0	0	0	0	0	0	0	0	0	0	0	0	0	0	0	0	0
			Any	70_Minimap2	Roche	88.93	95.13	94.53			48.816	84.34	15.66	416045	46037	370008	57949	312059	41815	6356	4596	1984	3079	116	3	0	0	0	0	0	0	0	0	0	0	0	0	0	0	0	0	0	0	0	0	0	0	0	0
			Any	70_Minimap2	SRR5437876	93.6	74.06	73.46			50.0835	103.89	-3.89	32935604	2108786	30826818	-1199501	32026319	1393152	1339853	1857670	956195	211829	14189	1751	392	80	53	46	1	0	0	0	0	0	0	0	0	0	0	0	0	0	0	0	0	0	0	0
			Any	70_Minimap2	SRR5438850	96.46	75.89	75.32			50.0031	105.3	-5.3	46617660	1648547	44969113	-2381845	47350958	1238196	1095461	412808	480725	143438	21368	3724	591	160	71	33	0	0	0	0	0	0	0	0	0	0	0	0	0	0	0	0	0	0	0	0
Minimap2			Any	70_Minimap2	SRR5438850_150	95.56	91.35	90.83			50.0017	104.85	-4.85	46617660	2068347	44549313	-2160320	46709633	1547994	1168259	481670	456557	184729	40514	8213	1467	246	122	60	0	0	0	0	0	0	0	0	0	0	0	0	0	0	0	0	0	0	0	0
			Any	70_Minimap2	SRR5438850_120	94.62	93.33	92.86			50.0213	104.71	-4.71	46617660	2510094	44107566	-2078587	46186153	1942043	1233667	584270	485362	233217	59687	11355	1993	320	157	94	0	0	0	0	0	0	0	0	0	0	0	0	0	0	0	0	0	0	0	0
			Any	70_Minimap2	SRR5438850_100	92.89	92.43	92.05			50.0048	104.53	-4.53	46617660	3315601	43302059	-1960702	45262761	2143395	1294877	622389	480754	253762	66237	12650	2255	403	188	92	0	0	0	0	0	0	0	0	0	0	0	0	0	0	0	0	0	0	0	0
			Any	70_Minimap2	SRR5438850_75	0	0	0				0	0	46617660	46617660	0	0	0	0	0	0	0	0	0	0	0	0	0	0	0	0	0	0	0	0	0	0	0	0	0	0	0	0	0	0	0	0	0	0
			Any	70_Minimap2	SRR5438850_50	0	0	0				0	0	46617660	46617660	0	0	0	0	0	0	0	0	0	0	0	0	0	0	0	0	0	0	0	0	0	0	0	0	0	0	0	0	0	0	0	0	0	0
			Any	70_Minimap2	Illumina	91.04	89.58	88.95			50.1523	103.5	-3.5	217498662	19492762	198005900	-6933184	204939084	14248125	7384409	4731533	3773228	2297935	788733	152520	19227	1507	297	159	0	0	0	0	0	0	0	0	0	0	0	0	0	0	0	0	0	0	0	0
			Any	70_Minimap2	HG19t1	95.63	95.49	94.96			50.0029	98.49	1.51	20000000	873436	19126564	288146	18838418	218346	133582	63885	69609	51712	27210	21446	19650	54284	44031	0	0	0	0	0	0	0	0	0	0	0	0	0	0	0	0	0	0	0	0	0
			Any	70_Minimap2	HG19t2	94.09	94.01	92.86			49.9962	98.49	1.51	20000000	1182358	18817642	284994	18532648	221071	130747	62933	70916	53718	26712	21176	19225	52081	42535	1	0	0	0	0	0	0	0	0	0	0	0	0	0	0	0	0	0	0	0	0
			Any	70_Minimap2	HG19t3	67.34	64.69	62.61			49.991	98.57	1.43	20000000	6532002	13467998	192090	13275908	173287	86532	44847	62621	50993	14443	10881	9169	23567	20145	0	0	0	0	0	0	0	0	0	0	0	0	0	0	0	0	0	0	0	0	0
			Any	70_Minimap2	PFALt1	99.75	99.99	99.36			50.0002	98.91	1.09	20000000	50175	19949825	217034	19732791	155848	105941	46116	60605	53373	22612	11404	9440	18640	20804	0	0	0	0	0	0	0	0	0	0	0	0	0	0	0	0	0	0	0	0	0
			Any	70_Minimap2	PFALt2	98.41	98.87	97.28			50.004	98.87	1.13	20000000	317654	19682346	222751	19459595	157612	107077	47972	64872	56890	22582	12308	9547	19165	20023	0	0	0	0	0	0	0	0	0	0	0	0	0	0	0	0	0	0	0	0	0
			Any	70_Minimap2	PFALt3	54.04	52.01	49.58			50.0181	98.93	1.07	20000000	9191505	10808495	115314	10693181	114043	56999	29037	42885	34114	5957	3530	2284	4754	5270	0	0	0	0	0	0	0	0	0	0	0	0	0	0	0	0	0	0	0	0	0
		### The definition of a compatible pair depends on the aligner, it has no absolute meaning
		### In paired end sequencing, the strand specificity of the fragments is evaluated after complementing the R2 read, since the R1 and R2 reads face each other
		### A read may have several alignments, but each read contributes only once to the other columns of this table, on its first occurence in the alignment file
[truncated: 277 more columns]

## Sheet: TableS8_Mismatch_histo_Type
Mismatch histograms and type
Hisat2_relaxed was not tested on datasets of sequence length equal or less than 150 nt, as it is much slower and not better than Hisat2 on those datasets.
Minimal alignment : none
# 2019-06-11 12:24:43	Mismatch histo and types, minimal alignment 0 bp
# All reads, single or paired end.	# Read	Run	Method	Reads in run or in file	% Perfect reads exactly matching over their entire length	% reads aligned with no mismatch	% reads with 0 or 1 mismatch	Aligned bases	Matched bases	matches per kb match+mismatch	mismatches per kb match+mismatch	substitutions per kb match+mismatch	transitions per kb match+mismatch	transversions per kb match+mismatch	insertions per kb match+mismatch	deletions per kb match+mismatch	Perfect reads exactly matching over their entire length	Reads with 0 mismatch	1 mismatch	2 mismatches	3 mismatches	4 mismatches	5 mismatches	6 mismatches	7 mismatches	8 mismatches	9 mismatches	10 mismatches	11 mismatches	12 mismatches	13 mismatches	14 mismatches	15 mismatches	16 mismatches	17 mismatches	18 mismatches	19 mismatches	20 mismatches	21 mismatches	22 mismatches	23 mismatches	24 mismatches	25 mismatches	26 mismatches	27 mismatches	28 mismatches	29 mismatches	30 mismatches	31 mismatches
	Any	10_MagicBLAST	iRefSeq	45108	97.16	99.76	99.97	153122339	153121552	999.995	0.005	0.004	0.001	0.001	0	0.001	43826	45000	94	10	1	1	0	0	1	0	0	0	0	0	0	0	0	1	0	0	0	0	0	0	0	0	0	0	0	0	0	0	0
	Any	20_HISAT2_relaxed	iRefSeq	45108	88.14	99.81	99.85	145395137	145328618	999.542	0.458	0.455	0.011	0.011	0.001	0.002	39757	45022	17	16	18	6	6	11	0	7	4	0	0	1	0	0	0	0	0	0	0	0	0	0	0	0	0	0	0	0	0	0	0
	Any	21_HISAT2	iRefSeq	45108	84.12	89.54	89.57	136855906	136768001	999.358	0.642	0.641	0.008	0.014	0	0.001	37945	40388	15	13	14	1	1	7	1	0	5	0	0	0	0	0	0	0	0	0	0	0	0	0	0	0	0	0	0	0	0	0	0
	Any	30_STAR	iRefSeq	45108	0	0	0	647	647	1000	0	0	0	0	0	0	0	1	0	0	0	0	0	0	0	0	0	0	0	0	0	0	0	0	0	0	0	0	0	0	0	0	0	0	0	0	0	0	0
	Any	31_STARlong	iRefSeq	45108	80.44	82.32	82.34	110581980	110543893	999.656	0.344	0.343	0.008	0.005	0.001	0	36284	37133	10	5	8	2	3	10	0	0	0	0	0	0	0	0	0	0	0	0	0	0	0	0	0	0	0	0	0	0	0	0	0
	Any	32_STAR_2	iRefSeq	45108	0	0	0	1298	1298	1000	0	0	0	0	0	0	2	2	0	0	0	0	0	0	0	0	0	0	0	0	0	0	0	0	0	0	0	0	0	0	0	0	0	0	0	0	0	0	0
	Any	40_TopHat2	iRefSeq	45108	0	0	0	0	0	0	0	0	0	0	0	0	0	0	0	0	0	0	0	0	0	0	0	0	0	0	0	0	0	0	0	0	0	0	0	0	0	0	0	0	0	0	0	0	0
	Any	60_Subread	iRefSeq	45108	22.55	96.08	96.44	34249962	34119163	996.181	3.819	3.786	0.365	0.163	0.019	0.013	10172	43341	163	96	77	38	36	7	6	3	6	4	0	0	0	0	0	0	0	0	0	0	0	0	0	0	0	0	0	0	0	0	0
	Any	70_Minimap2	iRefSeq	45108	95.48	97.5	97.81	154015703	154000067	999.898	0.102	0.058	0.011	0.009	0.028	0.015	43069	43980	138	199	145	123	126	105	66	87	24	21	25	4	13	6	5	3	4	2	0	1	1	1	3	3	1	2	0	1	1	0	1
	Any	10_MagicBLAST	PacBio	8285	0	0.59	1.69	11299766	11097409	982.092	17.908	4.62	1.825	1.413	6.815	6.473	0	49	91	159	202	216	245	253	269	298	303	310	299	317	288	311	317	275	314	280	265	235	260	206	184	214	210	170	175	121	143	139	97
	Any	20_HISAT2_relaxed	PacBio	8285	0	11.24	18.53	6882849	6698910	973.276	26.724	15.749	1.671	1.722	5.501	5.474	0	931	604	637	603	567	492	460	404	367	320	312	262	223	202	191	182	131	145	121	105	89	103	81	73	67	60	48	52	43	40	33	32
	Any	21_HISAT2	PacBio	8285	0	0.4	1.11	2880197	2855928	991.574	8.426	3.296	0.683	0.603	2.365	2.765	0	33	59	104	125	121	111	113	114	105	96	106	93	61	67	67	59	46	46	24	23	19	19	8	11	7	6	2	6	1	5	0	0
	Any	30_STAR	PacBio	8285	0	0	0	0	0	0	0	0	0	0	0	0	0	0	0	0	0	0	0	0	0	0	0	0	0	0	0	0	0	0	0	0	0	0	0	0	0	0	0	0	0	0	0	0	0
	Any	31_STARlong	PacBio	8285	0	0.51	1.41	9844066	9534793	968.583	31.417	20.692	1.501	2.087	5.674	5.052	0	42	75	146	164	181	181	188	194	210	184	183	189	167	188	195	179	156	163	147	153	152	135	135	146	140	123	147	104	118	96	103	94
	Any	32_STAR_2	PacBio	8285	0	0	0	599	596	994.992	5.008	0	0	0	1.669	3.339	0	0	0	0	1	0	0	0	0	0	0	0	0	0	0	0	0	0	0	0	0	0	0	0	0	0	0	0	0	0	0	0	0
	Any	40_TopHat2	PacBio	8285	0	0	0	0	0	0	0	0	0	0	0	0	0	0	0	0	0	0	0	0	0	0	0	0	0	0	0	0	0	0	0	0	0	0	0	0	0	0	0	0	0	0	0	0	0
	Any	60_Subread	PacBio	8285	0	23.17	35.35	3992717	2850583	713.946	286.054	282.943	3.136	2.819	1.507	1.604	0	1920	1009	818	574	441	412	244	242	87	27	9	4	0	0	0	0	0	0	0	0	0	0	0	0	0	0	0	0	0	0	0	0
	Any	70_Minimap2	PacBio	8285	0	0.41	1.21	14822797	14494980	977.884	22.116	2.032	0.832	0.866	10.435	9.649	0	34	66	115	153	149	156	148	170	188	171	171	182	167	167	174	170	127	173	154	158	157	144	125	139	114	143	127	119	122	111	114	115
	Any	10_MagicBLAST	SRR5189652	264142	0	35.8	49.9	246199286	244422231	992.782	7.218	2.795	1.816	0.726	1.164	3.259	0	94574	37227	25337	18352	13251	10085	8232	6793	5659	4773	4279	3637	3266	2991	2589	2330	2079	1882	1610	1490	1376	1169	1044	913	770	718	643	511	497	437	415	329
	Any	20_HISAT2_relaxed	SRR5189652	264142	0	43.17	57.73	207079317	203944639	984.862	15.138	11.784	1.93	1.114	0.897	2.456	0	114036	38455	25125	17492	13294	9845	7946	6313	5031	4082	3336	2645	2198	1777	1463	1244	1074	844	729	614	510	414	351	274	254	182	166	149	96	103	74	62
	Any	21_HISAT2	SRR5189652	264142	0	1.14	1.88	15096007	15039425	996.252	3.748	2.308	1.283	0.491	0.398	1.042	0	3000	1971	1340	841	656	405	310	211	172	111	101	74	39	32	25	15	9	12	11	5	5	4	1	1	1	0	0	0	0	0	1	0
	Any	30_STAR	SRR5189652	264142	0	0	0	533	524	983.114	16.886	3.752	0	1.876	5.629	7.505	0	0	1	0	0	0	0	0	0	0	0	0	0	0	0	0	0	0	0	0	0	0	0	0	0	0	0	0	0	0	0	0	0
	Any	31_STARlong	SRR5189652	264142	0	22.55	35.26	232841168	230349835	989.3	10.7	7.029	2.01	1.115	0.964	2.706	0	59575	33556	21589	15267	11535	8908	7283	5940	4970	4127	3582	3099	2676	2369	2065	1782	1531	1397	1319	1000	966	782	711	664	573	494	454	346	313	307	245	199
	Any	32_STAR_2	SRR5189652	264142	0	0	0	3429	3379	985.418	14.582	7.582	2.333	1.75	2.625	4.374	0	2	1	1	1	1	0	0	0	0	0	0	0	0	0	0	0	0	0	0	0	0	0	0	0	0	0	0	0	0	0	0	0
	Any	40_TopHat2	SRR5189652	264142	0	0	0	0	0	0	0	0	0	0	0	0	0	0	0	0	0	0	0	0	0	0	0	0	0	0	0	0	0	0	0	0	0	0	0	0	0	0	0	0	0	0	0	0	0
	Any	60_Subread	SRR5189652	264142	0	33.3	48.44	153148987	134474321	878.062	121.938	120.118	2.573	1.717	0.544	1.276	11	87966	39986	24638	14427	10190	8186	4216	3107	1137	497	218	90	17	30	2	3	0	2	1	1	0	0	0	0	0	0	0	0	0	0	0	0
	Any	70_Minimap2	SRR5189652	264142	0	20.74	33.14	257608723	255376206	991.334	8.666	2.96	1.854	0.732	1.571	4.135	0	54773	32754	24317	17414	14106	10723	8809	7172	6043	5057	4465	3821	3305	2974	2630	2346	2215	1892	1750	1580	1456	1295	1208	1089	1033	939	853	802	728	636	625	544
	Any	10_MagicBLAST	SRR5189667	408801	0	35.67	50.93	391057120	388353644	993.087	6.913	2.742	1.76	0.738	1.031	3.14	0	145815	62390	39407	28322	20619	15615	12507	10326	8834	7636	6620	5751	5005	4505	3900	3584	3176	2730	2463	2086	1926	1711	1484	1315	1105	1005	943	865	671	619	536	444
	Any	20_HISAT2_relaxed	SRR5189667	408801	0	45.11	60.61	319890951	314662643	983.656	16.344	13.279	1.931	1.136	0.745	2.32	0	184397	63384	38772	27061	19718	14723	11356	8830	7176	5794	4593	3638	3007	2408	2022	1659	1351	1057	851	764	637	551	418	344	303	259	189	171	143	92	98	69
	Any	21_HISAT2	SRR5189667	408801	0	1.08	1.78	22586203	22491970	995.828	4.172	2.39	1.258	0.568	0.525	1.257	0	4435	2824	1873	1285	958	707	540	412	294	248	202	149	128	92	74	48	54	25	19	22	16	15	10	7	7	7	2	2	0	1	2	0
	Any	30_STAR	SRR5189667	408801	0	0	0	0	0	0	0	0	0	0	0	0	0	0	0	0	0	0	0	0	0	0	0	0	0	0	0	0	0	0	0	0	0	0	0	0	0	0	0	0	0	0	0	0	0
	Any	31_STARlong	SRR5189667	408801	0	27	40.75	368378350	364675876	989.949	10.051	6.64	1.916	1.068	0.837	2.574	0	110386	56201	34129	24090	17660	13378	10828	8817	7387	6243	5391	4537	3958	3388	2931	2661	2271	1971	1699	1493	1335	1225	1009	866	788	676	599	518	448	369	370	268
	Any	32_STAR_2	SRR5189667	408801	0	0	0	0	0	0	0	0	0	0	0	0	0	0	0	0	0	0	0	0	0	0	0	0	0	0	0	0	0	0	0	0	0	0	0	0	0	0	0	0	0	0	0	0	0
	Any	40_TopHat2	SRR5189667	408801	0	0	0	0	0	0	0	0	0	0	0	0	0	0	0	0	0	0	0	0	0	0	0	0	0	0	0	0	0	0	0	0	0	0	0	0	0	0	0	0	0	0	0	0	0
	Any	60_Subread	SRR5189667	408801	0	34.91	49.54	216380743	194695766	899.783	100.217	98.362	2.495	1.562	0.524	1.33	12	142700	59828	36883	21689	15014	11398	5640	4089	1497	686	253	118	47	35	13	1	0	0	0	0	0	0	0	0	0	0	0	0	0	0	0	0
	Any	70_Minimap2	SRR5189667	408801	0	24.14	38.22	413522857	409853018	991.125	8.875	3.098	1.845	0.816	1.506	4.271	0	98694	57534	38000	26938	23013	16895	13292	10961	9371	7990	6736	5957	5138	4581	4034	3677	3320	2970	2708	2453	2183	2023	1905	1733	1587	1491	1358	1288	1169	1118	1027	963
	Any	10_MagicBLAST	Roche	416045	25.59	46.1	68.11	137759769	136986061	994.384	5.616	1.587	0.793	0.444	2.445	1.584	106481	191815	91561	49464	29792	18004	11306	7312	4492	2826	1794	1126	673	421	239	160	83	53	30	18	11	7	4	4	2	1	0	0	0	0	0	0	0
	Any	20_HISAT2_relaxed	Roche	416045	27.16	49.41	70.97	133953819	133001873	992.893	7.107	3.545	0.925	0.612	2.126	1.436	113016	205574	89680	45714	25912	15068	9140	5732	3483	2190	1347	816	513	303	172	112	62	37	24	18	10	0	4	2	3	0	0	1	0	0	0	0	0
	Any	21_HISAT2	Roche	416045	27.15	43.79	63.24	122929320	122316047	995.011	4.989	1.984	0.729	0.438	1.733	1.272	112942	182171	80954	40056	21825	12104	6786	3826	2083	1108	649	338	174	104	52	34	15	11	6	4	0	1	0	0	0	0	0	0	0	0	0	0	0
	Any	30_STAR	Roche	416045	0.17	0.42	0.58	406676	400534	984.897	15.103	8.206	1.724	1.989	1.416	5.481	698	1750	677	337	161	80	40	27	14	9	4	1	2	2	1	1	0	0	0	0	0	0	0	0	0	0	0	0	0	0	0	0	0
	Any	31_STARlong	Roche	416045	27.17	47.82	68.41	137107878	135841172	990.761	9.239	5.748	0.96	0.814	2.04	1.451	113059	198948	85678	44462	25512	15155	9453	6012	3696	2441	1504	935	518	313	166	106	63	34	16	14	3	4	0	1	0	0	0	0	0	0	0	0	0
	Any	32_STAR_2	Roche	416045	0.17	0.42	0.58	431272	422589	979.867	20.133	12.407	1.899	2.305	1.829	5.897	701	1743	675	335	173	94	57	35	23	17	10	8	2	3	2	1	0	2	0	0	0	0	0	0	0	0	0	0	0	0	0	0	0
	Any	40_TopHat2	Roche	416045	24.49	35.02	48.21	65631872	65497658	997.955	2.045	1.093	0.501	0.163	0.484	0.468	101885	145709	54846	3827	0	0	0	0	0	0	0	0	0	0	0	0	0	0	0	0	0	0	0	0	0	0	0	0	0	0	0	0	0
	Any	60_Subread	Roche	416045	24.57	52.23	72.21	129012646	121301531	940.23	59.77	56.88	1.294	0.984	1.534	1.356	102238	217294	83142	40100	22478	12517	8200	3818	2488	775	317	89	44	13	4	2	0	0	0	0	0	0	0	0	0	0	0	0	0	0	0	0	0
	Any	70_Minimap2	Roche	416045	22.11	36.46	55.5	137647975	136783515	993.72	6.28	1.342	0.756	0.409	3.028	1.911	91976	151703	79206	45408	28906	19448	13139	9275	6368	4521	3355	2370	1714	1219	797	667	439	354	206	185	172	104	99	76	56	32	42	24	16	14	11	12	8
	Any	10_MagicBLAST	SRR5437876	32935604	9.51	97.25	99.11	7365737131	7324297151	994.374	5.626	5.456	1.415	3.208	0.077	0.094	3132598	32030965	610096	176522	58883	14032	3452	2382	750	580	325	208	149	126	117	114	69	54	50	37	34	26	18	23	9	15	2	8	4	3	1	1	2
	Any	20_HISAT2_relaxed	SRR5437876	32935604	10.27	97.33	98.75	6673135133	6606612030	990.031	9.969	9.711	2.499	3.66	0.131	0.127	3383587	32055050	468194	131797	86041	54577	20214	25389	9111	10859	6819	1261	439	1014	292	416	120	257	37	24	8	11	7	1	0	0	0	0	0	1	0	0	0
	Any	21_HISAT2	SRR5437876	32935604	10.53	32.62	33.05	3255127599	3240568075	995.527	4.473	4.347	1.006	2.68	0.056	0.071	3467649	10742137	144691	36742	15346	13034	4799	5835	1173	1919	1010	134	17	61	5	9	1	3	0	0	0	0	0	0	0	0	0	0	0	0	0	0	0
	Any	30_STAR	SRR5437876	32935604	9.56	50.47	51.15	4607203823	4578628986	993.798	6.202	6.066	1.586	3.399	0.062	0.075	3148252	16621870	224046	55174	26109	18817	6505	8207	1928	2911	2199	119	13	27	3	14	2	3	0	2	0	1	0	0	0	0	0	0	0	0	0	0	0
	Any	31_STARlong	SRR5437876	32935604	7.76	54.97	55.76	4928208683	4879159324	990.047	9.953	9.81	1.978	4.475	0.067	0.076	2557036	18103544	260430	64647	26397	20670	7500	9526	2059	3194	1464	135	26	23	6	20	2	4	1	2	0	0	0	0	0	0	0	0	0	0	0	0	0
	Any	32_STAR_2	SRR5437876	32935604	10.43	53.86	54.63	4985668324	4935503830	989.938	10.062	9.923	2.038	4.683	0.061	0.078	3433708	17739983	252899	64066	25943	20102	7281	9007	1908	3172	2448	145	30	29	6	20	2	3	1	2	0	1	0	0	0	0	0	0	0	0	0	0	0
	Any	40_TopHat2	SRR5437876	32935604	10.03	19.13	19.37	1920522616	1916347592	997.826	2.174	2.122	0.574	0.95	0.023	0.03	3303526	6302120	77963	11276	0	0	0	0	0	0	0	0	0	0	0	0	0	0	0	0	0	0	0	0	0	0	0	0	0	0	0	0	0
	Any	60_Subread	SRR5437876	32935604	3.95	33.8	35.09	2815044760	2788541118	990.585	9.415	8.96	1.905	2.696	0.188	0.268	1299760	11133184	423834	130654	70678	43093	13998	5807	8776	2951	1835	161	313	60	13	5	2	0	0	0	0	0	0	0	0	0	0	0	0	0	0	0	0
	Any	70_Minimap2	SRR5437876	32935604	8.95	85.92	89.52	7317392021	7258223309	991.914	8.086	7.193	1.638	3.688	0.384	0.509	2947583	28299538	1183897	680584	277806	130896	54553	47310	20086	25152	19981	9741	7155	6203	5301	5866	4255	4987	4967	5076	4143	3929	3590	3250	2628	3335	1992	1610	1250	1200	891	760	669
	Any	10_MagicBLAST	SRR5438850	46617660	10.62	94.84	98.79	8908290748	8852361188	993.722	6.278	5.942	2.346	2.967	0.09	0.246	4948760	44210626	1841019	333896	108168	21851	5593	3721	969	533	464	204	98	70	29	30	16	22	8	7	5	2	0	2	0	1	0	0	0	0	0	0	0
	Any	20_HISAT2_relaxed	SRR5438850	46617660	11.41	95.46	98.54	7823599033	7746594307	990.157	9.843	9.433	3.158	3.258	0.136	0.274	5317861	44501836	1436657	255799	112845	79209	31933	26188	10820	13893	5411	1340	511	1231	314	390	152	278	50	16	10	7	4	1	3	1	2	1	0	0	0	0	0
	Any	21_HISAT2	SRR5438850	46617660	11.51	35.4	36.9	4321817869	4301875952	995.386	4.614	4.325	1.858	2.189	0.075	0.213	5367210	16502734	700433	102954	34426	26277	8742	6499	1945	3107	1064	155	32	53	12	0	0	0	0	0	0	0	0	0	0	0	0	0	0	0	0	0	0
	Any	30_STAR	SRR5438850	46617660	10.83	45.51	47.31	5193721684	5163515497	994.184	5.816	5.519	2.236	2.696	0.077	0.219	5048346	21216197	837000	129210	44933	32945	11004	8751	2674	4256	1374	209	49	185	36	17	10	5	1	0	0	0	2	0	0	0	0	0	0	0	0	0	0
	Any	31_STARlong	SRR5438850	46617660	9.43	53.05	55.08	5875596621	5824109297	991.237	8.763	8.464	2.718	3.676	0.082	0.216	4394762	24732417	943818	152210	51617	37633	12460	9818	3115	4874	1475	212	65	140	36	23	10	3	2	0	0	0	2	0	0	0	0	0	0	0	0	0	0
	Any	32_STAR_2	SRR5438850	46617660	11.4	47.99	50	5532781316	5484480447	991.27	8.73	8.42	2.745	3.752	0.08	0.23	5315551	22373935	933685	146982	50018	35855	12048	9736	3013	4645	1491	226	66	158	36	18	12	2	1	0	1	0	2	0	0	0	0	0	0	0	0	0	0
	Any	40_TopHat2	SRR5438850	46617660	11.33	25.03	25.82	3022504488	3013390432	996.985	3.015	2.877	1.289	1.09	0.03	0.108	5281550	11668718	367866	25704	0	0	0	0	0	0	0	0	0	0	0	0	0	0	0	0	0	0	0	0	0	0	0	0	0	0	0	0	0
	Any	60_Subread	SRR5438850	46617660	10.77	75.87	84.5	8169137913	8041657340	984.395	15.605	14.682	2.295	2.588	0.183	0.74	5022647	35370783	4021272	827068	287569	135411	50251	15729	6896	4294	1539	826	379	320	137	30	29	5	10	4	2	0	1	3	5	0	0	0	0	0	0	0	0
	Any	70_Minimap2	SRR5438850	46617660	10.04	88.21	93.39	8845104782	8777826101	992.394	7.606	6.728	2.427	3.202	0.314	0.565	4682028	41122082	2416419	708502	331163	147980	61997	45071	20314	24227	14741	9368	7126	6354	7487	4432	4192	4038	3434	3617	3428	3051	2931	2664	2375	1938	1739	1485	1246	1106	915	773	555
	Any	10_MagicBLAST	SRR5438850_150	46617660	37.53	95.91	98.87	6537287303	6502271773	994.644	5.356	5.028	2.186	2.392	0.087	0.242	17495571	44711015	1378488	231797	72285	12645	3192	2031	486	246	232	85	29	24	2	6	3	0	0	0	0	0	0	0	0	0	0	0	0	0	0	0	0
	Any	20_HISAT2_relaxed	SRR5438850_150	-	-	-	-	-	-	-	-	-	-	-	-	-	-	-	-	-	-	-	-	-	-	-	-	-	-	-	-	-	-	-	-	-	-	-	-	-	-	-	-	-	-	-	-	-	-
	Any	21_HISAT2	SRR5438850_150	46617660	40.64	74.82	76.79	5393596073	5372192824	996.032	3.968	3.689	1.791	1.713	0.07	0.21	18943933	34879747	915895	128501	39801	29010	7906	6422	1096	1817	0	0	0	0	0	0	0	0	0	0	0	0	0	0	0	0	0	0	0	0	0	0	0
	Any	30_STAR	SRR5438850_150	46617660	38.4	80.67	82.65	5679041840	5648364522	994.598	5.402	5.114	2.223	2.306	0.074	0.214	17903161	37605378	922051	138127	46269	32974	10489	8566	2755	3968	1167	93	21	76	9	11	3	1	0	0	0	0	0	0	0	0	0	0	0	0	0	0	0
	Any	31_STARlong	SRR5438850_150	46617660	37.08	86.93	89.02	6023831188	5984699581	993.504	6.496	6.212	2.369	2.638	0.074	0.211	17286529	40522946	974215	145816	48068	33597	10799	8661	2858	3903	1094	79	18	58	9	8	0	1	0	0	0	0	0	0	0	0	0	0	0	0	0	0	0
	Any	32_STAR_2	SRR5438850_150	46617660	40.18	81.64	83.73	5777120922	5740387317	993.642	6.358	6.062	2.368	2.629	0.075	0.222	18732336	38060545	974243	144729	47941	33537	10726	8813	2772	3975	1172	85	20	65	11	10	1	1	0	0	0	0	0	0	0	0	0	0	0	0	0	0	0
	Any	40_TopHat2	SRR5438850_150	46617660	40	65.22	66.78	4691931673	4676088714	996.623	3.377	3.195	1.517	1.204	0.044	0.138	18645275	30403261	727574	63482	0	0	0	0	0	0	0	0	0	0	0	0	0	0	0	0	0	0	0	0	0	0	0	0	0	0	0	0	0
	Any	60_Subread	SRR5438850_150	46617660	38.31	85.53	91.17	6232989848	6185044026	992.308	7.692	6.916	2.05	2.048	0.127	0.65	17858960	39870569	2628611	559592	184177	81605	29611	5219	3090	841	304	167	70	42	47	8	19	0	0	1	0	0	0	0	0	0	0	0	0	0	0	0	0
	Any	70_Minimap2	SRR5438850_150	46617660	36.1	90.23	93.84	6387626750	6351168258	994.292	5.708	5.061	2.147	2.397	0.179	0.467	16826911	42060915	1682856	429068	201491	81473	30865	22596	9432	11583	6519	3348	2703	1799	2511	741	541	342	99	96	65	47	143	18	44	7	2	3	3	2	0	0	1
	Any	10_MagicBLAST	SRR5438850_120	46617660	50.32	96.38	98.83	5404394283	5377201239	994.968	5.032	4.71	2.118	2.203	0.084	0.238	23455958	44928452	1144783	183889	55944	8865	2148	1336	296	128	121	39	7	7	0	3	0	0	0	0	0	0	0	0	0	0	0	0	0	0	0	0	0
	Any	20_HISAT2_relaxed	SRR5438850_120	-	-	-	-	-	-	-	-	-	-	-	-	-	-	-	-	-	-	-	-	-	-	-	-	-	-	-	-	-	-	-	-	-	-	-	-	-	-	-	-	-	-	-	-	-	-
	Any	21_HISAT2	SRR5438850_120	46617660	54.44	87.47	89.3	5020510910	5001255353	996.165	3.835	3.568	1.774	1.615	0.065	0.202	25377708	40774335	857232	117515	34037	24061	5003	4344	0	0	0	0	0	0	0	0	0	0	0	0	0	0	0	0	0	0	0	0	0	0	0	0	0
	Any	30_STAR	SRR5438850_120	46617660	51.52	90.06	91.79	5112084796	5085490110	994.798	5.202	4.927	2.159	2.176	0.069	0.206	24017195	41981574	808191	118348	39073	27569	8711	6949	2199	2957	847	52	17	15	7	1	1	1	0	0	0	0	0	0	0	0	0	0	0	0	0	0	0
	Any	31_STARlong	SRR5438850_120	46617660	51.27	92.92	94.72	5242255257	5211766738	994.184	5.816	5.541	2.227	2.362	0.069	0.206	23900179	43316434	837963	121527	39794	27432	8695	6858	2171	2813	792	42	15	12	4	1	0	1	0	0	0	0	0	0	0	0	0	0	0	0	0	0	0
	Any	32_STAR_2	SRR5438850_120	46617660	53.81	90.46	92.27	5157238382	5127795089	994.291	5.709	5.427	2.217	2.345	0.069	0.213	25085398	42168220	847129	122148	39990	27741	8802	7041	2237	2917	846	48	18	14	4	1	1	1	0	0	0	0	0	0	0	0	0	0	0	0	0	0	0
	Any	40_TopHat2	SRR5438850_120	46617660	53.59	80.81	82.46	4635036733	4618326654	996.395	3.605	3.409	1.602	1.264	0.048	0.149	24980782	37671755	767618	71304	0	0	0	0	0	0	0	0	0	0	0	0	0	0	0	0	0	0	0	0	0	0	0	0	0	0	0	0	0
	Any	60_Subread	SRR5438850_120	46617660	51.16	88.54	92.89	5212429214	5181943348	994.151	5.849	5.104	1.969	1.916	0.102	0.643	23849201	41273230	2030938	469594	172023	62205	21263	3029	2068	497	194	170	44	26	36	6	3	0	0	1	0	0	0	0	0	0	0	0	0	0	0	0	0
	Any	70_Minimap2	SRR5438850_120	46617660	48.41	90.59	93.41	5220720860	5194503090	994.978	5.022	4.461	2.017	2.103	0.141	0.42	22568761	42230006	1315091	313604	140518	55243	20196	14783	5456	7044	2713	1346	534	397	330	144	85	26	11	18	11	2	3	4	0	1	0	0	0	0	0	0	0
	Any	10_MagicBLAST	SRR5438850_100	46617660	58.24	96.71	98.73	4540709160	4519006057	995.22	4.78	4.47	2.059	2.072	0.081	0.228	27151852	45086005	941666	147181	43092	6084	1416	854	123	61	53	19	2	4	0	0	0	0	0	0	0	0	0	0	0	0	0	0	0	0	0	0	0
	Any	20_HISAT2_relaxed	SRR5438850_100	-	-	-	-	-	-	-	-	-	-	-	-	-	-	-	-	-	-	-	-	-	-	-	-	-	-	-	-	-	-	-	-	-	-	-	-	-	-	-	-	-	-	-	-	-	-
	Any	21_HISAT2	SRR5438850_100	46617660	63.02	91.95	93.54	4383396651	4367268689	996.321	3.679	3.427	1.737	1.524	0.06	0.192	29377663	42863513	744726	94822	30349	14982	4231	0	0	0	0	0	0	0	0	0	0	0	0	0	0	0	0	0	0	0	0	0	0	0	0	0	0
	Any	30_STAR	SRR5438850_100	46617660	59.72	94.08	95.5	4450343864	4428027843	994.986	5.014	4.759	2.099	2.073	0.064	0.192	27841867	43857480	662951	96995	31614	22086	6576	5343	1706	1955	582	16	8	6	4	0	0	0	0	0	0	0	0	0	0	0	0	0	0	0	0	0	0
	Any	31_STARlong	SRR5438850_100	46617660	60.51	95.09	96.55	4493833509	4469851130	994.663	5.337	5.08	2.127	2.174	0.063	0.193	28210629	44327792	681671	98293	31828	21670	6436	5145	1632	1792	538	11	8	4	2	0	0	0	0	0	0	0	0	0	0	0	0	0	0	0	0	0	0
	Any	32_STAR_2	SRR5438850_100	46617660	62.32	94.27	95.75	4476390825	4452818642	994.734	5.266	5.004	2.114	2.161	0.064	0.198	29053681	43945853	691141	99491	32227	22126	6582	5348	1704	1922	576	12	8	6	2	0	0	0	0	0	0	0	0	0	0	0	0	0	0	0	0	0	0
	Any	40_TopHat2	SRR5438850_100	46617660	62.13	88.6	90.16	4223427823	4207442961	996.215	3.785	3.579	1.659	1.32	0.052	0.154	28964139	41304907	723978	72071	0	0	0	0	0	0	0	0	0	0	0	0	0	0	0	0	0	0	0	0	0	0	0	0	0	0	0	0	0
	Any	60_Subread	SRR5438850_100	46617660	59.18	89.94	93.69	4405292837	4382409849	994.806	5.194	4.454	1.904	1.826	0.09	0.65	27586952	41925953	1750651	397717	131520	52857	17242	1472	1155	369	140	155	21	21	27	2	1	0	0	0	0	1	0	0	0	0	0	0	0	0	0	0	0
	Any	70_Minimap2	SRR5438850_100	46617660	56.72	90.48	92.32	4309090471	4291028189	995.808	4.192	3.809	1.853	1.771	0.095	0.288	26443265	42180843	855473	138904	48047	52322	10972	8644	2537	2851	1170	163	68	46	9	1	9	0	0	0	0	0	0	0	0	0	0	0	0	0	0	0	0
	Any	10_MagicBLAST	SRR5438850_75	46617660	65.61	96.96	98.43	3402964154	3388294117	995.689	4.311	4.022	1.933	1.83	0.073	0.215	30585886	45198617	689090	98164	26145	3019	624	346	37	21	21	4	0	2	0	0	0	0	0	0	0	0	0	0	0	0	0	0	0	0	0	0	0
	Any	20_HISAT2_relaxed	SRR5438850_75	-	-	-	-	-	-	-	-	-	-	-	-	-	-	-	-	-	-	-	-	-	-	-	-	-	-	-	-	-	-	-	-	-	-	-	-	-	-	-	-	-	-	-	-	-	-
	Any	21_HISAT2	SRR5438850_75	46617660	71.11	93.85	94.99	3334332331	3323252265	996.677	3.323	3.116	1.626	1.343	0.045	0.161	33147832	43750282	531999	54143	16448	0	0	0	0	0	0	0	0	0	0	0	0	0	0	0	0	0	0	0	0	0	0	0	0	0	0	0	0
	Any	30_STAR	SRR5438850_75	46617660	67.28	96	96.96	3388287596	3372310957	995.285	4.715	4.501	2.007	1.901	0.05	0.164	31365085	44754895	444567	62572	19570	13018	3644	2485	836	724	222	0	3	0	0	0	0	0	0	0	0	0	0	0	0	0	0	0	0	0	0	0	0
	Any	31_STARlong	SRR5438850_75	46617660	69.55	96.25	97.23	3406585745	3390408022	995.251	4.749	4.532	1.981	1.924	0.05	0.167	32424035	44870603	457436	63136	19681	12614	3520	2333	806	681	195	0	3	0	0	0	0	0	0	0	0	0	0	0	0	0	0	0	0	0	0	0	0
	Any	32_STAR_2	SRR5438850_75	46617660	70.28	96.09	97.09	3404484055	3388391112	995.273	4.727	4.506	1.975	1.919	0.051	0.17	32761396	44795594	464341	64030	19920	12999	3620	2518	835	712	218	0	3	0	0	0	0	0	0	0	0	0	0	0	0	0	0	0	0	0	0	0	0
	Any	40_TopHat2	SRR5438850_75	46617660	70.19	93.05	94.35	3315041412	3301560941	995.934	4.066	3.845	1.723	1.372	0.058	0.163	32722117	43378355	605343	63934	0	0	0	0	0	0	0	0	0	0	0	0	0	0	0	0	0	0	0	0	0	0	0	0	0	0	0	0	0
	Any	60_Subread	SRR5438850_75	46617660	67.52	92.29	94.84	3337965805	3320942347	994.9	5.1	4.455	1.791	1.652	0.054	0.59	31476397	43025669	1187242	288634	78274	27010	7737	617	135	55	22	11	6	1	16	0	0	0	0	0	0	0	0	0	0	0	0	0	0	0	0	0	0
	Any	70_Minimap2	SRR5438850_75	46617660	0	0	0	0	0	0	0	0	0	0	0	0	0	0	0	0	0	0	0	0	0	0	0	0	0	0	0	0	0	0	0	0	0	0	0	0	0	0	0	0	0	0	0	0	0
	Any	10_MagicBLAST	SRR5438850_50	46617660	71.91	96.65	97.55	2245476573	2237394534	996.401	3.599	3.354	1.706	1.496	0.059	0.186	33521270	45055483	420128	48731	9917	610	50	12	8	1	12	2	0	0	0	0	0	0	0	0	0	0	0	0	0	0	0	0	0	0	0	0	0
	Any	20_HISAT2_relaxed	SRR5438850_50	-	-	-	-	-	-	-	-	-	-	-	-	-	-	-	-	-	-	-	-	-	-	-	-	-	-	-	-	-	-	-	-	-	-	-	-	-	-	-	-	-	-	-	-	-	-
	Any	21_HISAT2	SRR5438850_50	46617660	78.09	94	94.59	2209301874	2203487336	997.368	2.632	2.505	1.344	1.038	0.025	0.101	36405498	43818397	279421	0	0	0	0	0	0	0	0	0	0	0	0	0	0	0	0	0	0	0	0	0	0	0	0	0	0	0	0	0	0
	Any	30_STAR	SRR5438850_50	46617660	73.45	94.89	95.35	2217529758	2208745679	996.039	3.961	3.816	1.73	1.547	0.029	0.116	34241011	44236239	215237	27379	7837	4523	1230	473	141	56	15	0	0	0	0	0	0	0	0	0	0	0	0	0	0	0	0	0	0	0	0	0	0
	Any	31_STARlong	SRR5438850_50	46617660	76.49	95.62	96.1	2243498781	2234768787	996.109	3.891	3.745	1.714	1.551	0.029	0.118	35656293	44577465	222555	27594	7723	4359	1172	420	132	49	11	0	0	0	0	0	0	0	0	0	0	0	0	0	0	0	0	0	0	0	0	0	0
	Any	32_STAR_2	SRR5438850_50	46617660	76.76	95.5	95.98	2241250464	2232529518	996.109	3.891	3.742	1.715	1.551	0.029	0.12	35785929	44520002	225944	28069	7919	4534	1224	500	139	55	12	0	0	0	0	0	0	0	0	0	0	0	0	0	0	0	0	0	0	0	0	0	0
	Any	40_TopHat2	SRR5438850_50	46617660	77.43	95.27	96.19	2253419664	2243211448	995.47	4.53	4.296	1.72	1.39	0.066	0.167	36094203	44414269	426065	50402	0	0	0	0	0	0	0	0	0	0	0	0	0	0	0	0	0	0	0	0	0	0	0	0	0	0	0	0	0
	Any	60_Subread	SRR5438850_50	46617660	75.05	94.79	96.1	2237526737	2227347138	995.451	4.549	4.127	1.643	1.411	0.023	0.4	34988211	44191116	606587	108620	25488	8695	1895	38	8	9	2	0	0	0	0	0	0	0	0	0	0	0	0	0	0	0	0	0	0	0	0	0	0
	Any	70_Minimap2	SRR5438850_50	46617660	0	0	0	0	0	0	0	0	0	0	0	0	0	0	0	0	0	0	0	0	0	0	0	0	0	0	0	0	0	0	0	0	0	0	0	0	0	0	0	0	0	0	0	0	0
	Any	10_MagicBLAST	Illumina	217498662	48.72	94.69	96.64	20551944990	20432763193	994.201	5.799	5.411	1.9	2.847	0.08	0.308	105964779	205943523	4252022	1226994	365175	28857	4580	3015	610	321	330	44	7	3	0	0	0	0	0	0	0	0	0	0	0	0	0	0	0	0	0	0	0
	Any	20_HISAT2_relaxed	Illumina	-	-	-	-	-	-	-	-	-	-	-	-	-	-	-	-	-	-	-	-	-	-	-	-	-	-	-	-	-	-	-	-	-	-	-	-	-	-	-	-	-	-	-	-	-	-
	Any	21_HISAT2	Illumina	217498662	55.6	89.14	90.52	20005960935	19889936748	994.201	5.799	5.494	1.694	2.613	0.059	0.246	120926017	193870894	3005744	853133	307129	88786	23820	0	0	0	0	0	0	0	0	0	0	0	0	0	0	0	0	0	0	0	0	0	0	0	0	0	0
	Any	30_STAR	Illumina	217498662	50.79	92.43	93.67	20442377282	20274656799	991.795	8.205	7.892	2.189	3.269	0.046	0.266	110462468	201043882	2680047	841817	310485	128604	40170	33703	9924	7358	4250	161	26	19	3	7	0	0	0	0	0	0	0	0	0	0	0	0	0	0	0	0	0
	Any	31_STARlong	Illumina	217498662	54.28	92.81	94.13	20720720107	20526176483	990.611	9.389	9.061	2.2	3.521	0.045	0.283	118049167	201850525	2886239	905792	331533	130209	41187	33565	9951	7231	3777	130	25	9	3	4	0	0	0	0	0	0	0	0	0	0	0	0	0	0	0	0	0
	Any	32_STAR_2	Illumina	217498662	54.86	92.94	94.31	20772407317	20576994552	990.593	9.407	9.066	2.201	3.525	0.046	0.295	119308923	202143692	2977853	942180	347702	138256	45193	36140	10943	8194	4355	173	29	21	3	4	0	0	0	0	0	0	0	0	0	0	0	0	0	0	0	0	0
	Any	40_TopHat2	Illumina	217498662	52.74	78.91	80.12	17710936793	17634000015	995.656	4.344	4.14	1.421	1.574	0.044	0.16	114708483	171634722	2621797	494425	0	0	0	0	0	0	0	0	0	0	0	0	0	0	0	0	0	0	0	0	0	0	0	0	0	0	0	0	0
	Any	60_Subread	Illumina	217498662	3.27	5.6	5.8	1285016707	1276089921	993.053	6.947	5.943	1.86	2.649	0.074	0.93	7102730	12189904	431345	166466	102719	34112	13942	1143	421	126	23	12	1	0	0	1	0	0	0	0	0	0	0	0	0	0	0	0	0	0	0	0	0
	Any	70_Minimap2	Illumina	217498662	45.57	86.37	89.04	19677725684	19539870503	992.994	7.006	6.093	2.001	2.966	0.238	0.675	99116832	187852098	5808157	2618963	1014096	337478	131950	111785	33645	36015	23033	8230	11280	3983	10020	1669	837	1257	306	291	209	147	78	38	194	32	14	16	13	19	7	11	2
	Any	10_MagicBLAST	HG19t1	20000000	53.95	97.43	98.69	1980044646	1969504018	994.677	5.323	5.064	1.704	3.228	0.129	0.131	10790127	19485163	252016	85424	27955	1469	242	65	6	8	4	1	0	1	0	0	0	0	0	0	0	0	0	0	0	0	0	0	0	0	0	0	0
	Any	20_HISAT2_relaxed	HG19t1	-	-	-	-	-	-	-	-	-	-	-	-	-	-	-	-	-	-	-	-	-	-	-	-	-	-	-	-	-	-	-	-	-	-	-	-	-	-	-	-	-	-	-	-	-	-
	Any	21_HISAT2	HG19t1	20000000	56.72	97.74	98.78	1993435401	1982852874	994.691	5.309	5.082	1.63	3.246	0.111	0.115	11343597	19548354	207880	69543	25255	5118	1754	0	0	0	0	0	0	0	0	0	0	0	0	0	0	0	0	0	0	0	0	0	0	0	0	0	0
	Any	30_STAR	HG19t1	20000000	55.34	98.4	99.28	1997750675	1986870964	994.554	5.446	5.228	1.66	3.295	0.101	0.117	11068564	19679753	176798	65119	23687	7822	2909	1118	436	171	58	3	0	0	0	0	0	0	0	0	0	0	0	0	0	0	0	0	0	0	0	0	0
	Any	31_STARlong	HG19t1	20000000	56.36	98.46	99.36	2003874451	1992885014	994.516	5.484	5.261	1.664	3.311	0.104	0.119	11271515	19691564	181309	67126	24329	7891	2906	1155	437	208	56	3	0	0	0	0	0	0	0	0	0	0	0	0	0	0	0	0	0	0	0	0	0
	Any	32_STAR_2	HG19t1	20000000	56.55	98.36	99.27	2001741547	1990846970	994.557	5.443	5.217	1.661	3.305	0.105	0.12	11309936	19671752	181963	67428	24636	8039	2954	1244	448	212	57	3	0	0	0	0	0	0	0	0	0	0	0	0	0	0	0	0	0	0	0	0	0
	Any	40_TopHat2	HG19t1	20000000	56.56	95.54	96.43	1940541843	1930783169	994.971	5.029	4.897	1.515	3.014	0.067	0.065	11311052	19108346	177599	38799	0	0	0	0	0	0	0	0	0	0	0	0	0	0	0	0	0	0	0	0	0	0	0	0	0	0	0	0	0
	Any	60_Subread	HG19t1	20000000	53.69	92.98	94.14	1898231753	1887545262	994.37	5.63	5.316	1.661	3.262	0.152	0.161	10738725	18595027	233647	89103	34401	12506	4851	404	207	124	51	26	7	6	2	1	1	3	0	0	0	0	0	0	0	0	0	0	0	0	0	0	0
	Any	70_Minimap2	HG19t1	20000000	51.69	93.2	94.65	1909715154	1899184044	994.486	5.514	5.08	1.657	3.284	0.186	0.248	10337482	18639009	290153	117991	50064	15573	6238	2912	1400	1066	631	428	313	311	165	118	49	63	21	15	15	15	1	5	2	6	0	0	0	0	0	0	0
	Any	10_MagicBLAST	HG19t2	20000000	27.32	92.91	97.22	1979039308	1955158846	987.933	12.067	11.091	3.602	6.918	0.49	0.485	5463264	18581079	862047	319981	113982	15549	3450	790	209	43	8	1	1	0	0	0	0	0	0	0	0	0	0	0	0	0	0	0	0	0	0	0	0
	Any	20_HISAT2_relaxed	HG19t2	-	-	-	-	-	-	-	-	-	-	-	-	-	-	-	-	-	-	-	-	-	-	-	-	-	-	-	-	-	-	-	-	-	-	-	-	-	-	-	-	-	-	-	-	-	-
	Any	21_HISAT2	HG19t2	20000000	28.45	89.21	92.18	1877734355	1857565168	989.259	10.741	10.139	3.187	6.378	0.303	0.299	5690246	17841377	595239	158762	57200	7802	3125	0	0	0	0	0	0	0	0	0	0	0	0	0	0	0	0	0	0	0	0	0	0	0	0	0	0
	Any	30_STAR	HG19t2	20000000	27.93	94.75	97.71	1987219199	1962701508	987.662	12.338	11.559	3.542	7.067	0.37	0.409	5585738	18949808	593047	224618	85710	33246	13517	4885	1611	635	134	16	18	3	0	0	0	0	0	0	0	0	0	0	0	0	0	0	0	0	0	0	0
	Any	31_STARlong	HG19t2	20000000	28.3	94.77	97.85	2000763206	1975434886	987.341	12.659	11.851	3.57	7.126	0.387	0.421	5660111	18954422	614730	236086	90128	34827	14214	5090	1679	659	153	12	17	3	0	0	0	0	0	0	0	0	0	0	0	0	0	0	0	0	0	0	0
	Any	32_STAR_2	HG19t2	20000000	28.36	94.67	97.75	1996826131	1971864218	987.499	12.501	11.687	3.56	7.109	0.39	0.424	5671661	18933969	615645	236763	90416	35284	14327	5265	1727	670	161	16	18	3	0	0	0	0	0	0	0	0	0	0	0	0	0	0	0	0	0	0	0
	Any	40_TopHat2	HG19t2	20000000	28.42	80.15	82.05	1657362653	1642508680	991.038	8.962	8.668	2.651	5.307	0.149	0.145	5683129	16030411	379619	54386	0	0	0	0	0	0	0	0	0	0	0	0	0	0	0	0	0	0	0	0	0	0	0	0	0	0	0	0	0
	Any	60_Subread	HG19t2	20000000	26.68	86.97	90.92	1865694056	1842272329	987.446	12.554	11.366	3.435	6.831	0.591	0.597	5335509	17394178	790284	320492	134883	56219	24525	3492	1004	420	104	22	16	9	2	1	0	0	1	0	0	0	0	0	0	0	0	0	0	0	0	0	0
	Any	70_Minimap2	HG19t2	20000000	26.16	86.95	91.12	1880220998	1857185531	987.749	12.251	10.953	3.468	6.913	0.62	0.679	5231433	17390885	834073	348969	144615	57462	23946	9410	3626	2069	1021	456	375	270	170	113	68	46	14	22	8	9	0	4	10	0	0	1	0	0	0	0	0
	Any	10_MagicBLAST	HG19t3	20000000	1.34	87.08	94.68	1822949366	1754748999	962.588	37.412	35.346	10.201	19.812	1.063	1.003	268643	17415896	1520123	622060	230505	53626	13281	3786	618	227	60	35	4	0	0	0	0	0	0	0	0	0	0	0	0	0	0	0	0	0	0	0	0
	Any	20_HISAT2_relaxed	HG19t3	-	-	-	-	-	-	-	-	-	-	-	-	-	-	-	-	-	-	-	-	-	-	-	-	-	-	-	-	-	-	-	-	-	-	-	-	-	-	-	-	-	-	-	-	-	-
	Any	21_HISAT2	HG19t3	20000000	1.37	23.01	23.22	465227867	456805137	981.895	18.105	17.976	5.465	10.923	0.069	0.06	274562	4601264	43404	5179	1838	114	46	0	0	0	0	0	0	0	0	0	0	0	0	0	0	0	0	0	0	0	0	0	0	0	0	0	0
	Any	30_STAR	HG19t3	20000000	1.34	78.13	80.36	1547605574	1489655402	962.555	37.445	36.73	9.54	19.044	0.349	0.366	268766	15625061	446414	162815	61020	21503	8153	2535	936	308	72	14	3	6	0	0	0	0	0	0	0	0	0	0	0	0	0	0	0	0	0	0	0
	Any	31_STARlong	HG19t3	20000000	1.35	84.5	87.37	1715342107	1642334547	957.438	42.562	41.692	10.37	20.635	0.428	0.442	269431	16900131	573213	219550	85430	31000	12045	3907	1398	464	118	26	3	7	0	0	0	0	0	0	0	0	0	0	0	0	0	0	0	0	0	0	0
	Any	32_STAR_2	HG19t3	20000000	1.35	83.99	86.84	1704631966	1632506738	957.689	42.311	41.439	10.359	20.613	0.429	0.443	269137	16798116	569644	218459	85307	31107	12150	3995	1453	490	123	25	3	6	0	0	0	0	0	0	0	0	0	0	0	0	0	0	0	0	0	0	0
	Any	40_TopHat2	HG19t3	20000000	1.38	12.83	12.89	260250391	256526285	985.69	14.31	14.252	4.3	8.612	0.034	0.024	275418	2565243	13239	929	0	0	0	0	0	0	0	0	0	0	0	0	0	0	0	0	0	0	0	0	0	0	0	0	0	0	0	0	0
	Any	60_Subread	HG19t3	20000000	1.26	64.12	67.4	1304496237	1260772822	966.483	33.517	31.857	8.128	16.223	0.832	0.828	251661	12824713	656097	287086	149969	63697	30766	7383	2947	932	335	84	27	10	1	1	0	0	0	0	0	0	0	0	0	0	0	0	0	0	0	0	0
	Any	70_Minimap2	HG19t3	20000000	1.28	60.63	64.39	1293777035	1252162752	967.835	32.165	30.343	8.576	17.1	0.896	0.926	256433	12126441	751909	340554	145859	60380	25433	10082	4158	1757	745	289	136	111	45	31	22	12	16	4	4	3	2	1	1	1	0	1	0	0	0	1	0
	Any	10_MagicBLAST	PFALt1	20000000	51.53	95.84	98.64	2002031320	1989995839	993.988	6.012	5.419	1.759	3.536	0.289	0.304	10306991	19168869	558157	195347	69874	4699	1454	287	16	122	11	1	0	0	0	0	0	0	0	0	0	0	0	0	0	0	0	0	0	0	0	0	0
	Any	20_HISAT2_relaxed	PFALt1	-	-	-	-	-	-	-	-	-	-	-	-	-	-	-	-	-	-	-	-	-	-	-	-	-	-	-	-	-	-	-	-	-	-	-	-	-	-	-	-	-	-	-	-	-	-
	Any	21_HISAT2	PFALt1	20000000	52.26	95.46	97.82	1988150108	1976096894	993.937	6.063	5.538	1.76	3.542	0.253	0.272	10451928	19091081	472770	155178	60667	12695	5472	0	0	0	0	0	0	0	0	0	0	0	0	0	0	0	0	0	0	0	0	0	0	0	0	0	0
	Any	30_STAR	PFALt1	20000000	51.9	96.15	98.5	2005008661	1992284686	993.654	6.346	5.747	1.807	3.634	0.281	0.318	10380795	19230990	469891	173705	68963	24023	10210	2942	1217	485	0	0	0	0	0	0	0	0	0	0	0	0	0	0	0	0	0	0	0	0	0	0	0
	Any	31_STARlong	PFALt1	20000000	52.13	96.18	98.53	2006066071	1993321368	993.647	6.353	5.76	1.808	3.636	0.28	0.313	10425550	19236535	469499	173089	68187	23590	9661	2417	1195	395	0	0	0	0	0	0	0	0	0	0	0	0	0	0	0	0	0	0	0	0	0	0	0
	Any	32_STAR_2	PFALt1	20000000	52.16	96.13	98.49	2005419913	1992690456	993.652	6.348	5.748	1.808	3.635	0.283	0.317	10431300	19226949	470472	173572	69460	24073	9900	3043	1217	490	0	0	0	0	0	0	0	0	0	0	0	0	0	0	0	0	0	0	0	0	0	0	0
	Any	40_TopHat2	PFALt1	20000000	52.21	93.03	95.47	1929394355	1918464958	994.335	5.665	5.297	1.619	3.262	0.182	0.185	10442297	18606845	487304	110674	0	0	0	0	0	0	0	0	0	0	0	0	0	0	0	0	0	0	0	0	0	0	0	0	0	0	0	0	0
	Any	60_Subread	PFALt1	20000000	51.77	94.69	97.64	1998948911	1985559829	993.302	6.698	5.835	1.806	3.605	0.376	0.487	10354915	18937957	589912	220413	148365	34052	15510	3486	894	449	417	36	38	29	0	0	0	0	0	0	0	0	0	0	0	0	0	0	0	0	0	0	0
	Any	70_Minimap2	PFALt1	20000000	51.33	95.14	97.98	1999862346	1987234114	993.685	6.315	5.557	1.799	3.612	0.362	0.396	10265172	19027852	567203	214775	85415	30660	13174	6441	2135	952	536	104	112	283	48	59	37	3	1	24	1	0	0	10	0	0	0	0	0	0	0	0	0
	Any	10_MagicBLAST	PFALt2	20000000	18	85.02	94.56	1998487642	1967304320	984.397	15.603	13.351	4.2	8.382	1.112	1.141	3600036	17003887	1908150	751396	275746	44091	11555	3662	315	463	89	6	2	2	0	0	0	0	0	0	0	0	0	0	0	0	0	0	0	0	0	0	0
	Any	20_HISAT2_relaxed	PFALt2	-	-	-	-	-	-	-	-	-	-	-	-	-	-	-	-	-	-	-	-	-	-	-	-	-	-	-	-	-	-	-	-	-	-	-	-	-	-	-	-	-	-	-	-	-	-
	Any	21_HISAT2	PFALt2	20000000	18.27	78.71	85.28	1770007832	1746429042	986.679	13.321	11.881	3.727	7.42	0.714	0.726	3653965	15741780	1314341	368824	129588	18237	7003	0	0	0	0	0	0	0	0	0	0	0	0	0	0	0	0	0	0	0	0	0	0	0	0	0	0
	Any	30_STAR	PFALt2	20000000	18.14	86.81	94.62	2002268860	1969213642	983.491	16.509	14.365	4.325	8.643	1.021	1.123	3628398	17362316	1562486	640038	243617	93866	43039	14649	4304	1016	251	18	0	14	0	0	0	0	0	0	0	0	0	0	0	0	0	0	0	0	0	0	0
	Any	31_STARlong	PFALt2	20000000	18.26	86.81	94.66	2005705318	1972296329	983.343	16.657	14.523	4.334	8.659	1.018	1.117	3651917	17362795	1570044	641826	241156	92617	41850	13944	4244	971	243	18	0	14	0	0	0	0	0	0	0	0	0	0	0	0	0	0	0	0	0	0	0
	Any	32_STAR_2	PFALt2	20000000	18.24	86.72	94.58	2004210519	1970870916	983.365	16.635	14.479	4.332	8.657	1.028	1.127	3647048	17344565	1571456	643953	244844	94869	43701	14458	4522	1004	250	18	0	14	0	0	0	0	0	0	0	0	0	0	0	0	0	0	0	0	0	0	0
	Any	40_TopHat2	PFALt2	20000000	18.24	66.98	72.24	1472437499	1456496198	989.174	10.826	9.891	3.016	6.001	0.466	0.469	3648137	13396921	1050657	163156	0	0	0	0	0	0	0	0	0	0	0	0	0	0	0	0	0	0	0	0	0	0	0	0	0	0	0	0	0
	Any	60_Subread	PFALt2	20000000	18.08	81.87	91.68	1984908738	1951326916	983.081	16.919	13.929	4.185	8.341	1.402	1.588	3615721	16373577	1961756	833872	413224	142299	70795	14984	4659	1057	560	188	213	33	25	85	0	1	21	0	0	0	0	0	0	0	0	0	0	0	0	0	0
	Any	70_Minimap2	PFALt2	20000000	17.93	82.62	91.84	1977417762	1945519887	983.869	16.131	13.413	4.208	8.39	1.324	1.394	3586994	16523954	1843950	784454	311793	123895	58460	24091	6957	2180	1377	299	122	515	65	70	98	8	11	34	2	1	5	1	0	2	0	0	2	0	0	0	0
	Any	10_MagicBLAST	PFALt3	20000000	0.07	69.36	86.51	1796458299	1700854071	946.782	53.218	48.013	13.001	26.019	2.691	2.514	14167	13872538	3428654	1513222	614661	167219	43750	20442	4035	1089	374	58	13	4	0	4	0	0	0	0	0	0	0	0	0	0	0	0	0	0	0	0	0
	Any	20_HISAT2_relaxed	PFALt3	-	-	-	-	-	-	-	-	-	-	-	-	-	-	-	-	-	-	-	-	-	-	-	-	-	-	-	-	-	-	-	-	-	-	-	-	-	-	-	-	-	-	-	-	-	-
	Any	21_HISAT2	PFALt3	20000000	0.07	5.39	5.89	119919397	117136295	976.792	23.208	22.076	6.725	13.397	0.597	0.535	14469	1078750	98981	11592	4178	198	47	0	0	0	0	0	0	0	0	0	0	0	0	0	0	0	0	0	0	0	0	0	0	0	0	0	0
	Any	30_STAR	PFALt3	20000000	0.07	62.24	70.76	1388223313	1316451306	948.299	51.701	48.485	12.402	24.817	1.601	1.614	14341	12447312	1704775	657141	257959	94987	33311	12825	4234	1591	377	102	26	8	2	0	0	0	0	0	0	0	0	0	0	0	0	0	0	0	0	0	0
	Any	31_STARlong	PFALt3	20000000	0.07	74	84.86	1762796385	1652662868	937.523	62.477	59.08	13.92	27.877	1.697	1.699	14534	14799379	2173468	882816	356544	135824	49660	19341	6772	2185	483	142	28	0	0	0	0	0	0	0	0	0	0	0	0	0	0	0	0	0	0	0	0
	Any	32_STAR_2	PFALt3	20000000	0.07	73.68	84.54	1754309273	1645018879	937.702	62.298	58.859	13.928	27.896	1.719	1.72	14357	14735346	2172408	885806	360106	139703	51071	20005	7147	2373	534	149	32	0	0	0	0	0	0	0	0	0	0	0	0	0	0	0	0	0	0	0	0
	Any	40_TopHat2	PFALt3	20000000	0.07	1.93	2.09	42445755	41729273	983.12	16.88	16.047	4.839	9.645	0.443	0.391	14368	386574	31999	1688	0	0	0	0	0	0	0	0	0	0	0	0	0	0	0	0	0	0	0	0	0	0	0	0	0	0	0	0	0
	Any	60_Subread	PFALt3	20000000	0.07	41.53	51.38	1094556904	1041492953	951.52	48.48	41.903	10.202	20.401	3.118	3.459	14273	8306015	1970283	902005	536378	219888	105446	36267	13853	6757	2417	1134	392	65	94	15	18	1	1	0	0	0	0	0	0	0	0	0	0	0	0	0	0
	Any	70_Minimap2	PFALt3	20000000	0.07	38.24	46.95	1040264611	991541459	953.163	46.837	41.404	10.997	22.019	2.665	2.768	14128	7647980	1742960	802052	359089	150397	58463	27080	10498	4188	2573	967	368	885	182	102	245	72	46	185	37	13	23	3	6	11	27	3	37	1	1	0	0
# All reads, single or paired end.	# Read	Run	Method	Reads in run or in file	% Perfect reads exactly matching over their entire length	% reads aligned with no mismatch	% reads with 0 or 1 mismatch	Aligned bases	Matched bases	matches per kb match+mismatch	mismatches per kb match+mismatch	substitutions per kb match+mismatch	transitions per kb match+mismatch	transversions per kb match+mismatch	insertions per kb match+mismatch	deletions per kb match+mismatch	Perfect reads exactly matching over their entire length	Reads with 0 mismatch	1 mismatch	2 mismatches	3 mismatches	4 mismatches	5 mismatches	6 mismatches	7 mismatches	8 mismatches	9 mismatches	10 mismatches	11 mismatches	12 mismatches	13 mismatches	14 mismatches	15 mismatches	16 mismatches	17 mismatches	18 mismatches	19 mismatches	20 mismatches	21 mismatches	22 mismatches	23 mismatches	24 mismatches	25 mismatches	26 mismatches	27 mismatches	28 mismatches	29 mismatches	30 mismatches	31 mismatches
	Any	10_MagicBLAST	iRefSeq	45108	97.16	99.76	99.97	153122339	153121552	999.995	0.005	0.004	0.001	0.001	0	0.001	43826	45000	94	10	1	1	0	0	1	0	0	0	0	0	0	0	0	1	0	0	0	0	0	0	0	0	0	0	0	0	0	0	0
	Any	10_MagicBLAST	PacBio	8285	0	0.59	1.69	11299766	11097409	982.092	17.908	4.62	1.825	1.413	6.815	6.473	0	49	91	159	202	216	245	253	269	298	303	310	299	317	288	311	317	275	314	280	265	235	260	206	184	214	210	170	175	121	143	139	97
	Any	10_MagicBLAST	SRR5189652	264142	0	35.8	49.9	246199286	244422231	992.782	7.218	2.795	1.816	0.726	1.164	3.259	0	94574	37227	25337	18352	13251	10085	8232	6793	5659	4773	4279	3637	3266	2991	2589	2330	2079	1882	1610	1490	1376	1169	1044	913	770	718	643	511	497	437	415	329
	Any	10_MagicBLAST	SRR5189667	408801	0	35.67	50.93	391057120	388353644	993.087	6.913	2.742	1.76	0.738	1.031	3.14	0	145815	62390	39407	28322	20619	15615	12507	10326	8834	7636	6620	5751	5005	4505	3900	3584	3176	2730	2463	2086	1926	1711	1484	1315	1105	1005	943	865	671	619	536	444
	Any	10_MagicBLAST	Roche	416045	25.59	46.1	68.11	137759769	136986061	994.384	5.616	1.587	0.793	0.444	2.445	1.584	106481	191815	91561	49464	29792	18004	11306	7312	4492	2826	1794	1126	673	421	239	160	83	53	30	18	11	7	4	4	2	1	0	0	0	0	0	0	0
	Any	10_MagicBLAST	SRR5437876	32935604	9.51	97.25	99.11	7365737131	7324297151	994.374	5.626	5.456	1.415	3.208	0.077	0.094	3132598	32030965	610096	176522	58883	14032	3452	2382	750	580	325	208	149	126	117	114	69	54	50	37	34	26	18	23	9	15	2	8	4	3	1	1	2
	Any	10_MagicBLAST	SRR5438850	46617660	10.62	94.84	98.79	8908290748	8852361188	993.722	6.278	5.942	2.346	2.967	0.09	0.246	4948760	44210626	1841019	333896	108168	21851	5593	3721	969	533	464	204	98	70	29	30	16	22	8	7	5	2	0	2	0	1	0	0	0	0	0	0	0
	Any	10_MagicBLAST	SRR5438850_150	46617660	37.53	95.91	98.87	6537287303	6502271773	994.644	5.356	5.028	2.186	2.392	0.087	0.242	17495571	44711015	1378488	231797	72285	12645	3192	2031	486	246	232	85	29	24	2	6	3	0	0	0	0	0	0	0	0	0	0	0	0	0	0	0	0
	Any	10_MagicBLAST	SRR5438850_120	46617660	50.32	96.38	98.83	5404394283	5377201239	994.968	5.032	4.71	2.118	2.203	0.084	0.238	23455958	44928452	1144783	183889	55944	8865	2148	1336	296	128	121	39	7	7	0	3	0	0	0	0	0	0	0	0	0	0	0	0	0	0	0	0	0
	Any	10_MagicBLAST	SRR5438850_100	46617660	58.24	96.71	98.73	4540709160	4519006057	995.22	4.78	4.47	2.059	2.072	0.081	0.228	27151852	45086005	941666	147181	43092	6084	1416	854	123	61	53	19	2	4	0	0	0	0	0	0	0	0	0	0	0	0	0	0	0	0	0	0	0
	Any	10_MagicBLAST	SRR5438850_75	46617660	65.61	96.96	98.43	3402964154	3388294117	995.689	4.311	4.022	1.933	1.83	0.073	0.215	30585886	45198617	689090	98164	26145	3019	624	346	37	21	21	4	0	2	0	0	0	0	0	0	0	0	0	0	0	0	0	0	0	0	0	0	0
	Any	10_MagicBLAST	SRR5438850_50	46617660	71.91	96.65	97.55	2245476573	2237394534	996.401	3.599	3.354	1.706	1.496	0.059	0.186	33521270	45055483	420128	48731	9917	610	50	12	8	1	12	2	0	0	0	0	0	0	0	0	0	0	0	0	0	0	0	0	0	0	0	0	0
	Any	10_MagicBLAST	Illumina	217498662	48.72	94.69	96.64	20551944990	20432763193	994.201	5.799	5.411	1.9	2.847	0.08	0.308	105964779	205943523	4252022	1226994	365175	28857	4580	3015	610	321	330	44	7	3	0	0	0	0	0	0	0	0	0	0	0	0	0	0	0	0	0	0	0
	Any	10_MagicBLAST	HG19t1	20000000	53.95	97.43	98.69	1980044646	1969504018	994.677	5.323	5.064	1.704	3.228	0.129	0.131	10790127	19485163	252016	85424	27955	1469	242	65	6	8	4	1	0	1	0	0	0	0	0	0	0	0	0	0	0	0	0	0	0	0	0	0	0
	Any	10_MagicBLAST	HG19t2	20000000	27.32	92.91	97.22	1979039308	1955158846	987.933	12.067	11.091	3.602	6.918	0.49	0.485	5463264	18581079	862047	319981	113982	15549	3450	790	209	43	8	1	1	0	0	0	0	0	0	0	0	0	0	0	0	0	0	0	0	0	0	0	0
	Any	10_MagicBLAST	HG19t3	20000000	1.34	87.08	94.68	1822949366	1754748999	962.588	37.412	35.346	10.201	19.812	1.063	1.003	268643	17415896	1520123	622060	230505	53626	13281	3786	618	227	60	35	4	0	0	0	0	0	0	0	0	0	0	0	0	0	0	0	0	0	0	0	0
	Any	10_MagicBLAST	PFALt1	20000000	51.53	95.84	98.64	2002031320	1989995839	993.988	6.012	5.419	1.759	3.536	0.289	0.304	10306991	19168869	558157	195347	69874	4699	1454	287	16	122	11	1	0	0	0	0	0	0	0	0	0	0	0	0	0	0	0	0	0	0	0	0	0
	Any	10_MagicBLAST	PFALt2	20000000	18	85.02	94.56	1998487642	1967304320	984.397	15.603	13.351	4.2	8.382	1.112	1.141	3600036	17003887	1908150	751396	275746	44091	11555	3662	315	463	89	6	2	2	0	0	0	0	0	0	0	0	0	0	0	0	0	0	0	0	0	0	0
	Any	10_MagicBLAST	PFALt3	20000000	0.07	69.36	86.51	1796458299	1700854071	946.782	53.218	48.013	13.001	26.019	2.691	2.514	14167	13872538	3428654	1513222	614661	167219	43750	20442	4035	1089	374	58	13	4	0	4	0	0	0	0	0	0	0	0	0	0	0	0	0	0	0	0	0
	Any	20_HISAT2_relaxed	iRefSeq	45108	88.14	99.81	99.85	145395137	145328618	999.542	0.458	0.455	0.011	0.011	0.001	0.002	39757	45022	17	16	18	6	6	11	0	7	4	0	0	1	0	0	0	0	0	0	0	0	0	0	0	0	0	0	0	0	0	0	0
	Any	20_HISAT2_relaxed	PacBio	8285	0	11.24	18.53	6882849	6698910	973.276	26.724	15.749	1.671	1.722	5.501	5.474	0	931	604	637	603	567	492	460	404	367	320	312	262	223	202	191	182	131	145	121	105	89	103	81	73	67	60	48	52	43	40	33	32
	Any	20_HISAT2_relaxed	SRR5189652	264142	0	43.17	57.73	207079317	203944639	984.862	15.138	11.784	1.93	1.114	0.897	2.456	0	114036	38455	25125	17492	13294	9845	7946	6313	5031	4082	3336	2645	2198	1777	1463	1244	1074	844	729	614	510	414	351	274	254	182	166	149	96	103	74	62
	Any	20_HISAT2_relaxed	SRR5189667	408801	0	45.11	60.61	319890951	314662643	983.656	16.344	13.279	1.931	1.136	0.745	2.32	0	184397	63384	38772	27061	19718	14723	11356	8830	7176	5794	4593	3638	3007	2408	2022	1659	1351	1057	851	764	637	551	418	344	303	259	189	171	143	92	98	69
	Any	20_HISAT2_relaxed	Roche	416045	27.16	49.41	70.97	133953819	133001873	992.893	7.107	3.545	0.925	0.612	2.126	1.436	113016	205574	89680	45714	25912	15068	9140	5732	3483	2190	1347	816	513	303	172	112	62	37	24	18	10	0	4	2	3	0	0	1	0	0	0	0	0
	Any	20_HISAT2_relaxed	SRR5437876	32935604	10.27	97.33	98.75	6673135133	6606612030	990.031	9.969	9.711	2.499	3.66	0.131	0.127	3383587	32055050	468194	131797	86041	54577	20214	25389	9111	10859	6819	1261	439	1014	292	416	120	257	37	24	8	11	7	1	0	0	0	0	0	1	0	0	0
	Any	20_HISAT2_relaxed	SRR5438850	46617660	11.41	95.46	98.54	7823599033	7746594307	990.157	9.843	9.433	3.158	3.258	0.136	0.274	5317861	44501836	1436657	255799	112845	79209	31933	26188	10820	13893	5411	1340	511	1231	314	390	152	278	50	16	10	7	4	1	3	1	2	1	0	0	0	0	0
	Any	20_HISAT2_relaxed	SRR5438850_150	not used on datasets shorter than 150 nt	-	-	-	-	-	-	-	-	-	-	-	-	-	-	-	-	-	-	-	-	-	-	-	-	-	-	-	-	-	-	-	-	-	-	-	-	-	-	-	-	-	-	-	-	-
	Any	20_HISAT2_relaxed	SRR5438850_120	not used on datasets shorter than 150 nt	-	-	-	-	-	-	-	-	-	-	-	-	-	-	-	-	-	-	-	-	-	-	-	-	-	-	-	-	-	-	-	-	-	-	-	-	-	-	-	-	-	-	-	-	-
	Any	20_HISAT2_relaxed	SRR5438850_100	not used on datasets shorter than 150 nt	-	-	-	-	-	-	-	-	-	-	-	-	-	-	-	-	-	-	-	-	-	-	-	-	-	-	-	-	-	-	-	-	-	-	-	-	-	-	-	-	-	-	-	-	-
	Any	20_HISAT2_relaxed	SRR5438850_75	not used on datasets shorter than 150 nt	-	-	-	-	-	-	-	-	-	-	-	-	-	-	-	-	-	-	-	-	-	-	-	-	-	-	-	-	-	-	-	-	-	-	-	-	-	-	-	-	-	-	-	-	-
	Any	20_HISAT2_relaxed	SRR5438850_50	not used on datasets shorter than 150 nt	-	-	-	-	-	-	-	-	-	-	-	-	-	-	-	-	-	-	-	-	-	-	-	-	-	-	-	-	-	-	-	-	-	-	-	-	-	-	-	-	-	-	-	-	-
	Any	20_HISAT2_relaxed	Illumina	not used on datasets shorter than 150 nt	-	-	-	-	-	-	-	-	-	-	-	-	-	-	-	-	-	-	-	-	-	-	-	-	-	-	-	-	-	-	-	-	-	-	-	-	-	-	-	-	-	-	-	-	-
	Any	20_HISAT2_relaxed	HG19t1	not used on datasets shorter than 150 nt	-	-	-	-	-	-	-	-	-	-	-	-	-	-	-	-	-	-	-	-	-	-	-	-	-	-	-	-	-	-	-	-	-	-	-	-	-	-	-	-	-	-	-	-	-
	Any	20_HISAT2_relaxed	HG19t2	not used on datasets shorter than 150 nt	-	-	-	-	-	-	-	-	-	-	-	-	-	-	-	-	-	-	-	-	-	-	-	-	-	-	-	-	-	-	-	-	-	-	-	-	-	-	-	-	-	-	-	-	-
	Any	20_HISAT2_relaxed	HG19t3	not used on datasets shorter than 150 nt	-	-	-	-	-	-	-	-	-	-	-	-	-	-	-	-	-	-	-	-	-	-	-	-	-	-	-	-	-	-	-	-	-	-	-	-	-	-	-	-	-	-	-	-	-
	Any	20_HISAT2_relaxed	PFALt1	not used on datasets shorter than 150 nt	-	-	-	-	-	-	-	-	-	-	-	-	-	-	-	-	-	-	-	-	-	-	-	-	-	-	-	-	-	-	-	-	-	-	-	-	-	-	-	-	-	-	-	-	-
	Any	20_HISAT2_relaxed	PFALt2	not used on datasets shorter than 150 nt	-	-	-	-	-	-	-	-	-	-	-	-	-	-	-	-	-	-	-	-	-	-	-	-	-	-	-	-	-	-	-	-	-	-	-	-	-	-	-	-	-	-	-	-	-
	Any	20_HISAT2_relaxed	PFALt3	not used on datasets shorter than 150 nt	-	-	-	-	-	-	-	-	-	-	-	-	-	-	-	-	-	-	-	-	-	-	-	-	-	-	-	-	-	-	-	-	-	-	-	-	-	-	-	-	-	-	-	-	-
	Any	21_HISAT2	iRefSeq	45108	84.12	89.54	89.57	136855906	136768001	999.358	0.642	0.641	0.008	0.014	0	0.001	37945	40388	15	13	14	1	1	7	1	0	5	0	0	0	0	0	0	0	0	0	0	0	0	0	0	0	0	0	0	0	0	0	0
	Any	21_HISAT2	PacBio	8285	0	0.4	1.11	2880197	2855928	991.574	8.426	3.296	0.683	0.603	2.365	2.765	0	33	59	104	125	121	111	113	114	105	96	106	93	61	67	67	59	46	46	24	23	19	19	8	11	7	6	2	6	1	5	0	0
	Any	21_HISAT2	SRR5189652	264142	0	1.14	1.88	15096007	15039425	996.252	3.748	2.308	1.283	0.491	0.398	1.042	0	3000	1971	1340	841	656	405	310	211	172	111	101	74	39	32	25	15	9	12	11	5	5	4	1	1	1	0	0	0	0	0	1	0
	Any	21_HISAT2	SRR5189667	408801	0	1.08	1.78	22586203	22491970	995.828	4.172	2.39	1.258	0.568	0.525	1.257	0	4435	2824	1873	1285	958	707	540	412	294	248	202	149	128	92	74	48	54	25	19	22	16	15	10	7	7	7	2	2	0	1	2	0
	Any	21_HISAT2	Roche	416045	27.15	43.79	63.24	122929320	122316047	995.011	4.989	1.984	0.729	0.438	1.733	1.272	112942	182171	80954	40056	21825	12104	6786	3826	2083	1108	649	338	174	104	52	34	15	11	6	4	0	1	0	0	0	0	0	0	0	0	0	0	0
	Any	21_HISAT2	SRR5437876	32935604	10.53	32.62	33.05	3255127599	3240568075	995.527	4.473	4.347	1.006	2.68	0.056	0.071	3467649	10742137	144691	36742	15346	13034	4799	5835	1173	1919	1010	134	17	61	5	9	1	3	0	0	0	0	0	0	0	0	0	0	0	0	0	0	0
	Any	21_HISAT2	SRR5438850	46617660	11.51	35.4	36.9	4321817869	4301875952	995.386	4.614	4.325	1.858	2.189	0.075	0.213	5367210	16502734	700433	102954	34426	26277	8742	6499	1945	3107	1064	155	32	53	12	0	0	0	0	0	0	0	0	0	0	0	0	0	0	0	0	0	0
	Any	21_HISAT2	SRR5438850_150	46617660	40.64	74.82	76.79	5393596073	5372192824	996.032	3.968	3.689	1.791	1.713	0.07	0.21	18943933	34879747	915895	128501	39801	29010	7906	6422	1096	1817	0	0	0	0	0	0	0	0	0	0	0	0	0	0	0	0	0	0	0	0	0	0	0
	Any	21_HISAT2	SRR5438850_120	46617660	54.44	87.47	89.3	5020510910	5001255353	996.165	3.835	3.568	1.774	1.615	0.065	0.202	25377708	40774335	857232	117515	34037	24061	5003	4344	0	0	0	0	0	0	0	0	0	0	0	0	0	0	0	0	0	0	0	0	0	0	0	0	0
	Any	21_HISAT2	SRR5438850_100	46617660	63.02	91.95	93.54	4383396651	4367268689	996.321	3.679	3.427	1.737	1.524	0.06	0.192	29377663	42863513	744726	94822	30349	14982	4231	0	0	0	0	0	0	0	0	0	0	0	0	0	0	0	0	0	0	0	0	0	0	0	0	0	0
	Any	21_HISAT2	SRR5438850_75	46617660	71.11	93.85	94.99	3334332331	3323252265	996.677	3.323	3.116	1.626	1.343	0.045	0.161	33147832	43750282	531999	54143	16448	0	0	0	0	0	0	0	0	0	0	0	0	0	0	0	0	0	0	0	0	0	0	0	0	0	0	0	0
	Any	21_HISAT2	SRR5438850_50	46617660	78.09	94	94.59	2209301874	2203487336	997.368	2.632	2.505	1.344	1.038	0.025	0.101	36405498	43818397	279421	0	0	0	0	0	0	0	0	0	0	0	0	0	0	0	0	0	0	0	0	0	0	0	0	0	0	0	0	0	0
	Any	21_HISAT2	Illumina	217498662	55.6	89.14	90.52	20005960935	19889936748	994.201	5.799	5.494	1.694	2.613	0.059	0.246	120926017	193870894	3005744	853133	307129	88786	23820	0	0	0	0	0	0	0	0	0	0	0	0	0	0	0	0	0	0	0	0	0	0	0	0	0	0
	Any	21_HISAT2	HG19t1	20000000	56.72	97.74	98.78	1993435401	1982852874	994.691	5.309	5.082	1.63	3.246	0.111	0.115	11343597	19548354	207880	69543	25255	5118	1754	0	0	0	0	0	0	0	0	0	0	0	0	0	0	0	0	0	0	0	0	0	0	0	0	0	0
	Any	21_HISAT2	HG19t2	20000000	28.45	89.21	92.18	1877734355	1857565168	989.259	10.741	10.139	3.187	6.378	0.303	0.299	5690246	17841377	595239	158762	57200	7802	3125	0	0	0	0	0	0	0	0	0	0	0	0	0	0	0	0	0	0	0	0	0	0	0	0	0	0
	Any	21_HISAT2	HG19t3	20000000	1.37	23.01	23.22	465227867	456805137	981.895	18.105	17.976	5.465	10.923	0.069	0.06	274562	4601264	43404	5179	1838	114	46	0	0	0	0	0	0	0	0	0	0	0	0	0	0	0	0	0	0	0	0	0	0	0	0	0	0
	Any	21_HISAT2	PFALt1	20000000	52.26	95.46	97.82	1988150108	1976096894	993.937	6.063	5.538	1.76	3.542	0.253	0.272	10451928	19091081	472770	155178	60667	12695	5472	0	0	0	0	0	0	0	0	0	0	0	0	0	0	0	0	0	0	0	0	0	0	0	0	0	0
	Any	21_HISAT2	PFALt2	20000000	18.27	78.71	85.28	1770007832	1746429042	986.679	13.321	11.881	3.727	7.42	0.714	0.726	3653965	15741780	1314341	368824	129588	18237	7003	0	0	0	0	0	0	0	0	0	0	0	0	0	0	0	0	0	0	0	0	0	0	0	0	0	0
	Any	21_HISAT2	PFALt3	20000000	0.07	5.39	5.89	119919397	117136295	976.792	23.208	22.076	6.725	13.397	0.597	0.535	14469	1078750	98981	11592	4178	198	47	0	0	0	0	0	0	0	0	0	0	0	0	0	0	0	0	0	0	0	0	0	0	0	0	0	0
	Any	30_STAR	iRefSeq	45108	0	0	0	647	647	1000	0	0	0	0	0	0	0	1	0	0	0	0	0	0	0	0	0	0	0	0	0	0	0	0	0	0	0	0	0	0	0	0	0	0	0	0	0	0	0
	Any	30_STAR	PacBio	8285	0	0	0	0	0	0	0	0	0	0	0	0	0	0	0	0	0	0	0	0	0	0	0	0	0	0	0	0	0	0	0	0	0	0	0	0	0	0	0	0	0	0	0	0	0
	Any	30_STAR	SRR5189652	264142	0	0	0	533	524	983.114	16.886	3.752	0	1.876	5.629	7.505	0	0	1	0	0	0	0	0	0	0	0	0	0	0	0	0	0	0	0	0	0	0	0	0	0	0	0	0	0	0	0	0	0
	Any	30_STAR	SRR5189667	408801	0	0	0	0	0	0	0	0	0	0	0	0	0	0	0	0	0	0	0	0	0	0	0	0	0	0	0	0	0	0	0	0	0	0	0	0	0	0	0	0	0	0	0	0	0
	Any	30_STAR	Roche	416045	0.17	0.42	0.58	406676	400534	984.897	15.103	8.206	1.724	1.989	1.416	5.481	698	1750	677	337	161	80	40	27	14	9	4	1	2	2	1	1	0	0	0	0	0	0	0	0	0	0	0	0	0	0	0	0	0
	Any	30_STAR	SRR5437876	32935604	9.56	50.47	51.15	4607203823	4578628986	993.798	6.202	6.066	1.586	3.399	0.062	0.075	3148252	16621870	224046	55174	26109	18817	6505	8207	1928	2911	2199	119	13	27	3	14	2	3	0	2	0	1	0	0	0	0	0	0	0	0	0	0	0
	Any	30_STAR	SRR5438850	46617660	10.83	45.51	47.31	5193721684	5163515497	994.184	5.816	5.519	2.236	2.696	0.077	0.219	5048346	21216197	837000	129210	44933	32945	11004	8751	2674	4256	1374	209	49	185	36	17	10	5	1	0	0	0	2	0	0	0	0	0	0	0	0	0	0
	Any	30_STAR	SRR5438850_150	46617660	38.4	80.67	82.65	5679041840	5648364522	994.598	5.402	5.114	2.223	2.306	0.074	0.214	17903161	37605378	922051	138127	46269	32974	10489	8566	2755	3968	1167	93	21	76	9	11	3	1	0	0	0	0	0	0	0	0	0	0	0	0	0	0	0
	Any	30_STAR	SRR5438850_120	46617660	51.52	90.06	91.79	5112084796	5085490110	994.798	5.202	4.927	2.159	2.176	0.069	0.206	24017195	41981574	808191	118348	39073	27569	8711	6949	2199	2957	847	52	17	15	7	1	1	1	0	0	0	0	0	0	0	0	0	0	0	0	0	0	0
	Any	30_STAR	SRR5438850_100	46617660	59.72	94.08	95.5	4450343864	4428027843	994.986	5.014	4.759	2.099	2.073	0.064	0.192	27841867	43857480	662951	96995	31614	22086	6576	5343	1706	1955	582	16	8	6	4	0	0	0	0	0	0	0	0	0	0	0	0	0	0	0	0	0	0
	Any	30_STAR	SRR5438850_75	46617660	67.28	96	96.96	3388287596	3372310957	995.285	4.715	4.501	2.007	1.901	0.05	0.164	31365085	44754895	444567	62572	19570	13018	3644	2485	836	724	222	0	3	0	0	0	0	0	0	0	0	0	0	0	0	0	0	0	0	0	0	0	0
	Any	30_STAR	SRR5438850_50	46617660	73.45	94.89	95.35	2217529758	2208745679	996.039	3.961	3.816	1.73	1.547	0.029	0.116	34241011	44236239	215237	27379	7837	4523	1230	473	141	56	15	0	0	0	0	0	0	0	0	0	0	0	0	0	0	0	0	0	0	0	0	0	0
	Any	30_STAR	Illumina	217498662	50.79	92.43	93.67	20442377282	20274656799	991.795	8.205	7.892	2.189	3.269	0.046	0.266	110462468	201043882	2680047	841817	310485	128604	40170	33703	9924	7358	4250	161	26	19	3	7	0	0	0	0	0	0	0	0	0	0	0	0	0	0	0	0	0
	Any	30_STAR	HG19t1	20000000	55.34	98.4	99.28	1997750675	1986870964	994.554	5.446	5.228	1.66	3.295	0.101	0.117	11068564	19679753	176798	65119	23687	7822	2909	1118	436	171	58	3	0	0	0	0	0	0	0	0	0	0	0	0	0	0	0	0	0	0	0	0	0
	Any	30_STAR	HG19t2	20000000	27.93	94.75	97.71	1987219199	1962701508	987.662	12.338	11.559	3.542	7.067	0.37	0.409	5585738	18949808	593047	224618	85710	33246	13517	4885	1611	635	134	16	18	3	0	0	0	0	0	0	0	0	0	0	0	0	0	0	0	0	0	0	0
	Any	30_STAR	HG19t3	20000000	1.34	78.13	80.36	1547605574	1489655402	962.555	37.445	36.73	9.54	19.044	0.349	0.366	268766	15625061	446414	162815	61020	21503	8153	2535	936	308	72	14	3	6	0	0	0	0	0	0	0	0	0	0	0	0	0	0	0	0	0	0	0
	Any	30_STAR	PFALt1	20000000	51.9	96.15	98.5	2005008661	1992284686	993.654	6.346	5.747	1.807	3.634	0.281	0.318	10380795	19230990	469891	173705	68963	24023	10210	2942	1217	485	0	0	0	0	0	0	0	0	0	0	0	0	0	0	0	0	0	0	0	0	0	0	0
	Any	30_STAR	PFALt2	20000000	18.14	86.81	94.62	2002268860	1969213642	983.491	16.509	14.365	4.325	8.643	1.021	1.123	3628398	17362316	1562486	640038	243617	93866	43039	14649	4304	1016	251	18	0	14	0	0	0	0	0	0	0	0	0	0	0	0	0	0	0	0	0	0	0
	Any	30_STAR	PFALt3	20000000	0.07	62.24	70.76	1388223313	1316451306	948.299	51.701	48.485	12.402	24.817	1.601	1.614	14341	12447312	1704775	657141	257959	94987	33311	12825	4234	1591	377	102	26	8	2	0	0	0	0	0	0	0	0	0	0	0	0	0	0	0	0	0	0
	Any	31_STARlong	iRefSeq	45108	80.44	82.32	82.34	110581980	110543893	999.656	0.344	0.343	0.008	0.005	0.001	0	36284	37133	10	5	8	2	3	10	0	0	0	0	0	0	0	0	0	0	0	0	0	0	0	0	0	0	0	0	0	0	0	0	0
	Any	31_STARlong	PacBio	8285	0	0.51	1.41	9844066	9534793	968.583	31.417	20.692	1.501	2.087	5.674	5.052	0	42	75	146	164	181	181	188	194	210	184	183	189	167	188	195	179	156	163	147	153	152	135	135	146	140	123	147	104	118	96	103	94
	Any	31_STARlong	SRR5189652	264142	0	22.55	35.26	232841168	230349835	989.3	10.7	7.029	2.01	1.115	0.964	2.706	0	59575	33556	21589	15267	11535	8908	7283	5940	4970	4127	3582	3099	2676	2369	2065	1782	1531	1397	1319	1000	966	782	711	664	573	494	454	346	313	307	245	199
	Any	31_STARlong	SRR5189667	408801	0	27	40.75	368378350	364675876	989.949	10.051	6.64	1.916	1.068	0.837	2.574	0	110386	56201	34129	24090	17660	13378	10828	8817	7387	6243	5391	4537	3958	3388	2931	2661	2271	1971	1699	1493	1335	1225	1009	866	788	676	599	518	448	369	370	268
	Any	31_STARlong	Roche	416045	27.17	47.82	68.41	137107878	135841172	990.761	9.239	5.748	0.96	0.814	2.04	1.451	113059	198948	85678	44462	25512	15155	9453	6012	3696	2441	1504	935	518	313	166	106	63	34	16	14	3	4	0	1	0	0	0	0	0	0	0	0	0
	Any	31_STARlong	SRR5437876	32935604	7.76	54.97	55.76	4928208683	4879159324	990.047	9.953	9.81	1.978	4.475	0.067	0.076	2557036	18103544	260430	64647	26397	20670	7500	9526	2059	3194	1464	135	26	23	6	20	2	4	1	2	0	0	0	0	0	0	0	0	0	0	0	0	0
	Any	31_STARlong	SRR5438850	46617660	9.43	53.05	55.08	5875596621	5824109297	991.237	8.763	8.464	2.718	3.676	0.082	0.216	4394762	24732417	943818	152210	51617	37633	12460	9818	3115	4874	1475	212	65	140	36	23	10	3	2	0	0	0	2	0	0	0	0	0	0	0	0	0	0
	Any	31_STARlong	SRR5438850_150	46617660	37.08	86.93	89.02	6023831188	5984699581	993.504	6.496	6.212	2.369	2.638	0.074	0.211	17286529	40522946	974215	145816	48068	33597	10799	8661	2858	3903	1094	79	18	58	9	8	0	1	0	0	0	0	0	0	0	0	0	0	0	0	0	0	0
	Any	31_STARlong	SRR5438850_120	46617660	51.27	92.92	94.72	5242255257	5211766738	994.184	5.816	5.541	2.227	2.362	0.069	0.206	23900179	43316434	837963	121527	39794	27432	8695	6858	2171	2813	792	42	15	12	4	1	0	1	0	0	0	0	0	0	0	0	0	0	0	0	0	0	0
	Any	31_STARlong	SRR5438850_100	46617660	60.51	95.09	96.55	4493833509	4469851130	994.663	5.337	5.08	2.127	2.174	0.063	0.193	28210629	44327792	681671	98293	31828	21670	6436	5145	1632	1792	538	11	8	4	2	0	0	0	0	0	0	0	0	0	0	0	0	0	0	0	0	0	0
	Any	31_STARlong	SRR5438850_75	46617660	69.55	96.25	97.23	3406585745	3390408022	995.251	4.749	4.532	1.981	1.924	0.05	0.167	32424035	44870603	457436	63136	19681	12614	3520	2333	806	681	195	0	3	0	0	0	0	0	0	0	0	0	0	0	0	0	0	0	0	0	0	0	0
	Any	31_STARlong	SRR5438850_50	46617660	76.49	95.62	96.1	2243498781	2234768787	996.109	3.891	3.745	1.714	1.551	0.029	0.118	35656293	44577465	222555	27594	7723	4359	1172	420	132	49	11	0	0	0	0	0	0	0	0	0	0	0	0	0	0	0	0	0	0	0	0	0	0
	Any	31_STARlong	Illumina	217498662	54.28	92.81	94.13	20720720107	20526176483	990.611	9.389	9.061	2.2	3.521	0.045	0.283	118049167	201850525	2886239	905792	331533	130209	41187	33565	9951	7231	3777	130	25	9	3	4	0	0	0	0	0	0	0	0	0	0	0	0	0	0	0	0	0
	Any	31_STARlong	HG19t1	20000000	56.36	98.46	99.36	2003874451	1992885014	994.516	5.484	5.261	1.664	3.311	0.104	0.119	11271515	19691564	181309	67126	24329	7891	2906	1155	437	208	56	3	0	0	0	0	0	0	0	0	0	0	0	0	0	0	0	0	0	0	0	0	0
	Any	31_STARlong	HG19t2	20000000	28.3	94.77	97.85	2000763206	1975434886	987.341	12.659	11.851	3.57	7.126	0.387	0.421	5660111	18954422	614730	236086	90128	34827	14214	5090	1679	659	153	12	17	3	0	0	0	0	0	0	0	0	0	0	0	0	0	0	0	0	0	0	0
	Any	31_STARlong	HG19t3	20000000	1.35	84.5	87.37	1715342107	1642334547	957.438	42.562	41.692	10.37	20.635	0.428	0.442	269431	16900131	573213	219550	85430	31000	12045	3907	1398	464	118	26	3	7	0	0	0	0	0	0	0	0	0	0	0	0	0	0	0	0	0	0	0
	Any	31_STARlong	PFALt1	20000000	52.13	96.18	98.53	2006066071	1993321368	993.647	6.353	5.76	1.808	3.636	0.28	0.313	10425550	19236535	469499	173089	68187	23590	9661	2417	1195	395	0	0	0	0	0	0	0	0	0	0	0	0	0	0	0	0	0	0	0	0	0	0	0
	Any	31_STARlong	PFALt2	20000000	18.26	86.81	94.66	2005705318	1972296329	983.343	16.657	14.523	4.334	8.659	1.018	1.117	3651917	17362795	1570044	641826	241156	92617	41850	13944	4244	971	243	18	0	14	0	0	0	0	0	0	0	0	0	0	0	0	0	0	0	0	0	0	0
	Any	31_STARlong	PFALt3	20000000	0.07	74	84.86	1762796385	1652662868	937.523	62.477	59.08	13.92	27.877	1.697	1.699	14534	14799379	2173468	882816	356544	135824	49660	19341	6772	2185	483	142	28	0	0	0	0	0	0	0	0	0	0	0	0	0	0	0	0	0	0	0	0
	Any	32_STAR_2	iRefSeq	45108	0	0	0	1298	1298	1000	0	0	0	0	0	0	2	2	0	0	0	0	0	0	0	0	0	0	0	0	0	0	0	0	0	0	0	0	0	0	0	0	0	0	0	0	0	0	0
	Any	32_STAR_2	PacBio	8285	0	0	0	599	596	994.992	5.008	0	0	0	1.669	3.339	0	0	0	0	1	0	0	0	0	0	0	0	0	0	0	0	0	0	0	0	0	0	0	0	0	0	0	0	0	0	0	0	0
	Any	32_STAR_2	SRR5189652	264142	0	0	0	3429	3379	985.418	14.582	7.582	2.333	1.75	2.625	4.374	0	2	1	1	1	1	0	0	0	0	0	0	0	0	0	0	0	0	0	0	0	0	0	0	0	0	0	0	0	0	0	0	0
	Any	32_STAR_2	SRR5189667	408801	0	0	0	0	0	0	0	0	0	0	0	0	0	0	0	0	0	0	0	0	0	0	0	0	0	0	0	0	0	0	0	0	0	0	0	0	0	0	0	0	0	0	0	0	0
	Any	32_STAR_2	Roche	416045	0.17	0.42	0.58	431272	422589	979.867	20.133	12.407	1.899	2.305	1.829	5.897	701	1743	675	335	173	94	57	35	23	17	10	8	2	3	2	1	0	2	0	0	0	0	0	0	0	0	0	0	0	0	0	0	0
	Any	32_STAR_2	SRR5437876	32935604	10.43	53.86	54.63	4985668324	4935503830	989.938	10.062	9.923	2.038	4.683	0.061	0.078	3433708	17739983	252899	64066	25943	20102	7281	9007	1908	3172	2448	145	30	29	6	20	2	3	1	2	0	1	0	0	0	0	0	0	0	0	0	0	0
	Any	32_STAR_2	SRR5438850	46617660	11.4	47.99	50	5532781316	5484480447	991.27	8.73	8.42	2.745	3.752	0.08	0.23	5315551	22373935	933685	146982	50018	35855	12048	9736	3013	4645	1491	226	66	158	36	18	12	2	1	0	1	0	2	0	0	0	0	0	0	0	0	0	0
	Any	32_STAR_2	SRR5438850_150	46617660	40.18	81.64	83.73	5777120922	5740387317	993.642	6.358	6.062	2.368	2.629	0.075	0.222	18732336	38060545	974243	144729	47941	33537	10726	8813	2772	3975	1172	85	20	65	11	10	1	1	0	0	0	0	0	0	0	0	0	0	0	0	0	0	0
	Any	32_STAR_2	SRR5438850_120	46617660	53.81	90.46	92.27	5157238382	5127795089	994.291	5.709	5.427	2.217	2.345	0.069	0.213	25085398	42168220	847129	122148	39990	27741	8802	7041	2237	2917	846	48	18	14	4	1	1	1	0	0	0	0	0	0	0	0	0	0	0	0	0	0	0
	Any	32_STAR_2	SRR5438850_100	46617660	62.32	94.27	95.75	4476390825	4452818642	994.734	5.266	5.004	2.114	2.161	0.064	0.198	29053681	43945853	691141	99491	32227	22126	6582	5348	1704	1922	576	12	8	6	2	0	0	0	0	0	0	0	0	0	0	0	0	0	0	0	0	0	0
	Any	32_STAR_2	SRR5438850_75	46617660	70.28	96.09	97.09	3404484055	3388391112	995.273	4.727	4.506	1.975	1.919	0.051	0.17	32761396	44795594	464341	64030	19920	12999	3620	2518	835	712	218	0	3	0	0	0	0	0	0	0	0	0	0	0	0	0	0	0	0	0	0	0	0
	Any	32_STAR_2	SRR5438850_50	46617660	76.76	95.5	95.98	2241250464	2232529518	996.109	3.891	3.742	1.715	1.551	0.029	0.12	35785929	44520002	225944	28069	7919	4534	1224	500	139	55	12	0	0	0	0	0	0	0	0	0	0	0	0	0	0	0	0	0	0	0	0	0	0
	Any	32_STAR_2	Illumina	217498662	54.86	92.94	94.31	20772407317	20576994552	990.593	9.407	9.066	2.201	3.525	0.046	0.295	119308923	202143692	2977853	942180	347702	138256	45193	36140	10943	8194	4355	173	29	21	3	4	0	0	0	0	0	0	0	0	0	0	0	0	0	0	0	0	0
	Any	32_STAR_2	HG19t1	20000000	56.55	98.36	99.27	2001741547	1990846970	994.557	5.443	5.217	1.661	3.305	0.105	0.12	11309936	19671752	181963	67428	24636	8039	2954	1244	448	212	57	3	0	0	0	0	0	0	0	0	0	0	0	0	0	0	0	0	0	0	0	0	0
	Any	32_STAR_2	HG19t2	20000000	28.36	94.67	97.75	1996826131	1971864218	987.499	12.501	11.687	3.56	7.109	0.39	0.424	5671661	18933969	615645	236763	90416	35284	14327	5265	1727	670	161	16	18	3	0	0	0	0	0	0	0	0	0	0	0	0	0	0	0	0	0	0	0
	Any	32_STAR_2	HG19t3	20000000	1.35	83.99	86.84	1704631966	1632506738	957.689	42.311	41.439	10.359	20.613	0.429	0.443	269137	16798116	569644	218459	85307	31107	12150	3995	1453	490	123	25	3	6	0	0	0	0	0	0	0	0	0	0	0	0	0	0	0	0	0	0	0
	Any	32_STAR_2	PFALt1	20000000	52.16	96.13	98.49	2005419913	1992690456	993.652	6.348	5.748	1.808	3.635	0.283	0.317	10431300	19226949	470472	173572	69460	24073	9900	3043	1217	490	0	0	0	0	0	0	0	0	0	0	0	0	0	0	0	0	0	0	0	0	0	0	0
	Any	32_STAR_2	PFALt2	20000000	18.24	86.72	94.58	2004210519	1970870916	983.365	16.635	14.479	4.332	8.657	1.028	1.127	3647048	17344565	1571456	643953	244844	94869	43701	14458	4522	1004	250	18	0	14	0	0	0	0	0	0	0	0	0	0	0	0	0	0	0	0	0	0	0
	Any	32_STAR_2	PFALt3	20000000	0.07	73.68	84.54	1754309273	1645018879	937.702	62.298	58.859	13.928	27.896	1.719	1.72	14357	14735346	2172408	885806	360106	139703	51071	20005	7147	2373	534	149	32	0	0	0	0	0	0	0	0	0	0	0	0	0	0	0	0	0	0	0	0
	Any	40_TopHat2	iRefSeq	45108	0	0	0	0	0	0	0	0	0	0	0	0	0	0	0	0	0	0	0	0	0	0	0	0	0	0	0	0	0	0	0	0	0	0	0	0	0	0	0	0	0	0	0	0	0
	Any	40_TopHat2	PacBio	8285	0	0	0	0	0	0	0	0	0	0	0	0	0	0	0	0	0	0	0	0	0	0	0	0	0	0	0	0	0	0	0	0	0	0	0	0	0	0	0	0	0	0	0	0	0
	Any	40_TopHat2	SRR5189652	264142	0	0	0	0	0	0	0	0	0	0	0	0	0	0	0	0	0	0	0	0	0	0	0	0	0	0	0	0	0	0	0	0	0	0	0	0	0	0	0	0	0	0	0	0	0
	Any	40_TopHat2	SRR5189667	408801	0	0	0	0	0	0	0	0	0	0	0	0	0	0	0	0	0	0	0	0	0	0	0	0	0	0	0	0	0	0	0	0	0	0	0	0	0	0	0	0	0	0	0	0	0
	Any	40_TopHat2	Roche	416045	24.49	35.02	48.21	65631872	65497658	997.955	2.045	1.093	0.501	0.163	0.484	0.468	101885	145709	54846	3827	0	0	0	0	0	0	0	0	0	0	0	0	0	0	0	0	0	0	0	0	0	0	0	0	0	0	0	0	0
	Any	40_TopHat2	SRR5437876	32935604	10.03	19.13	19.37	1920522616	1916347592	997.826	2.174	2.122	0.574	0.95	0.023	0.03	3303526	6302120	77963	11276	0	0	0	0	0	0	0	0	0	0	0	0	0	0	0	0	0	0	0	0	0	0	0	0	0	0	0	0	0
	Any	40_TopHat2	SRR5438850	46617660	11.33	25.03	25.82	3022504488	3013390432	996.985	3.015	2.877	1.289	1.09	0.03	0.108	5281550	11668718	367866	25704	0	0	0	0	0	0	0	0	0	0	0	0	0	0	0	0	0	0	0	0	0	0	0	0	0	0	0	0	0
	Any	40_TopHat2	SRR5438850_150	46617660	40	65.22	66.78	4691931673	4676088714	996.623	3.377	3.195	1.517	1.204	0.044	0.138	18645275	30403261	727574	63482	0	0	0	0	0	0	0	0	0	0	0	0	0	0	0	0	0	0	0	0	0	0	0	0	0	0	0	0	0
	Any	40_TopHat2	SRR5438850_120	46617660	53.59	80.81	82.46	4635036733	4618326654	996.395	3.605	3.409	1.602	1.264	0.048	0.149	24980782	37671755	767618	71304	0	0	0	0	0	0	0	0	0	0	0	0	0	0	0	0	0	0	0	0	0	0	0	0	0	0	0	0	0
	Any	40_TopHat2	SRR5438850_100	46617660	62.13	88.6	90.16	4223427823	4207442961	996.215	3.785	3.579	1.659	1.32	0.052	0.154	28964139	41304907	723978	72071	0	0	0	0	0	0	0	0	0	0	0	0	0	0	0	0	0	0	0	0	0	0	0	0	0	0	0	0	0
	Any	40_TopHat2	SRR5438850_75	46617660	70.19	93.05	94.35	3315041412	3301560941	995.934	4.066	3.845	1.723	1.372	0.058	0.163	32722117	43378355	605343	63934	0	0	0	0	0	0	0	0	0	0	0	0	0	0	0	0	0	0	0	0	0	0	0	0	0	0	0	0	0
	Any	40_TopHat2	SRR5438850_50	46617660	77.43	95.27	96.19	2253419664	2243211448	995.47	4.53	4.296	1.72	1.39	0.066	0.167	36094203	44414269	426065	50402	0	0	0	0	0	0	0	0	0	0	0	0	0	0	0	0	0	0	0	0	0	0	0	0	0	0	0	0	0
	Any	40_TopHat2	Illumina	217498662	52.74	78.91	80.12	17710936793	17634000015	995.656	4.344	4.14	1.421	1.574	0.044	0.16	114708483	171634722	2621797	494425	0	0	0	0	0	0	0	0	0	0	0	0	0	0	0	0	0	0	0	0	0	0	0	0	0	0	0	0	0
	Any	40_TopHat2	HG19t1	20000000	56.56	95.54	96.43	1940541843	1930783169	994.971	5.029	4.897	1.515	3.014	0.067	0.065	11311052	19108346	177599	38799	0	0	0	0	0	0	0	0	0	0	0	0	0	0	0	0	0	0	0	0	0	0	0	0	0	0	0	0	0
	Any	40_TopHat2	HG19t2	20000000	28.42	80.15	82.05	1657362653	1642508680	991.038	8.962	8.668	2.651	5.307	0.149	0.145	5683129	16030411	379619	54386	0	0	0	0	0	0	0	0	0	0	0	0	0	0	0	0	0	0	0	0	0	0	0	0	0	0	0	0	0
	Any	40_TopHat2	HG19t3	20000000	1.38	12.83	12.89	260250391	256526285	985.69	14.31	14.252	4.3	8.612	0.034	0.024	275418	2565243	13239	929	0	0	0	0	0	0	0	0	0	0	0	0	0	0	0	0	0	0	0	0	0	0	0	0	0	0	0	0	0
	Any	40_TopHat2	PFALt1	20000000	52.21	93.03	95.47	1929394355	1918464958	994.335	5.665	5.297	1.619	3.262	0.182	0.185	10442297	18606845	487304	110674	0	0	0	0	0	0	0	0	0	0	0	0	0	0	0	0	0	0	0	0	0	0	0	0	0	0	0	0	0
	Any	40_TopHat2	PFALt2	20000000	18.24	66.98	72.24	1472437499	1456496198	989.174	10.826	9.891	3.016	6.001	0.466	0.469	3648137	13396921	1050657	163156	0	0	0	0	0	0	0	0	0	0	0	0	0	0	0	0	0	0	0	0	0	0	0	0	0	0	0	0	0
	Any	40_TopHat2	PFALt3	20000000	0.07	1.93	2.09	42445755	41729273	983.12	16.88	16.047	4.839	9.645	0.443	0.391	14368	386574	31999	1688	0	0	0	0	0	0	0	0	0	0	0	0	0	0	0	0	0	0	0	0	0	0	0	0	0	0	0	0	0
	Any	60_Subread	iRefSeq	45108	22.55	96.08	96.44	34249962	34119163	996.181	3.819	3.786	0.365	0.163	0.019	0.013	10172	43341	163	96	77	38	36	7	6	3	6	4	0	0	0	0	0	0	0	0	0	0	0	0	0	0	0	0	0	0	0	0	0
	Any	60_Subread	PacBio	8285	0	23.17	35.35	3992717	2850583	713.946	286.054	282.943	3.136	2.819	1.507	1.604	0	1920	1009	818	574	441	412	244	242	87	27	9	4	0	0	0	0	0	0	0	0	0	0	0	0	0	0	0	0	0	0	0	0
	Any	60_Subread	SRR5189652	264142	0	33.3	48.44	153148987	134474321	878.062	121.938	120.118	2.573	1.717	0.544	1.276	11	87966	39986	24638	14427	10190	8186	4216	3107	1137	497	218	90	17	30	2	3	0	2	1	1	0	0	0	0	0	0	0	0	0	0	0	0
	Any	60_Subread	SRR5189667	408801	0	34.91	49.54	216380743	194695766	899.783	100.217	98.362	2.495	1.562	0.524	1.33	12	142700	59828	36883	21689	15014	11398	5640	4089	1497	686	253	118	47	35	13	1	0	0	0	0	0	0	0	0	0	0	0	0	0	0	0	0
	Any	60_Subread	Roche	416045	24.57	52.23	72.21	129012646	121301531	940.23	59.77	56.88	1.294	0.984	1.534	1.356	102238	217294	83142	40100	22478	12517	8200	3818	2488	775	317	89	44	13	4	2	0	0	0	0	0	0	0	0	0	0	0	0	0	0	0	0	0
	Any	60_Subread	SRR5437876	32935604	3.95	33.8	35.09	2815044760	2788541118	990.585	9.415	8.96	1.905	2.696	0.188	0.268	1299760	11133184	423834	130654	70678	43093	13998	5807	8776	2951	1835	161	313	60	13	5	2	0	0	0	0	0	0	0	0	0	0	0	0	0	0	0	0
	Any	60_Subread	SRR5438850	46617660	10.77	75.87	84.5	8169137913	8041657340	984.395	15.605	14.682	2.295	2.588	0.183	0.74	5022647	35370783	4021272	827068	287569	135411	50251	15729	6896	4294	1539	826	379	320	137	30	29	5	10	4	2	0	1	3	5	0	0	0	0	0	0	0	0
	Any	60_Subread	SRR5438850_150	46617660	38.31	85.53	91.17	6232989848	6185044026	992.308	7.692	6.916	2.05	2.048	0.127	0.65	17858960	39870569	2628611	559592	184177	81605	29611	5219	3090	841	304	167	70	42	47	8	19	0	0	1	0	0	0	0	0	0	0	0	0	0	0	0	0
	Any	60_Subread	SRR5438850_120	46617660	51.16	88.54	92.89	5212429214	5181943348	994.151	5.849	5.104	1.969	1.916	0.102	0.643	23849201	41273230	2030938	469594	172023	62205	21263	3029	2068	497	194	170	44	26	36	6	3	0	0	1	0	0	0	0	0	0	0	0	0	0	0	0	0
	Any	60_Subread	SRR5438850_100	46617660	59.18	89.94	93.69	4405292837	4382409849	994.806	5.194	4.454	1.904	1.826	0.09	0.65	27586952	41925953	1750651	397717	131520	52857	17242	1472	1155	369	140	155	21	21	27	2	1	0	0	0	0	1	0	0	0	0	0	0	0	0	0	0	0
	Any	60_Subread	SRR5438850_75	46617660	67.52	92.29	94.84	3337965805	3320942347	994.9	5.1	4.455	1.791	1.652	0.054	0.59	31476397	43025669	1187242	288634	78274	27010	7737	617	135	55	22	11	6	1	16	0	0	0	0	0	0	0	0	0	0	0	0	0	0	0	0	0	0
	Any	60_Subread	SRR5438850_50	46617660	75.05	94.79	96.1	2237526737	2227347138	995.451	4.549	4.127	1.643	1.411	0.023	0.4	34988211	44191116	606587	108620	25488	8695	1895	38	8	9	2	0	0	0	0	0	0	0	0	0	0	0	0	0	0	0	0	0	0	0	0	0	0
	Any	60_Subread	Illumina	217498662	3.27	5.6	5.8	1285016707	1276089921	993.053	6.947	5.943	1.86	2.649	0.074	0.93	7102730	12189904	431345	166466	102719	34112	13942	1143	421	126	23	12	1	0	0	1	0	0	0	0	0	0	0	0	0	0	0	0	0	0	0	0	0
	Any	60_Subread	HG19t1	20000000	53.69	92.98	94.14	1898231753	1887545262	994.37	5.63	5.316	1.661	3.262	0.152	0.161	10738725	18595027	233647	89103	34401	12506	4851	404	207	124	51	26	7	6	2	1	1	3	0	0	0	0	0	0	0	0	0	0	0	0	0	0	0
	Any	60_Subread	HG19t2	20000000	26.68	86.97	90.92	1865694056	1842272329	987.446	12.554	11.366	3.435	6.831	0.591	0.597	5335509	17394178	790284	320492	134883	56219	24525	3492	1004	420	104	22	16	9	2	1	0	0	1	0	0	0	0	0	0	0	0	0	0	0	0	0	0
	Any	60_Subread	HG19t3	20000000	1.26	64.12	67.4	1304496237	1260772822	966.483	33.517	31.857	8.128	16.223	0.832	0.828	251661	12824713	656097	287086	149969	63697	30766	7383	2947	932	335	84	27	10	1	1	0	0	0	0	0	0	0	0	0	0	0	0	0	0	0	0	0
	Any	60_Subread	PFALt1	20000000	51.77	94.69	97.64	1998948911	1985559829	993.302	6.698	5.835	1.806	3.605	0.376	0.487	10354915	18937957	589912	220413	148365	34052	15510	3486	894	449	417	36	38	29	0	0	0	0	0	0	0	0	0	0	0	0	0	0	0	0	0	0	0
	Any	60_Subread	PFALt2	20000000	18.08	81.87	91.68	1984908738	1951326916	983.081	16.919	13.929	4.185	8.341	1.402	1.588	3615721	16373577	1961756	833872	413224	142299	70795	14984	4659	1057	560	188	213	33	25	85	0	1	21	0	0	0	0	0	0	0	0	0	0	0	0	0	0
	Any	60_Subread	PFALt3	20000000	0.07	41.53	51.38	1094556904	1041492953	951.52	48.48	41.903	10.202	20.401	3.118	3.459	14273	8306015	1970283	902005	536378	219888	105446	36267	13853	6757	2417	1134	392	65	94	15	18	1	1	0	0	0	0	0	0	0	0	0	0	0	0	0	0
	Any	70_Minimap2	iRefSeq	45108	95.48	97.5	97.81	154015703	154000067	999.898	0.102	0.058	0.011	0.009	0.028	0.015	43069	43980	138	199	145	123	126	105	66	87	24	21	25	4	13	6	5	3	4	2	0	1	1	1	3	3	1	2	0	1	1	0	1
	Any	70_Minimap2	PacBio	8285	0	0.41	1.21	14822797	14494980	977.884	22.116	2.032	0.832	0.866	10.435	9.649	0	34	66	115	153	149	156	148	170	188	171	171	182	167	167	174	170	127	173	154	158	157	144	125	139	114	143	127	119	122	111	114	115
	Any	70_Minimap2	SRR5189652	264142	0	20.74	33.14	257608723	255376206	991.334	8.666	2.96	1.854	0.732	1.571	4.135	0	54773	32754	24317	17414	14106	10723	8809	7172	6043	5057	4465	3821	3305	2974	2630	2346	2215	1892	1750	1580	1456	1295	1208	1089	1033	939	853	802	728	636	625	544
	Any	70_Minimap2	SRR5189667	408801	0	24.14	38.22	413522857	409853018	991.125	8.875	3.098	1.845	0.816	1.506	4.271	0	98694	57534	38000	26938	23013	16895	13292	10961	9371	7990	6736	5957	5138	4581	4034	3677	3320	2970	2708	2453	2183	2023	1905	1733	1587	1491	1358	1288	1169	1118	1027	963
	Any	70_Minimap2	Roche	416045	22.11	36.46	55.5	137647975	136783515	993.72	6.28	1.342	0.756	0.409	3.028	1.911	91976	151703	79206	45408	28906	19448	13139	9275	6368	4521	3355	2370	1714	1219	797	667	439	354	206	185	172	104	99	76	56	32	42	24	16	14	11	12	8
	Any	70_Minimap2	SRR5437876	32935604	8.95	85.92	89.52	7317392021	7258223309	991.914	8.086	7.193	1.638	3.688	0.384	0.509	2947583	28299538	1183897	680584	277806	130896	54553	47310	20086	25152	19981	9741	7155	6203	5301	5866	4255	4987	4967	5076	4143	3929	3590	3250	2628	3335	1992	1610	1250	1200	891	760	669
	Any	70_Minimap2	SRR5438850	46617660	10.04	88.21	93.39	8845104782	8777826101	992.394	7.606	6.728	2.427	3.202	0.314	0.565	4682028	41122082	2416419	708502	331163	147980	61997	45071	20314	24227	14741	9368	7126	6354	7487	4432	4192	4038	3434	3617	3428	3051	2931	2664	2375	1938	1739	1485	1246	1106	915	773	555
	Any	70_Minimap2	SRR5438850_150	46617660	36.1	90.23	93.84	6387626750	6351168258	994.292	5.708	5.061	2.147	2.397	0.179	0.467	16826911	42060915	1682856	429068	201491	81473	30865	22596	9432	11583	6519	3348	2703	1799	2511	741	541	342	99	96	65	47	143	18	44	7	2	3	3	2	0	0	1
	Any	70_Minimap2	SRR5438850_120	46617660	48.41	90.59	93.41	5220720860	5194503090	994.978	5.022	4.461	2.017	2.103	0.141	0.42	22568761	42230006	1315091	313604	140518	55243	20196	14783	5456	7044	2713	1346	534	397	330	144	85	26	11	18	11	2	3	4	0	1	0	0	0	0	0	0	0
	Any	70_Minimap2	SRR5438850_100	46617660	56.72	90.48	92.32	4309090471	4291028189	995.808	4.192	3.809	1.853	1.771	0.095	0.288	26443265	42180843	855473	138904	48047	52322	10972	8644	2537	2851	1170	163	68	46	9	1	9	0	0	0	0	0	0	0	0	0	0	0	0	0	0	0	0
	Any	70_Minimap2	SRR5438850_75	46617660	0	0	0	0	0	0	0	0	0	0	0	0	0	0	0	0	0	0	0	0	0	0	0	0	0	0	0	0	0	0	0	0	0	0	0	0	0	0	0	0	0	0	0	0	0
	Any	70_Minimap2	SRR5438850_50	46617660	0	0	0	0	0	0	0	0	0	0	0	0	0	0	0	0	0	0	0	0	0	0	0	0	0	0	0	0	0	0	0	0	0	0	0	0	0	0	0	0	0	0	0	0	0
	Any	70_Minimap2	Illumina	217498662	45.57	86.37	89.04	19677725684	19539870503	992.994	7.006	6.093	2.001	2.966	0.238	0.675	99116832	187852098	5808157	2618963	1014096	337478	131950	111785	33645	36015	23033	8230	11280	3983	10020	1669	837	1257	306	291	209	147	78	38	194	32	14	16	13	19	7	11	2
	Any	70_Minimap2	HG19t1	20000000	51.69	93.2	94.65	1909715154	1899184044	994.486	5.514	5.08	1.657	3.284	0.186	0.248	10337482	18639009	290153	117991	50064	15573	6238	2912	1400	1066	631	428	313	311	165	118	49	63	21	15	15	15	1	5	2	6	0	0	0	0	0	0	0
	Any	70_Minimap2	HG19t2	20000000	26.16	86.95	91.12	1880220998	1857185531	987.749	12.251	10.953	3.468	6.913	0.62	0.679	5231433	17390885	834073	348969	144615	57462	23946	9410	3626	2069	1021	456	375	270	170	113	68	46	14	22	8	9	0	4	10	0	0	1	0	0	0	0	0
	Any	70_Minimap2	HG19t3	20000000	1.28	60.63	64.39	1293777035	1252162752	967.835	32.165	30.343	8.576	17.1	0.896	0.926	256433	12126441	751909	340554	145859	60380	25433	10082	4158	1757	745	289	136	111	45	31	22	12	16	4	4	3	2	1	1	1	0	1	0	0	0	1	0
	Any	70_Minimap2	PFALt1	20000000	51.33	95.14	97.98	1999862346	1987234114	993.685	6.315	5.557	1.799	3.612	0.362	0.396	10265172	19027852	567203	214775	85415	30660	13174	6441	2135	952	536	104	112	283	48	59	37	3	1	24	1	0	0	10	0	0	0	0	0	0	0	0	0
	Any	70_Minimap2	PFALt2	20000000	17.93	82.62	91.84	1977417762	1945519887	983.869	16.131	13.413	4.208	8.39	1.324	1.394	3586994	16523954	1843950	784454	311793	123895	58460	24091	6957	2180	1377	299	122	515	65	70	98	8	11	34	2	1	5	1	0	2	0	0	2	0	0	0	0
	Any	70_Minimap2	PFALt3	20000000	0.07	38.24	46.95	1040264611	991541459	953.163	46.837	41.404	10.997	22.019	2.665	2.768	14128	7647980	1742960	802052	359089	150397	58463	27080	10498	4188	2573	967	368	885	182	102	245	72	46	185	37	13	23	3	6	11	27	3	37	1	1	0	0
### The definition of a compatible pair depends on the aligner, it has no absolute meaning
### In paired end sequencing, the strand specificity of the fragments is evaluated after complementing the R2 read, since the R1 and R2 reads face each other
### A read may have several alignments, but each read contributes only once to the other columns of this table, on its first occurence in the alignment file
[truncated: 157 more columns]
