# Supplementary material for: Magic-BLAST, an accurate RNA-seq aligner for long and short reads
Source: BMC Bioinformatics. 2019 Jul 25;20:405. doi: 10.1186/s12859-019-2996-x (PMC6659269; doi:10.1186/s12859-019-2996-x)
Supplement: Supplementary file 1 — The supplement consists of a document with seven sections, successively 1- Bioinformatics (aligners and analysis programs), 2- datasets and length histograms, 3- introns discovered per coverage (ROC curves), 4- introns precision and recall, 5- iRefSeq results, 6- alignment mapping precision and recall measured by comparison to the benchmark, 7- alignment statistics and quality control. Additionally, a number of excel spread sheets with underlying data have been provided. All comments are welcome. (ZIP 3341 kb) [file 12859_2019_2996_MOESM1_ESM.zip › Magic-BLAST_Supplementary_Tables_for_BMC.xlsx]

## Sheet: TableS1_Index_of_tables
Table S2				Table S3 and S4: intron discovery						Table S6: mapping accuracy					Tables S7, S8, S9: AliQC results		Table S7		Table S8	Table S9	Table
support for Figure 2, Figure 5, supplementary material 2, figures S2.1 to S2.16		Histogram of length to be aligned and actually aligned by each program. In this analysis, each multiply aligned read is counted only once, at the location of its BAM primary alignment (excluding the secondaries with flag 256).				Table S3 and S4 report intron discovery for all 24 datasets: they include all 18 runs from Baruzzo (6 times 3 as each run came in triplicate). The runs appear in the order below, and for each run the methods indicated are reported successively. In Table S3, for each dataset and method, there are up to 100 lines showing the number of introns (true, false or missed) with at least 1, 2, 3... 100 sup…	The S3 and S4 tables have twelve columns (listed below).The S3 table has close to 13900 lines with values. The precision, recall and F-score for intron discovery are computed at each minimal support value. A graphical representation is given in Figure 3, the ROC plots, which shows for each dataset and aligner the false positive in x and the true positive in y. The statistics for intron discovery …			This table measures the accuracy of read placement then of alignment placement, and applies only to runs with a mapping truth i.e. the Baruzzo benchmarks and the iRefSeq. It has 30 columns described below. It includes 19 benchmark datasets in the order below, each of the Baruzzo benchmark has been tested with 6 methods: Magic-BLAST, HISAT2, STAR 1-pass, STAR long, STAR 2-pass and TopHat. iRefSeq …						Table S7 as well as S8 and S9 report the results of the AliQC program: S7 shows aligned reads statistics, aligned length, multiplicity, strand, compatible pairs etc. S7 reports the mismatches by type and S8 the mismatches per position along the reads. These three tables report on the same 14 datasets in the same order, treated with the same list of methods, altogether 74 experiments, in the order…		Table S7 includes 101 columns, but 80 show the number of reads with unique alignments, 2, 3, up to 80 alignments (80 is the maximal number of alignments seen by any method in these datasets).	Table S8 reports the statistics of the mismatches reported by each method in each experiment. It includes 143 columns, but 101 lines simply show the number of reads with 0 mismatch, 1, 2, … up to 100 mismatches. This is an artificial limit as a PacBio read for example may include more than 100 mismatches.	Table S9 reports the number of mismatches at each base position in the read (before eventual clipping), normalized by the number of bases aligned at this read position in the particular experiment. The table contains 418 columns that essentially report the ratio of mismatches for each of the 205 first cycles of read 1, then of read 2 for samples that are paired end.
					dataset
## RESULTS/Aligned_length.histo.txt :Mon Jun 4 21:23:07 EDT 2018																exists without limit on alignment size, and with minimal alignment length 50 nt and 80 nt
		legend for columns		# Species	Run	Methods	Maximal intron support	columns Tables 3 and 4		# Species	# Species	Run	Methods		AliQC measurements: experiments, in order of appearance (1 line per experiment = dataset x method)			Columns in table 7	Columns in table 8	Columns in table 9
## RESULTS/Aligned_length.histo.txt :Mon Jun 4 21:23:07 EDT 2018		Read length		Human	HG19t1r1	10_MagicBLAST,21_HISAT2,30_STAR,31_STARlong,32_STAR.2.6c,40_TopHat2,50_Magic,60_Subread,70_Minimap2	1.001e+26	# Species		Run	HG19	T1R1	10_MagicBLAST,21_HISAT2,30_STAR,31_STARlong,32_STAR.2.6c,40_TopHat2,60_SubRead,70_Minimap2				# 2018-08-02 15:24:35	# All reads, single or paired end.	#All reads, single or paired end.	# Read
		iRefSeq		Human	HG19t1r2	10_MagicBLAST,21_HISAT2,30_STAR,31_STARlong,32_STAR.2.6c,40_TopHat2,50_Magic,60_Subread,70_Minimap2	1.001e+26	Run (dataset)		Method	HG19	T1R2	10_MagicBLAST,21_HISAT2,30_STAR,31_STARlong,32_STAR.2.6c,40_TopHat2,60_SubRead,70_Minimap2		Run	Method	Aligned reads multiplicity length aligned, no minimal alignment	# Read	# Read	Run
		PacBio		Human	HG19t1r3	10_MagicBLAST,21_HISAT2,30_STAR,31_STARlong,32_STAR.2.6c,40_TopHat2,50_Magic,60_Subread,70_Minimap2	1.001e+26	Method (Aligner and parameters)		Reads in benchmark	HG19	T1R3	10_MagicBLAST,21_HISAT2,30_STAR,31_STARlong,32_STAR.2.6c,40_TopHat2,60_SubRead,70_Minimap2		HG19t1.	10_MagicBLAST,21_HISAT2,30_STAR,31_STARlong,32_STAR.2,40_TopHat2,60_Subread,70_Minimap2		Run	Run	Method
		Roche 454 (1/100)		Human	HG19t2r1	10_MagicBLAST,21_HISAT2,30_STAR,31_STARlong,32_STAR.2.6c,40_TopHat2,50_Magic,60_Subread,70_Minimap2	1.001e+26	Minimal Intron support		Reads aligned in method	HG19	T2R1	10_MagicBLAST,21_HISAT2,30_STAR,31_STARlong,32_STAR.2.6c,40_TopHat2,60_SubRead,70_Minimap2		HG19t1_50.	10_MagicBLAST,21_HISAT2,30_STAR,31_STARlong,32_STAR.2,40_TopHat2,60_Subread,70_Minimap2		Method	Method	Aligned bases
		Illumina pairs (1/50000)		Human	HG19t2r2	10_MagicBLAST,21_HISAT2,30_STAR,31_STARlong,32_STAR.2.6c,40_TopHat2,50_Magic,60_Subread,70_Minimap2	1.001e+26	Intron in benchmark		Reads uniquely aligned, U	HG19	T2R2	10_MagicBLAST,21_HISAT2,30_STAR,31_STARlong,32_STAR.2.6c,40_TopHat2,60_SubRead,70_Minimap2		HG19t2.	10_MagicBLAST,21_HISAT2,30_STAR,31_STARlong,32_STAR.2,40_TopHat2,60_Subread,70_Minimap2		% aligned reads	Reads in run or in file	Aligned bases in read 1
		PacBio Brain SRR5189652 (1/20)		Human	HG19t2r3	10_MagicBLAST,21_HISAT2,30_STAR,31_STARlong,32_STAR.2.6c,40_TopHat2,50_Magic,60_Subread,70_Minimap2	1.001e+26	Intron discovered in method		Reads multi-aligned, NU	HG19	T2R3	10_MagicBLAST,21_HISAT2,30_STAR,31_STARlong,32_STAR.2.6c,40_TopHat2,60_SubRead,70_Minimap2		HG19t3.	10_MagicBLAST,21_HISAT2,30_STAR,31_STARlong,32_STAR.2,40_TopHat2,60_Subread,70_Minimap2		% bases aligned	% reads aligned with no mismatch	Aligned bases in read 2
		PacBio Testes SRR5189667 (1/20)		Human	HG19t3r1	10_MagicBLAST,21_HISAT2,30_STAR,31_STARlong,32_STAR.2.6c,40_TopHat2,50_Magic,60_Subread,70_Minimap2	96,52,100,100,100,64,61,100,55	FP: False positive Intron		% reads multiply aligned NU/(U+NU)	HG19	T3R1	10_MagicBLAST,21_HISAT2,30_STAR,31_STARlong,32_STAR.2.6c,40_TopHat2,60_SubRead,70_Minimap2		Illumina.	10_MagicBLAST,21_HISAT2,30_STAR,31_STARlong,32_STAR.2,40_TopHat2,60_Subread,70_Minimap2		% mapped pairs	% reads with 0 or 1 mismatch	Rate of Mismatch per Mb per sequencing cycle in read 1
		PacBio Brain SRR5189652		Human	HG19t3r2	10_MagicBLAST,21_HISAT2,30_STAR,31_STARlong,32_STAR.2.6c,40_TopHat2,50_Magic,60_Subread,70_Minimap2	100,51,100,100,100,75,71,100,66	TP: True positive Intron			HG19	T3R2	10_MagicBLAST,21_HISAT2,30_STAR,31_STARlong,32_STAR.2.6c,40_TopHat2,60_SubRead,70_Minimap2		ONG.	10_MagicBLAST,20_HISAT2_relaxed,21_HISAT2,31_STARlong,40_TopHat2,60_Subread,70_Minimap2		% compatible pairs*	Aligned bases	Cycle 1
				Human	HG19t3r3	10_MagicBLAST,21_HISAT2,30_STAR,31_STARlong,32_STAR.2.6c,40_TopHat2,50_Magic,60_Subread,70_Minimap2	100,51,91,100,100,38,72,100,52	FN: False negative Intron		Misaligned reads some partial, FP=FP1+FP2	HG19	T3R3	10_MagicBLAST,21_HISAT2,30_STAR,31_STARlong,32_STAR.2.6c,40_TopHat2,60_SubRead,70_Minimap2		PFALt1.	10_MagicBLAST,21_HISAT2,30_STAR,31_STARlong,32_STAR.2,40_TopHat2,60_Subread,70_Minimap2		% fragments mapped on plus strand**	mismatches per kb aligned	Cycle 2 to 205
		# iRefSeq		Human	Illumina	10_MagicBLAST,21_HISAT2,30_STAR,31_STARlong,32_STAR.2.6c,40_TopHat2,50_Magic,60_Subread,70_Minimap2	1.001e+26	Intron discovery precision p=TP/(TP+FP)		Overlapping the truth, but extending out, FP1	Malaria	T1R1	10_MagicBLAST,21_HISAT2,30_STAR,31_STARlong,32_STAR.2.6c,40_TopHat2,60_SubRead,70_Minimap2		PFALt1S.	10_MagicBLAST,21_HISAT2,30_STAR,31_STARlong,32_STAR.2,40_TopHat2,60_Subread,70_Minimap2		% aligned reads with unique alignments	substitutions per kb	Cycle 205
		Actual reads		Human	ONG	10_MagicBLAST,20_HISAT2_relaxed,50_Magic,60_Subread,70_Minimap2	4,4,38,7,100	Intron discovery recall r=TP/(TP+FN)		Mismapped reads not overlapping the truth, FP2	Malaria	T1R2	10_MagicBLAST,21_HISAT2,30_STAR,31_STARlong,32_STAR.2.6c,40_TopHat2,60_SubRead,70_Minimap2		PFALt2.	10_MagicBLAST,21_HISAT2,30_STAR,31_STARlong,32_STAR.2,40_TopHat2,60_Subread,70_Minimap2		% aligned reads with multiple alignments	transitions per kb	Rate of Mismatch per Mb per sequencing cycle in read 2
		10_MagicBLAST		Human	PacBio	10_MagicBLAST,20_HISAT2_relaxed,21_HISAT2,31_STARlong,50_Magic,60_Subread,70_Minimap2	100,100,76,100,59,18,100	Intron discovery F-score 2pr/(p+r)		Reads at exact same site as benchmark, TP1	Malaria	T1R3	10_MagicBLAST,21_HISAT2,30_STAR,31_STARlong,32_STAR.2.6c,40_TopHat2,60_SubRead,70_Minimap2		PFALt3.	10_MagicBLAST,21_HISAT2,30_STAR,31_STARlong,32_STAR.2,40_TopHat2,60_Subread,70_Minimap2		Reads in run or in file	transversions per kb	Cycle 1
		20_HISAT2_relaxed		Human	Roche	10_MagicBLAST,20_HISAT2_relaxed,21_HISAT2,30_STAR,31_STARlong,32_STAR.2.6c,40_TopHat2,50_Magic,60_Subread,70_Minimap2	100,100,100,15,100,17,100,100,100,100			Read at correct site, but partial, TP2	Malaria	T2R1	10_MagicBLAST,21_HISAT2,30_STAR,31_STARlong,32_STAR.2.6c,40_TopHat2,60_SubRead,70_Minimap2		PacBio.	10_MagicBLAST,20_HISAT2_relaxed,21_HISAT2,30_STAR,31_STARlong,32_STAR.2,40_TopHat2,60_Subread,70_Minimap2		Reads unaligned	insertions per kb	Cycle 2 to 205
		21_HISAT2		Human	SRR5189652	10_MagicBLAST,20_HISAT2_relaxed,21_HISAT2,30_STAR,31_STARlong,32_STAR.2.6c,50_Magic,60_Subread,70_Minimap2	100,100,100,1,100,1,100,100,100			Correct mapping, some partial, TP=TP1+TP2	Malaria	T2R2	10_MagicBLAST,21_HISAT2,30_STAR,31_STARlong,32_STAR.2.6c,40_TopHat2,60_SubRead,70_Minimap2		Roche.	10_MagicBLAST,20_HISAT2_relaxed,21_HISAT2,30_STAR,31_STARlong,32_STAR.2,40_TopHat2,60_Subread,70_Minimap2		Reads aligned	deletions per kb	Cycle 205
		30_STAR		Human	SRR5189667	10_MagicBLAST,20_HISAT2_relaxed,21_HISAT2,31_STARlong,50_Magic,70_Minimap2	1.001e+17			Unaligned FN	Malaria	T2R3	10_MagicBLAST,21_HISAT2,30_STAR,31_STARlong,32_STAR.2.6c,40_TopHat2,60_SubRead,70_Minimap2		SRR5189652.	10_MagicBLAST,20_HISAT2_relaxed,21_HISAT2,30_STAR,31_STARlong,32_STAR.2,40_TopHat2,60_Subread,70_Minimap2		Reads with several alignments***	Reads with 0 mismatch
		31_STARlong		Human	SRR5437876	10_MagicBLAST,20_HISAT2_relaxed,21_HISAT2,30_STAR,31_STARlong,32_STAR.2.6c,50_Magic,60_Subread,70_Minimap2	1.001e+26			Read mapping precision TP/(TP+FP)	Malaria	T3R1	10_MagicBLAST,21_HISAT2,30_STAR,31_STARlong,32_STAR.2.6c,40_TopHat2,60_SubRead,70_Minimap2		SRR5189667.	10_MagicBLAST,20_HISAT2_relaxed,21_HISAT2,30_STAR,31_STARlong,32_STAR.2,40_TopHat2,60_Subread,70_Minimap2		Reads with unique alignments	1 mismatch to 100 mismatches
		32_STAR.2.6c		Human	SRR5438850	10_MagicBLAST,20_HISAT2_relaxed,21_HISAT2,30_STAR,31_STARlong,32_STAR.2.6c,40_TopHat2,50_Magic,60_Subread,70_Minimap2	1.001e+29			Read mapping recall TP/(TP+FN)	Malaria	T3R2	10_MagicBLAST,21_HISAT2,30_STAR,31_STARlong,32_STAR.2.6c,40_TopHat2,60_SubRead,70_Minimap2		SRR5437876.	10_MagicBLAST,20_HISAT2_relaxed,21_HISAT2,30_STAR,31_STARlong,32_STAR.2,60_Subread,70_Minimap2		Reads with 2 alignments, 3… 80 alignments	… 100 mismatches
		40_TopHat2		Human	SRR5438850_120	10_MagicBLAST,21_HISAT2,30_STAR,31_STARlong,32_STAR.2.6c,40_TopHat2,50_Magic,60_Subread,70_Minimap2	1.001e+26			Read mapping F-score 2pr/(p+r)	Malaria	T3R3	10_MagicBLAST,21_HISAT2,30_STAR,31_STARlong,32_STAR.2.6c,40_TopHat2,60_SubRead,70_Minimap2		SRR5438850.	10_MagicBLAST,20_HISAT2_relaxed,21_HISAT2,30_STAR,31_STARlong,32_STAR.2,40_TopHat2,60_Subread,70_Minimap2		… Reads with 80 alignments	Mismatches
		60_Subread		Human	SRR5438850_150	10_MagicBLAST,21_HISAT2,30_STAR,31_STARlong,32_STAR.2.6c,40_TopHat2,50_Magic,60_Subread,70_Minimap2	1.001e+26			% Well mapped but partial TP1/(TP1+TP2)	Human	iRefSeq	10_MagicBLAST,20_HISAT2_relaxed,21_HISAT2,31_STARlong,32_STAR.2.6c,40_TopHat2,60_SubRead,70_Minimap2		SRR5438850_120.	10_MagicBLAST,21_HISAT2,30_STAR,31_STARlong,32_STAR.2,40_TopHat2,60_Subread,70_Minimap2		Fragments aligned on plus strand**	Substitutions
		70_Minimap20		Human	iRefSeq	10_MagicBLAST,20_HISAT2_relaxed,21_HISAT2,30_STAR,31_STARlong,32_STAR.2.6c,50_Magic,60_Subread,70_Minimap2	51,75,75,1,43,1,51,38,51								SRR5438850_150.	10_MagicBLAST,21_HISAT2,30_STAR,31_STARlong,32_STAR.2,40_TopHat2,60_Subread,70_Minimap2		Fragments aligned on minus strand**	Transitions
				Malaria	PFALt1r1	10_MagicBLAST,21_HISAT2,30_STAR,31_STARlong,32_STAR.2.6c,40_TopHat2,50_Magic,60_Subread,70_Minimap2	1.001e+26			Misalignments some partial, FP=FP1+FP2					iRefSeq.	20_HISAT2_relaxed,21_HISAT2,30_STAR,31_STARlong,32_STAR.2,40_TopHat2,60_Subread,70_Minimap2		Pairs with both ends aligned	Transversions
		# PacBio		Malaria	PFALt1r1S	10_MagicBLAST,21_HISAT2,30_STAR,31_STARlong,32_STAR.2.6c,40_TopHat2,50_Magic,60_Subread,70_Minimap2	13,18,16,17,20,18,12,18,13			Overlapping the truth, but extending out, FP1								Compatible pairs	Insertions
		Actual reads		Malaria	PFALt1r2	10_MagicBLAST,21_HISAT2,30_STAR,31_STARlong,32_STAR.2.6c,40_TopHat2,50_Magic,60_Subread,70_Minimap2	1.001e+26			Mismappings not overlapping the truth, FP2								Raw bases in unaligned reads present in the file	Deletions
		10_MagicBLAST		Malaria	PFALt1r3	10_MagicBLAST,21_HISAT2,30_STAR,31_STARlong,32_STAR.2.6c,40_TopHat2,50_Magic,60_Subread,70_Minimap2	1.001e+26			Exact alignments identical to benchmark, TP1								Raw bases in aligned reads	A>G
		20_HISAT2_relaxed		Malaria	PFALt2r1	10_MagicBLAST,21_HISAT2,30_STAR,31_STARlong,32_STAR.2.6c,40_TopHat2,50_Magic,60_Subread,70_Minimap2	1.001e+26			Exact but partial alignments, TP2								Aligned bases	T>C
		21_HISAT2		Malaria	PFALt2r2	10_MagicBLAST,21_HISAT2,30_STAR,31_STARlong,32_STAR.2.6c,40_TopHat2,50_Magic,60_Subread,70_Minimap2	1.001e+26			Correct alignments, some partial, TP=TP1+TP2									G>A
		30_STAR		Malaria	PFALt2r3	10_MagicBLAST,21_HISAT2,30_STAR,31_STARlong,32_STAR.2.6c,40_TopHat2,50_Magic,60_Subread,70_Minimap2	1.001e+26			Unaligned, FN									C>T
		31_STARlong		Malaria	PFALt3r1	10_MagicBLAST,21_HISAT2,30_STAR,31_STARlong,32_STAR.2.6c,40_TopHat2,50_Magic,60_Subread,70_Minimap2	1.001e+26			Alignment mapping precision TP/(TP+FP)									A>T
		32_STAR.2.6c		Malaria	PFALt3r2	10_MagicBLAST,21_HISAT2,30_STAR,31_STARlong,32_STAR.2.6c,40_TopHat2,50_Magic,60_Subread,70_Minimap2	1.001e+26			Alignment mapping recall TP/(TP+FN)									T>A
		40_TopHat2		Malaria	PFALt3r3	10_MagicBLAST,21_HISAT2,30_STAR,31_STARlong,32_STAR.2.6c,40_TopHat2,50_Magic,60_Subread,70_Minimap2	1.001e+26			Alignment mapping F-score 2pr/(p+r)									G>C
		60_Subread								% Well mapped but partial TP1/(TP1+TP2)									C>G
		70_Minimap20																	A>C
																			T>G
		# SRR5189652																	G>T
		Actual reads																	C>A
		10_MagicBLAST																	Ins A
		20_HISAT2_relaxed																	Ins T
		21_HISAT2																	Ins G
		30_STAR																	Ins C
		31_STARlong																	Del A
		32_STAR.2.6c																	Del T
		40_TopHat2																	Del G
		60_Subread																	Del C
		70_Minimap20
		# SRR5189667
		Actual reads
		10_MagicBLAST
		20_HISAT2_relaxed
		21_HISAT2
		30_STAR
		31_STARlong
		32_STAR.2.6c
		40_TopHat2
		60_Subread
		70_Minimap20
		# SRR5437876
		Actual reads
		10_MagicBLAST
		20_HISAT2_relaxed
		21_HISAT2
		30_STAR
		31_STARlong
		32_STAR.2.6c
		40_TopHat2
		60_Subread
		70_Minimap20
		# Roche
		Actual reads
		10_MagicBLAST
		20_HISAT2_relaxed
		21_HISAT2
		30_STAR
		31_STARlong
		32_STAR.2.6c
		40_TopHat2
		60_Subread
		70_Minimap20
		# SRR5438850_150
		Actual reads
		10_MagicBLAST
		20_HISAT2_relaxed
		21_HISAT2
		30_STAR
		31_STARlong
		32_STAR.2.6c
		40_TopHat2
		60_Subread
		70_Minimap20
		# SRR5438850_120
		Actual reads
		10_MagicBLAST
		20_HISAT2_relaxed
		21_HISAT2
		30_STAR
		31_STARlong
		32_STAR.2.6c
		40_TopHat2
		60_Subread
		70_Minimap20
		# Illumina
		Actual reads
		10_MagicBLAST
		20_HISAT2_relaxed
		21_HISAT2
		30_STAR
		31_STARlong
		32_STAR.2.6c
		40_TopHat2
		60_Subread
		70_Minimap20
		# Human_T1
		Actual reads
		10_MagicBLAST
		20_HISAT2_relaxed
		21_HISAT2
		30_STAR
		31_STARlong
		32_STAR.2.6c
		40_TopHat2
		60_Subread
		70_Minimap20
		# Human_T2
		Actual reads
		10_MagicBLAST
		20_HISAT2_relaxed
		21_HISAT2
		30_STAR
		31_STARlong
		32_STAR.2.6c
		40_TopHat2
		60_Subread
		70_Minimap20
		# Human_T3
		Actual reads
		10_MagicBLAST
		20_HISAT2_relaxed
		21_HISAT2
		30_STAR
		31_STARlong
		32_STAR.2.6c
		40_TopHat2
		60_Subread
		70_Minimap20
		# Malaria_T1
		Actual reads
		10_MagicBLAST
		20_HISAT2_relaxed
		21_HISAT2
		30_STAR
		31_STARlong
		32_STAR.2.6c
		40_TopHat2
		60_Subread
		70_Minimap20
		# Malaria_T2
		Actual reads
		10_MagicBLAST
		20_HISAT2_relaxed
		21_HISAT2
		30_STAR
		31_STARlong
		32_STAR.2.6c
		40_TopHat2
		60_Subread
		70_Minimap20
		# Malaria_T3
		Actual reads
		10_MagicBLAST
		20_HISAT2_relaxed
		21_HISAT2
		30_STAR
		31_STARlong
		32_STAR.2.6c
		40_TopHat2
		60_Subread
		70_Minimap20

## Sheet: Table_S2_length_aligned
## RESULTS/Aligned_length.histo.txt :Tue May 1 15:53:14 EDT 2018
## Histogram of length to be aligned in Actual reads dataset,and aligned by each program. Each read is counted only once, at the location of its BAM primary alignment (excluding the secondaries with flag 256)
Read length	iRefSeq	PacBio	Roche 454 (1/100)	Illumina pairs (1/50000)	PacBio Brain SRR5189652 (1/20)	PacBio Testes SRR5189667 (1/20)	# SRR5189652	# SRR5189667	# SRR5438850	# SRR5437876		# iRefSeq	Actual reads	10_MagicBLAST	20_HISAT2_relaxed	21_HISAT2	30_STAR	31_STARlong	32_STAR.2.6c	40_TopHat2	60_Subread	70_Minimap20		# PacBio	Actual reads	10_MagicBLAST	20_HISAT2_relaxed	21_HISAT2	30_STAR	31_STARlong	32_STAR.2.6c	40_TopHat2	60_Subread	70_Minimap20		# SRR5189652	Actual reads	10_MagicBLAST	20_HISAT2_relaxed	21_HISAT2	30_STAR	31_STARlong	32_STAR.2.6c	40_TopHat2	60_Subread	70_Minimap20		# SRR5189667	Actual reads
0	0	0	0		0	0	0	0	0	0		100	0	0	39	0	0	0	0	0	0			30	0	0	3	0	0	0	0	0	0			30	0	2461	3150	0	0	0	0	0	1926			30	0
100	0	0	443.08		21	38.15	420	763	0	0		200	7	7	222	7	0	7	0	0	46			60	0	1	228	0	0	0	0	0	2			60	10	31527	32138	0	0	0	0	0	940			60	27
200	7	0	478.94	2174.99	57.25	92.65	1145	1853	46617660 (250 bases)	0		300	32	32	236	32	0	32	0	0	1186			90	0	0	377	0	0	0	0	0	16			90	187	134	4510	0	0	0	0	0	114			90	319
300	32	0	561.27		16.65	28.95	333	579		32935604		400	66	68	341	64	0	67	0	0	3559			120	0	5	420	0	0	0	0	0	28			120	905	152	4566	0	0	0	0	0	241			120	1513
400	66	0	849.75		21.15	32.4	423	648				500	228	236	463	220	0	227	0	0	4866			150	0	2	407	0	0	0	0	0	63			150	273	156	4175	0	0	0	0	0	363			150	452
500	228	0	1088.57		44.55	59.4	891	1188				600	351	362	519	335	0	341	0	0	5494			180	0	7	310	0	0	0	0	0	120			180	122	230	3497	0	0	2	0	0	636			180	193
600	351	0	607.33		139.45	195.7	2789	3914				700	424	428	583	398	6	424	6	0	4688			210	0	9	300	0	0	0	0	0	134			210	103	253	3093	0	0	10	0	0	915			210	165
700	424	0	124.49		315.75	501.35	6315	10027				800	570	585	684	529	0	570	0	0	3905			240	0	9	282	0	0	0	0	0	169			240	100	358	3289	0	0	25	0	0	1232			240	135
800	570	1	7		578	904.1	11560	18082				900	664	674	763	611	0	657	0	0	3489			270	0	16	206	0	0	0	0	0	150			270	104	481	2846	0	0	52	0	0	1556			270	183
900	664	5	0.02		646.3	1279	12926	25580				1000	1044	1057	1120	979	0	1036	0	0	3702			300	0	23	224	0	0	0	0	0	156			300	94	646	2770	0	0	66	0	0	1802			300	208
1000	1044	20	0		934.15	1699.45	18683	33989				1100	853	866	900	782	0	855	0	0	2831			330	0	27	149	0	0	0	0	0	111			330	94	958	3104	0	0	95	0	0	2304			330	200
1100	853	18			1127.6	1857.1	22552	37142				1200	852	853	903	786	0	847	0	0	1645			360	0	38	166	0	0	0	0	0	123			360	126	1196	2797	0	0	80	0	0	2810			360	181
1200	852	27			1149	1786.95	22980	35739				1300	838	847	923	780	0	834	0	0	8366			390	0	37	161	0	0	0	0	0	138			390	155	1510	2905	0	0	182	0	0	3058			390	200
1300	838	65			1904.9	2516.05	38098	50321				1400	843	860	906	777	0	831	0	0	0			420	0	39	164	0	0	0	0	0	152			420	175	1921	3149	0	0	541	0	0	4468			420	253
1400	843	108			1240.2	1950.6	24804	39012				1500	947	967	1018	875	0	941	0	0	0			450	0	58	154	0	0	0	0	0	306			450	225	2162	3108	0	1	911	0	0	4628			450	271
1500	947	179			1143.45	1805.6	22869	36112				1600	960	993	1014	888	0	951	0	0	0			480	0	56	141	0	0	0	0	0	197			480	228	2642	3339	0	0	1345	0	0	5165			480	366
1600	960	498			954	1509.25	19080	30185				1700	1057	1068	1088	958	0	1045	0	0	0			510	0	58	141	0	0	0	0	0	162			510	471	3134	3688	0	0	1783	0	0	5133			510	561
1700	1057	1148			740.75	1161.75	14815	23235				1800	1121	1125	1155	1021	0	1098	0	0	0			540	0	62	109	0	0	0	0	0	197			540	646	3402	3607	0	1	2062	2	0	5811			540	777
1800	1121	1392			526	795.65	10520	15913				1900	1192	1199	1181	1074	0	1157	0	0	0			570	0	58	92	0	0	0	0	0	169			570	811	3468	3946	0	6	2329	6	0	5580			570	1192
1900	1192	1941			494.75	620.6	9895	12412				2000	1197	1201	1181	1059	0	1159	0	0	2			600	0	69	110	0	0	0	1	0	173			600	1172	3832	3895	0	0	2501	0	0	6056			600	1749
2000	1197	1016			320.85	500.45	6417	10009				2100	1220	1223	1189	1104	0	1193	0	0	2			630	0	97	101	0	0	0	0	0	149			630	1362	4383	4177	0	0	3023	0	0	6579			630	2435
2100	1220	634			245.95	347.7	4919	6954				2200	1249	1243	1215	1113	0	1207	0	0	0			660	0	93	76	0	0	0	0	0	143			660	1686	4068	3943	0	1	2778	1	0	6860			660	2694
2200	1249	396			171.4	253.2	3428	5064				2300	1208	1222	1175	1068	0	1163	0	0	0			690	0	82	115	1	0	1	0	0	143			690	2167	4429	4123	0	0	3218	0	0	5420			690	3388
2300	1208	308			119.75	150.5	2395	3010				2400	1149	1151	1093	1014	0	1085	0	0	0			720	1	97	63	0	0	0	0	0	194			720	4984	5478	4623	0	0	3981	0	0	6362			720	6248
2400	1149	278			93.6	104.7	1872	2094				2500	1113	1122	1045	992	0	1045	0	0	0			750	0	102	98	0	0	0	0	0	269			750	2824	5451	4707	0	0	4086	0	0	5841			750	4684
2500	1113	152			58.3	77.35	1166	1547				2600	1074	1076	1005	951	0	971	0	0	0			780	0	111	72	0	0	2	0	0	131			780	2877	5865	4768	0	0	4365	0	0	5789			780	5059
2600	1074	73			40.7	44.3	814	886				2700	996	1002	936	871	0	883	0	0	0			810	0	119	65	0	0	0	0	0	118			810	3002	6681	5630	0	0	5621	0	0	6455			810	5500
2700	996	25			27.8	34.3	556	686				2800	999	1000	960	890	0	871	0	0	0			840	1	116	73	0	0	1	0	0	107			840	4205	5980	5198	1	0	4894	0	0	5522			840	6901
2800	999	1			17.7	23.1	354	462				2900	916	917	865	802	0	792	0	0	0			870	3	125	64	0	0	2	0	0	132			870	3662	7288	5906	24	0	6184	0	0	5743			870	7769
2900	916	0			14.8	16.6	296	332				3000	933	930	898	850	0	787	0	0	0			900	1	150	86	0	0	5	0	0	99			900	4032	6305	5251	12	0	5535	0	0	5768			900	9011
3000	933				13.8	14.05	276	281				3100	873	860	815	776	0	716	0	0	0			930	2	124	68	6	0	7	0	0	103			930	4917	6219	5141	24	0	5408	0	0	5511			930	8369
3100	873				6.95	10.75	139	215				3200	868	870	829	783	0	680	0	0	0			960	8	115	52	0	0	5	0	0	89			960	5624	7656	6568	28	0	6953	0	0	5944			960	9809
3200	868				5.75	7.3	115	146				3300	853	845	811	749	0	693	0	0	0			990	7	147	66	4	0	6	0	0	93			990	5979	6062	4799	36	0	5264	0	0	4625			990	12101
3300	853				3.4	5.05	68	101				3400	778	777	733	679	0	634	0	0	0			1020	5	131	57	1	0	4	0	0	90			1020	5949	5593	4575	64	0	5003	0	0	4731			1020	10954
3400	778				2.55	3.6	51	72				3500	734	728	719	663	0	574	0	0	0			1050	5	141	64	4	0	7	0	0	86			1050	6850	5798	4883	110	0	5523	0	0	5465			1050	11234
3500	734				1.5	3	30	60				3600	716	708	703	657	0	578	0	0	0			1080	8	151	73	4	0	7	0	0	107			1080	7591	7197	5803	129	0	6201	0	0	7989			1080	11251
3600	716				1.5	2.1	30	42				3700	768	763	734	690	0	590	0	0	0			1110	8	154	51	3	0	12	0	0	133			1110	6296	6771	5385	184	0	7063	0	0	24508			1110	11083
3700	768				1.35	1.3	27	26				3800	690	691	649	607	0	524	0	0	0			1140	2	154	56	7	0	14	0	0	210			1140	6065	6646	5014	179	0	6580	0	0	16755			1140	10479
3800	690				0.85	0.8	17	16				3900	676	669	637	617	0	515	0	0	0			1170	11	129	51	3	0	17	0	0	629			1170	6731	5795	4977	192	0	5558	0	0	1322			1170	10594
3900	676				0.6	0.7	12	14				4000	643	635	603	594	0	490	0	0	0			1200	9	154	44	7	0	20	0	0	182			1200	8213	6191	4961	236	0	5870	0	0	1694			1200	10996
4000	643				0.2	0.6	4	12				4100	593	595	545	515	0	455	0	0	0			1230	24	129	61	8	0	23	0	0	13			1230	14080	6867	5200	234	0	6943	0	0	1161			1230	17135
4100	593				0.6	0.6	12	12				4200	654	660	608	571	0	476	0	0	0			1260	16	154	63	5	0	19	0	0	0			1260	11905	5866	5007	339	0	6090	0	0	0			1260	15588
4200	654				0.4	0.7	8	14				4300	562	555	519	496	0	407	0	0	0			1290	20	127	45	4	0	28	0	0	0			1290	8001	6567	5129	253	0	6812	0	0	0			1290	12291
4300	562				0.15	0.45	3	9				4400	561	554	527	488	0	388	0	0	0			1320	18	160	60	11	0	30	0	0	0			1320	9635	5549	4248	316	0	5741	0	0	0			1320	13754
4400	561				0.3	0.45	6	9				4500	485	479	438	428	0	341	0	0	0			1350	27	152	55	15	0	35	0	0	0			1350	7867	4554	3702	268	0	4728	0	0	0			1350	11947
4500	485				0.1	0.25	2	5				4600	502	499	461	445	0	333	0	0	0			1380	35	161	71	9	0	51	0	0	0			1380	6890	4347	3422	294	0	4420	0	0	0			1380	11550
4600	502				0.3	0.3	6	6				4700	451	444	419	405	0	311	0	0	0			1410	43	134	71	22	0	68	0	0	0			1410	7259	3980	3337	305	0	4323	0	0	0			1410	10633
4700	451				0.25	0.15	5	3				4800	423	425	399	373	0	256	0	0	0			1440	39	134	70	28	0	94	0	0	0			1440	7107	4762	3615	618	0	5066	0	0	0			1440	11203
4800	423				0.25	0.05	5	1				4900	388	390	362	343	0	248	0	0	0			1470	51	163	62	33	0	123	0	0	0			1470	6075	4104	3262	684	0	4308	0	0	0			1470	10596
4900	388				0	0.15	0	3				5000	364	352	345	330	0	230	0	0	0			1500	79	162	96	43	0	132	0	0	0			1500	6952	3023	2362	228	0	3208	0	0	0			1500	10748
5000	364				0.1	0.1	2	2				5100	331	327	318	304	0	212	0	0	0			1530	129	166	81	34	0	163	0	0	0			1530	6110	2762	2190	262	0	2987	0	0	0			1530	10018
5100	331				0.05	0	1	0				5200	357	359	323	310	0	213	0	0	0			1560	137	247	132	80	0	270	0	0	0			1560	6375	2661	1973	189	0	2811	0	0	0			1560	9299
5200	357				0.1	0.1	2	2				5300	340	352	322	301	0	239	0	0	0			1590	165	251	108	52	0	257	0	0	0			1590	5086	2568	1886	202	0	2900	0	0	0			1590	8265
5300	340				0	0.1		2				5400	317	328	316	293	0	202	0	0	0			1620	212	452	312	170	0	395	0	0	0			1620	5595	2225	1613	144	0	2306	0	0	0			1620	7954
5400	317				0.05	0	1	0				5500	305	333	281	270	0	188	0	0	0			1650	302	259	199	123	0	504	0	0	0			1650	4482	2285	1596	132	0	2519	0	0	0			1650	7580
5500	305				0.05	0	1	0				5600	293	293	274	274	0	181	0	0	0			1680	345	187	113	93	0	277	0	0	0			1680	3905	2848	1612	150	0	2979	0	0	0			1680	6411
5600	293				0.05	0.15	1	3				5700	263	260	243	231	0	157	0	0	0			1710	594	171	80	48	0	214	0	0	0			1710	3438	1635	1596	203	0	1797	0	0	0			1710	5802
5700	263				0.05	0.05	1	1				5800	284	281	255	251	0	168	0	0	0			1740	473	251	106	88	0	284	0	0	0			1740	3059	1597	1240	151	0	1600	0	0	0			1740	4925
5800	284				0	0		0				5900	296	292	272	261	0	173	0	0	0			1770	363	373	165	110	0	545	0	0	0			1770	3160	1746	1218	180	0	1821	0	0	0			1770	4757
5900	296				0.05	0.05	1	1				6000	282	276	246	240	0	171	0	0	0			1800	318	292	201	141	0	451	0	0	0			1800	3205	1209	1023	182	0	1472	0	0	0			1800	4322
6000	282				0	0.1		2				6100	273	268	248	241	0	150	0	0	0			1830	469	178	105	77	0	281	0	0	0			1830	2996	1049	785	114	0	1242	0	0	0			1830	4081
6100	273				0	0		0				6200	235	222	194	181	0	150	0	0	0			1860	690	95	50	47	0	137	0	0	0			1860	2697	810	648	128	0	882	0	0	0			1860	3692
6200	235				0.05	0	1	0				6300	224	211	188	185	0	139	0	0	0			1890	600	98	55	38	0	155	0	0	0			1890	3405	787	626	125	0	872	0	0	0			1890	3647
6300	224				0	0		0				6400	219	214	196	186	0	117	0	0	0			1920	455	101	38	39	0	176	0	0	0			1920	2069	702	492	106	0	795	0	0	0			1920	3016
6400	219				0	0		0				6500	206	208	182	178	0	112	0	0	0			1950	303	70	58	43	0	98	0	0	0			1950	2041	894	669	293	0	1066	0	0	0			1950	3187
6500	206				0	0		0				6600	163	163	146	141	0	88	0	0	0			1980	255	71	56	48	0	103	0	0	0			1980	2010	1005	682	369	0	1001	0	0	0			1980	3165
6600	163				0	0		0				6700	165	158	142	141	0	76	0	0	0			2010	257	59	25	23	0	74	0	0	0			2010	1640	575	416	130	0	632	0	0	0			2010	2419
6700	165				0	0		0				6800	186	175	174	167	0	99	0	0	0			2040	221	39	23	20	0	47	0	0	0			2040	1361	450	364	137	0	528	0	0	0			2040	2117
6800	186				0	0.05		1				6900	167	160	146	146	0	85	0	0	0			2070	180	47	24	17	0	59	0	0	0			2070	1614	412	317	108	0	436	0	0	0			2070	2182
6900	167				0	0.05		1				7000	185	179	172	164	0	101	0	0	0			2100	161	51	30	23	0	68	0	0	0			2100	1398	337	264	107	0	370	0	0	0			2100	1869
7000	185				0	0		0				7100	141	140	130	128	0	79	0	0	0			2130	113	42	23	24	0	57	0	0	0			2130	974	393	243	118	0	486	0	0	0			2130	1684
7100	141				0	0		0				7200	129	134	121	113	0	64	0	0	0			2160	114	21	14	13	0	42	0	0	0			2160	962	395	234	127	0	500	0	0	0			2160	1545
7200	129				0	0		0				7300	122	120	109	108	0	67	0	0	0			2190	130	50	12	12	0	45	0	0	0			2190	1203	233	186	80	0	222	0	0	0			2190	1453
7300	122				0	0		0				7400	126	123	116	111	0	61	0	0	0			2220	100	28	18	18	0	38	0	0	0			2220	831	223	191	103	0	228	0	0	0			2220	1054
7400	126				0	0.05		1				7500	113	115	98	99	0	57	0	0	0			2250	85	34	7	8	0	44	0	0	0			2250	726	193	137	74	0	226	0	0	0			2250	929
7500	113				0							7600	107	102	100	99	0	54	0	0	0			2280	101	31	8	9	0	48	0	0	0			2280	706	219	128	72	0	237	0	0	0			2280	862
7600	107											7700	123	115	110	105	0	67	0	0	0			2310	87	19	11	9	0	37	0	0	0			2310	634	174	131	79	0	181	0	0	0			2310	803
7700	123											7800	125	128	117	116	0	62	0	0	0			2340	72	17	11	8	0	20	0	0	0			2340	616	133	99	54	0	150	0	0	0			2340	686
7800	125											7900	97	93	91	87	0	50	0	0	0			2370	100	5	8	8	0	13	0	0	0			2370	596	121	86	48	0	135	0	0	0			2370	582
7900	97											8000	120	115	104	104	0	50	0	0	0			2400	80	12	5	6	0	16	0	0	0			2400	447	106	81	53	0	127	0	0	0			2400	570
8000	120											8100	98	94	89	90	0	43	0	0	0			2430	57	6	7	5	0	12	0	0	0			2430	366	90	62	33	0	94	0	0	0			2430	492
8100	98											8200	90	88	82	81	0	49	0	0	0			2460	49	7	1	1	0	7	0	0	0			2460	343	75	48	33	0	73	0	0	0			2460	484
8200	90											8300	81	73	69	64	0	34	0	0	0			2490	31	4	1	1	0	4	0	0	0			2490	340	51	44	29	0	73	0	0	0			2490	455
8300	81											8400	78	75	65	61	0	39	0	0	0			2520	43	5	3	2	0	4	0	0	0			2520	321	68	54	46	0	71	0	0	0			2520	300
8400	78											8500	89	85	70	68	0	45	0	0	0			2550	21	4	0	1	0	3	0	0	0			2550	262	48	36	23	0	51	0	0	0			2550	285
8500	89											8600	72	72	64	63	0	36	0	0	0			2580	14	0	2	3	0	2	0	0	0			2580	218	41	23	17	0	37	0	0	0			2580	281
8600	72											8700	69	65	52	54	0	34	0	0	0			2610	14	0	0	0	0	0	0	0	0			2610	192	34	25	26	0	45	0	0	0			2610	229
8700	69											8800	75	71	71	71	0	43	0	0	0			2640	13	0	0	0	0	0	0	0	0			2640	186	41	25	17	0	37	0	0	0			2640	209
8800	75											8900	55	57	51	51	0	35	0	0	0			2670	5	0	0	0	0	0	0	0	0			2670	165	32	21	16	0	37	0	0	0			2670	215
8900	55											9000	62	62	56	55	0	27	0	0	0			2700	3	0	0	0	0	0	0	0	0			2700	143	27	12	6	0	27	0	0	0			2700	169
9000	62											9100	54	52	55	55	0	31	0	0	0			2730	1	0	0	0	0	0	0	0	0			2730	126	28	20	18	0	31	0	0	0			2730	163
9100	54											9200	61	59	54	54	0	37	0	0	0															2760	100	78	15	11	0	87	0	0	0			2760	130
9200	61											9300	68	67	61	62	0	35	0	0	0															2790	99	20	50	44	0	28	0	0	0			2790	122
9300	68											9400	55	51	49	49	0	29	0	0	0															2820	91	12	13	8	0	15	0	0	0			2820	128
9400	55											9500	58	51	50	49	0	38	0	0	0															2850	88	9	7	5	0	13	0	0	0			2850	90
9500	58											9600	47	47	46	48	0	27	0	0	0															2880	88	10	6	3	0	12	0	0	0			2880	98
9600	47											9700	52	48	47	47	0	28	0	0	0															2910	86	12	5	5	0	17	0	0	0			2910	94
9700	52											9800	53	54	51	52	0	26	0	0	0															2940	66	12	5	5	0	8	0	0	0			2940	85
9800	53											9900	35	35	31	30	0	14	0	0	0															2970	122	3	6	4	0	10	0	0	0			2970	94
9900	35											10000	33	33	28	28	0	14	0	0	0															3000	60	8	6	4	0	8	0	0	0			3000	71
10000-90000	877											10100	39	55	33	30	0	20	0	0	0															3030	44	2	1	0	0	2	0	0	0			3030	70
10000	33											10200	32	36	29	28	0	16	0	0	0															3060	37	8	3	3	0	4	0	0	0			3060	65
10100	39											10300	26	28	22	22	0	9	0	0	0															3090	43	6	2	2	0	5	0	0	0			3090	62
10200	32											10400	29	28	25	26	0	15	0	0	0															3120	44	6	3	4	0	4	0	0	0			3120	53
10300	26											10500	25	27	25	24	0	9	0	0	0															3150	42	3	1	1	0	1	0	0	0			3150	33
10400	29											10600	30	30	26	25	0	15	0	0	0															3180	24	3	3	3	0	4	0	0	0			3180	49
10500	25											10700	25	23	27	25	0	16	0	0	0															3210	29	3	0	0	0	2	0	0	0			3210	44
10600	30											10800	21	21	19	19	0	11	0	0	0															3240	19	3	1	1	0	2	0	0	0			3240	32
10700	25											10900	28	27	23	24	0	13	0	0	0															3270	19	3	2	3	0	3	0	0	0			3270	28
10800	21											11000	21	19	17	17	0	11	0	0	0															3300	21	1	2	1	0	1	0	0	0			3300	26
10900	28											11100	18	19	16	15	0	8	0	0	0															3330	19	1	1	0	0	2	0	0	0			3330	25
11000	21											11200	23	20	19	19	0	6	0	0	0															3360	15	0	1	1	0	1	0	0	0			3360	20
11100	18											11300	18	16	18	17	0	11	0	0	0															3390	12	0	0	0	0	1	0	0	0			3390	21
11200	23											11400	17	17	14	14	0	11	0	0	0															3420	12	2	1	0	0	3	0	0	0			3420	17
11300	18											11500	21	22	21	20	0	8	0	0	0															3450	6	1	0	1	0	0	0	0	0			3450	17
11400	17											11600	19	18	16	16	0	9	0	0	0															3480	14	0	0	0	0	1	0	0	0			3480	23
11500	21											11700	15	15	14	14	0	10	0	0	0															3510	8	2	1	1	0	2	0	0	0			3510	10
11600	19											11800	19	19	19	19	0	10	0	0	0															3540	14	0	0	0	0	0	0	0	0			3540	16
11700	15											11900	12	10	9	10	0	6	0	0	0															3570	5	0	1	0	0	0	0	0	0			3570	13
11800	19											12000	17	16	18	16	0	10	0	0	0															3600	6	0	0	0	0	0	0	0	0			3600	12
11900	12											12100	12	10	12	11	0	6	0	0	0															3630	9	0	0	0	0	0	0	0	0			3630	12
12000	17											12200	11	10	7	8	0	4	0	0	0															3660	10	0	0	0	0	0	0	0	0			3660	4
12100	12											12300	11	10	11	12	0	6	0	0	0															3690	7	1	1	1	0	1	0	0	0			3690	8
12200	11											12400	12	12	12	11	0	4	0	0	0															3720	5	0	0	0	0	0	0	0	0			3720	4
12300	11											12500	11	11	12	13	0	3	0	0	0															3750	3	0	0	0	0	0	0	0	0			3750	7
12400	12											12600	15	15	15	13	0	6	0	0	0															3780	6	1	0	0	0	1	0	0	0			3780	3
12500	11											12700	17	16	13	13	0	8	0	0	0															3810	5	0	0	0	0	0	0	0	0			3810	7
12600	15											12800	16	15	16	16	0	12	0	0	0															3840	4	0	0	0	0	0	0	0	0			3840	1
12700	17											12900	10	9	8	8	0	6	0	0	0															3870	4	0	0	0	0	0	0	0	0			3870	3
12800	16											13000	7	7	5	5	0	4	0	0	0															3900	3	0	0	0	0	0	0	0	0			3900	7
12900	10											13100	9	9	8	8	0	6	0	0	0															3930	1	0	0	0	0	0	0	0	0			3930	6
13000	7											13200	11	11	7	8	0	5	0	0	0															3960	2	0	0	0	0	0	0	0	0			3960	1
13100	9											13300	6	8	6	6	0	4	0	0	0															3990	1	0	0	0	0	0	0	0	0			3990	2
13200	11											13400	6	6	5	5	0	4	0	0	0															4020	2	0	0	0	0	0	0	0	0			4020	5
13300	6											13500	16	6	14	14	0	0	0	0	0															4050	1	0	0	0	0	0	0	0	0			4050	5
13400	6											13600	17	6	15	15	0	2	0	0	0															4080	3	0	0	0	0	0	0	0	0			4080	3
13500	16											13700	11	7	10	10	0	3	0	0	0															4110	7	0	0	0	0	0	0	0	0			4110	3
13600	17											13800	10	10	9	9	0	4	0	0	0															4140	2	0	0	0	0	0	0	0	0			4140	7
13700	11											13900	4	4	5	4	0	0	0	0	0															4170	3	0	0	0	0	0	0	0	0			4170	1
13800	10											14000	7	7	7	7	0	3	0	0	0															4200	2	0	0	0	0	0	0	0	0			4200	5
13900	4											14100	8	7	6	6	0	2	0	0	0															4230	1	0	0	0	0	0	0	0	0			4230	2
14000	7											14200	6	6	6	6	0	2	0	0	0															4260	2	0	0	0	0	0	0	0	0			4260	3
14100	8											14300	1	1	0	0	0	0	0	0	0															4290	0	0	0	0	0	0	0	0	0			4290	2
14200	6											14400	8	8	8	8	0	2	0	0	0															4320	2	0	0	0	0	0	0	0	0			4320	4
14300	1											14500	5	5	5	5	0	3	0	0	0															4350	2	0	0	0	0	0	0	0	0			4350	3
14400	8											14600	2	2	5	5	0	0	0	0	0															4380	2	0	0	0	0	0	0	0	0			4380	1
14500	5											14700	6	6	6	6	0	2	0	0	0															4410	1	0	0	0	0	0	0	0	0			4410	4
14600	2											14800	4	5	5	4	0	0	0	0	0															4440	1	0	0	0	0	0	0	0	0			4440	0
14700	6											14900	4	3	4	4	0	0	0	0	0															4470	0	0	0	0	0	0	0	0	0			4470	2
14800	4											15000	4	2	6	6	0	0	0	0	0															4500	0	0	0	0	0	0	0	0	0			4500	2
14900	4											15100	3	2	2	2	0	1	0	0	0															4530	1	0	0	0	0	0	0	0	0			4530	2
15000	4											15200	4	4	3	3	0	2	0	0	0															4560	3	0	0	0	0	0	0	0	0			4560	0
15100	3											15300	3	3	3	3	0	1	0	0	0															4590	2	0	0	0	0	0	0	0	0			4590	3
15200	4											15400	3	2	3	3	0	0	0	0	0															4620	1	0	0	0	0	0	0	0	0			4620	1
15300	3											15500	2	3	2	2	0	1	0	0	0															4650	2	0	0	0	0	0	0	0	0			4650	3
15400	3											15600	6	4	5	5	0	0	0	0	0															4680	1	0	0	0	0	0	0	0	0			4680	0
15500	2											15700	4	4	3	3	0	2	0	0	0															4710	3	0	0	0	0	0	0	0	0			4710	0
15600	6											15800	2	2	2	2	0	0	0	0	0															4740	2	0	0	0	0	0	0	0	0			4740	0
15700	4											15900	3	3	1	1	0	2	0	0	0															4770	1	0	0	0	0	0	0	0	0			4770	0
15800	2											16000	3	3	2	2	0	1	0	0	0															4800	0	0	0	0	0	0	0	0	0			4800	1
15900	3											16100	3	3	2	2	0	2	0	0	0															4830	0	0	0	0	0	0	0	0	0			4830	1
16000	3											16200	6	6	6	6	0	5	0	0	0															4860	0	0	0	0	0	0	0	0	0			4860	0
16100	3											16300	3	3	3	3	0	1	0	0	0															4890	0	0	0	0	0	0	0	0	0			4890	1
16200	6											16400	4	3	4	4	0	2	0	0	0															4920	0	0	0	0	0	0	0	0	0			4920	1
16300	3											16500	0	0	0	0	0	0	0	0	0															4950	1	0	0	0	0	0	0	0	0			4950	0
16400	4											16600	3	3	3	3	0	0	0	0	0															4980	1	0	0	0	0	0	0	0	0			4980	0
16500	0											16700	1	1	1	1	0	0	0	0	0															5010	0	0	0	0	0	0	0	0	0			5010	2
16600	3											16800	1	1	1	1	0	0	0	0	0															5040	0	0	0	0	0	0	0	0	0			5040	0
16700	1											16900	2	2	1	1	0	0	0	0	0															5070	1	0	0	0	0	0	0	0	0			5070	0
16800	1											17000	0	0	0	1	0	0	0	0	0															5100	0	0	0	0	0	0	0	0	0			5100	0
16900	2											17100	3	3	2	2	0	0	0	0	0															5130	1	0	0	0	0	0	0	0	0			5130	0
17000	0											17200	3	2	1	1	0	0	0	0	0															5160	0	0	0	0	0	0	0	0	0			5160	1
17100	3											17300	0	0	0	0	0	0	0	0	0															5190	1	0	0	0	0	0	0	0	0			5190	1
17200	3											17400	2	2	2	2	0	0	0	0	0															5220	0	0	0	0	0	0	0	0	0			5220	1
17300	0											17500	2	2	2	2	0	0	0	0	0															5250	0	0	0	0	0	0	0	0	0			5250	0
17400	2											17600	0	0	0	0	0	0	0	0	0															5280	0	0	0	0	0	0	0	0	0			5280	0
17500	2											17700	1	1	2	1	0	0	0	0	0															5310	0	0	0	0	0	0	0	0	0			5310	1
17600	0											17800	2	2	2	2	0	1	0	0	0															5340	0	0	0	0	0	0	0	0	0			5340	0
17700	1											17900	1	1	1	1	0	0	0	0	0															5370	0	0	0	0	0	0	0	0	0			5370	0
17800	2											18000	2	2	2	2	0	0	0	0	0															5400	1	0	0	0	0	0	0	0	0			5400	0
17900	1											18100	2	2	3	2	0	0	0	0	0															5430	0	0	0	0	0	0	0	0	0			5430	0
18000	2											18200	0	0	0	0	0	0	0	0	0															5460	1	0	0	0	0	0	0	0	0			5460	0
18100	2											18300	6	6	5	5	0	2	0	0	0															5490	0	0	0	0	0	0	0	0	0			5490	0
18200	0											18400	1	1	1	1	0	1	0	0	0															5520	1	0	0	0	0	0	0	0	0			5520	0
18300	6											18500	1	0	0	0	0	0	0	0	0															5550	0	0	0	0	0	0	0	0	0			5550	2
18400	1											18600	0	0	0	0	0	0	0	0	0															5580	0	0	0	0	0	0	0	0	0			5580	0
18500	1											18700	1	1	1	1	0	1	0	0	0															5610	0	0	0	0	0	0	0	0	0			5610	1
18600	0											18800	1	1	1	1	0	1	0	0	0															5640	0	0	0	0	0	0	0	0	0			5640	0
18700	1											18900	2	2	1	2	0	1	0	0	0															5670	1	0	0	0	0	0	0	0	0			5670	1
18800	1											19000	0	0	0	0	0	0	0	0	0															5700	0	0	0	0	0	0	0	0	0			5700	0
18900	2											19100	1	1	1	1	0	0	0	0	0															5730	0	0	0	0	0	0	0	0	0			5730	0
19000	0											19200	0	0	0	0	0	0	0	0	0															5760	0	0	0	0	0	0	0	0	0			5760	0
19100	1											19300	0	0	0	0	0	0	0	0	0															5790	0	0	0	0	0	0	0	0	0			5790	0
19200	0											19400	1	1	1	1	0	0	0	0	0															5820	1	0	0	0	0	0	0	0	0			5820	0
19300	0											19500	1	1	2	1	0	0	0	0	0															5850	0	0	0	0	0	0	0	0	0			5850	0
19400	1											19600	0	0	0	0	0	0	0	0	0															5880	0	0	0	0	0	0	0	0	0			5880	1
19500	1											19700	0	0	0	0	0	0	0	0	0															5910	0	0	0	0	0	0	0	0	0			5910	0
19600	0											19800	0	0	0	0	0	0	0	0	0															5940	0	0	0	0	0	0	0	0	0			5940	1
19700	0											19900	0	0	0	0	0	0	0	0	0															5970	0	0	0	0	0	0	0	0	0			5970	0
19800	0											20000	0	0	3	0	0	0	0	0	0															6000	0	0	0	0	0	0	0	0	0			6000	1
19900	0											20100	0	0	0	0	0	0	0	0	0															6030	0	0	0	0	0	0	0	0	0			6030	0
20000	0											20200	0	0	0	0	0	0	0	0	0															6060	0	0	0	0	0	0	0	0	0			6060	0
20100	0											20300	1	1	1	1	0	0	0	0	0															6090	0	0	0	0	0	0	0	0	0			6090	0
20200	0											20400	0	0	0	0	0	0	0	0	0															6120	1	0	0	0	0	0	0	0	0			6120	0
20300	1											20500	1	1	1	1	0	0	0	0	0																											6150	0
20400	0											20600	0	0	0	0	0	0	0	0	0																											6180	0
20500	1											20700	1	0	0	0	0	0	0	0	0																											6210	0
20600	0											20800	1	1	1	1	0	0	0	0	0																											6240	0
20700	1											20900	0	0	0	0	0	0	0	0	0																											6270	0
20800	1											21000	0	0	0	0	0	0	0	0	0																											6300	0
20900	0											21100	2	3	2	2	0	0	0	0	0																											6330	0
21000	0											21200	0	0	0	0	0	0	0	0	0																											6360	0
21100	2											21300	1	1	1	1	0	0	0	0	0																											6390	0
21200	0											21400	0	0	0	0	0	0	0	0	0																											6420	0
21300	1											21500	1	1	1	1	0	1	0	0	0																											6450	0
21400	0											21600	0	0	0	0	0	0	0	0	0																											6480	0
21500	1											21700	0	0	0	0	0	0	0	0	0																											6510	0
21600	0											21800	0	0	0	0	0	0	0	0	0																											6540	0
21700	0											21900	2	2	2	2	0	0	0	0	0																											6570	0
21800	0											22000	0	0	0	0	0	0	0	0	0																											6600	0
21900	2											22100	0	0	0	0	0	0	0	0	0																											6630	0
22000	0											22200	0	0	0	0	0	0	0	0	0																											6660	0
22100	0											22300	0	0	0	0	0	0	0	0	0																											6690	0
22200	0											22400	0	0	0	0	0	0	0	0	0																											6720	0
22300	0											22500	0	0	0	0	0	0	0	0	0																											6750	0
22400	0											22600	0	0	0	0	0	0	0	0	0																											6780	1
22500	0											22700	0	0	0	0	0	0	0	0	0																											6810	1
22600	0											22800	0	0	0	0	0	0	0	0	0																											6840	0
22700	0											22900	0	0	0	0	0	0	0	0	0																											6870	0
22800	0											23000	0	0	0	0	0	0	0	0	0																											6900	0
22900	0											23100	0	0	0	0	0	0	0	0	0																											6930	0
23000	0											23200	0	0	0	0	0	0	0	0	0																											6960	0
23100	0											23300	0	0	0	0	0	0	0	0	0																											6990	0
23200	0											23400	0	0	1	0	0	0	0	0	0																											7020	0
23300	0											23500	0	0	0	0	0	0	0	0	0																											7050	0
23400	0											23600	0	0	0	0	0	0	0	0	0																											7080	0
23500	0											23700	0	0	1	0	0	0	0	0	0																											7110	0
23600	0											23800	0	0	0	0	0	0	0	0	0																											7140	0
23700	0											23900	0	0	0	0	0	0	0	0	0																											7170	0
23800	0											24000	0	0	0	0	0	0	0	0	0																											7200	0
23900	0											24100	1	1	1	1	0	0	0	0	0																											7230	0
24000	0											24200	0	0	0	0	0	0	0	0	0																											7260	0
24100	1											24300	0	0	0	0	0	0	0	0	0																											7290	0
24200	0											24400	0	0	0	0	0	0	0	0	0																											7320	0
24300	0											24500	0	0	0	0	0	0	0	0	0																											7350	0
24400	0											24600	0	0	0	0	0	0	0	0	0																											7380	1
24500	0											24700	0	0	0	0	0	0	0	0	0
24600	0											24800	1	0	0	0	0	0	0	0	0
24700	0											24900	0	0	0	0	0	0	0	0	0
24800	1											25000	0	0	0	0	0	0	0	0	0
24900	0											25100	0	0	0	0	0	0	0	0	0
25000	0											25200	0	0	0	0	0	0	0	0	0
25100	0											25300	0	0	0	0	0	0	0	0	0
25200	0											25400	0	0	0	0	0	0	0	0	0
25300	0											25500	0	0	0	0	0	0	0	0	0
25400	0											25600	0	0	0	0	0	0	0	0	0
25500	0											25700	0	0	0	0	0	0	0	0	0
25600	0											25800	0	0	0	0	0	0	0	0	0
25700	0											25900	0	0	0	0	0	0	0	0	0
25800	0											26000	0	0	0	0	0	0	0	0	0
25900	0											26100	0	0	0	0	0	0	0	0	0
26000	0											26200	0	0	0	0	0	0	0	0	0
26100	0											26300	2	0	0	0	0	0	0	0	0
26200	0											26400	1	0	0	0	0	0	0	0	0
26300	2											26500	0	0	0	0	0	0	0	0	0
26400	1											26600	1	1	1	1	0	0	0	0	0
26500	0											26700	0	0	0	0	0	0	0	0	0
26600	1											26800	0	0	0	0	0	0	0	0	0
26700	0											26900	0	0	0	0	0	0	0	0	0
26800	0											27000	4	4	3	3	0	3	0	0	0
26900	0											27100	0	0	0	0	0	0	0	0	0
27000	4											27200	1	1	0	0	0	1	0	0	0
27100	0											27300	1	1	1	1	0	1	0	0	0
27200	1											27400	2	2	1	1	0	2	0	0	0
27300	1											27500	1	1	0	0	0	0	0	0	0
27400	2											27600	0	0	0	0	0	0	0	0	0
27500	1											27700	0	0	0	0	0	0	0	0	0
27600	0											27800	1	1	0	0	0	0	0	0	0
27700	0											27900	0	0	0	0	0	0	0	0	0
27800	1											28000	0	0	0	0	0	0	0	0	0
27900	0											28100	0	0	0	0	0	0	0	0	0
28000	0											28200	0	0	0	0	0	0	0	0	0
28100	0											28300	0	0	0	0	0	0	0	0	0
28200	0											28400	0	0	0	0	0	0	0	0	0
28300	0											28500	0	0	0	0	0	0	0	0	0
28400	0											28600	0	0	0	0	0	0	0	0	0
28500	0											28700	0	0	0	0	0	0	0	0	0
28600	0											28800	0	0	0	0	0	0	0	0	0
28700	0											28900	0	0	0	0	0	0	0	0	0
28800	0											29000	0	0	0	0	0	0	0	0	0
28900	0											29100	0	0	0	0	0	0	0	0	0
29000	0											29200	0	0	0	0	0	0	0	0	0
29100	0											29300	0	0	0	0	0	0	0	0	0
29200	0											29400	0	0	0	0	0	0	0	0	0
29300	0											29500	0	0	0	0	0	0	0	0	0
29400	0											29600	0	0	0	0	0	0	0	0	0
29500	0											29700	0	0	0	0	0	0	0	0	0
29600	0											29800	0	0	0	0	0	0	0	0	0
29700	0											29900	0	0	0	0	0	0	0	0	0
29800	0											30000	0	0	0	0	0	0	0	0	0
29900	0											30100	0	0	0	0	0	0	0	0	0
30000	0											30200	0	0	0	0	0	0	0	0	0
30100	0											30300	0	0	0	0	0	0	0	0	0
30200	0											30400	0	0	0	0	0	0	0	0	0
30300	0											30500	0	0	0	0	0	0	0	0	0
30400	0											30600	0	0	0	0	0	0	0	0	0
30500	0											30700	0	0	0	0	0	0	0	0	0
30600	0											30800	0	0	0	0	0	0	0	0	0
30700	0											30900	0	0	0	0	0	0	0	0	0
30800	0											31000	0	0	0	0	0	0	0	0	0
30900	0											31100	0	0	0	0	0	0	0	0	0
31000	0											31200	0	0	0	0	0	0	0	0	0
31100	0											31300	0	0	0	0	0	0	0	0	0
31200	0											31400	0	0	0	0	0	0	0	0	0
31300	0											31500	0	0	0	0	0	0	0	0	0
31400	0											31600	0	0	0	0	0	0	0	0	0
31500	0											31700	0	0	0	0	0	0	0	0	0
31600	0											31800	0	0	0	0	0	0	0	0	0
31700	0											31900	0	0	0	0	0	0	0	0	0
31800	0											32000	0	0	0	0	0	0	0	0	0
31900	0											32100	0	0	0	0	0	0	0	0	0
32000	0											32200	0	0	0	0	0	0	0	0	0
32100	0											32300	0	0	0	0	0	0	0	0	0
32200	0											32400	0	0	0	0	0	0	0	0	0
32300	0											32500	0	0	0	0	0	0	0	0	0
32400	0											32600	0	0	0	0	0	0	0	0	0
32500	0											32700	0	0	0	0	0	0	0	0	0
32600	0											32800	0	0	0	0	0	0	0	0	0
32700	0											32900	0	0	0	0	0	0	0	0	0
32800	0											33000	0	0	0	0	0	0	0	0	0
32900	0											33100	0	0	0	0	0	0	0	0	0
33000	0											33200	0	0	0	0	0	0	0	0	0
33100	0											33300	0	0	0	0	0	0	0	0	0
33200	0											33400	0	0	0	0	0	0	0	0	0
33300	0											33500	0	0	0	0	0	0	0	0	0
33400	0											33600	0	0	0	0	0	0	0	0	0
33500	0											33700	0	0	0	0	0	0	0	0	0
33600	0											33800	0	0	0	0	0	0	0	0	0
33700	0											33900	0	0	0	0	0	0	0	0	0
33800	0											34000	0	0	0	0	0	0	0	0	0
33900	0											34100	0	0	0	0	0	0	0	0	0
34000	0											34200	0	0	0	0	0	0	0	0	0
34100	0											34300	0	0	0	0	0	0	0	0	0
34200	0											34400	0	0	0	0	0	0	0	0	0
34300	0											34500	0	0	0	0	0	0	0	0	0
34400	0											34600	0	0	0	0	0	0	0	0	0
34500	0											34700	0	0	0	0	0	0	0	0	0
34600	0											34800	0	0	0	0	0	0	0	0	0
34700	0											34900	0	0	0	0	0	0	0	0	0
34800	0											35000	0	0	0	0	0	0	0	0	0
34900	0											35100	0	0	0	0	0	0	0	0	0
35000	0											35200	0	0	0	0	0	0	0	0	0
35100	0											35300	0	0	0	0	0	0	0	0	0
35200	0											35400	0	0	0	0	0	0	0	0	0
35300	0											35500	0	0	0	0	0	0	0	0	0
35400	0											35600	0	0	0	0	0	0	0	0	0
35500	0											35700	0	0	0	0	0	0	0	0	0
35600	0											35800	0	0	0	0	0	0	0	0	0
35700	0											35900	0	0	0	0	0	0	0	0	0
35800	0											36000	0	0	0	0	0	0	0	0	0
35900	0											36100	0	0	0	0	0	0	0	0	0
36000	0											36200	0	0	0	0	0	0	0	0	0
36100	0											36300	0	0	0	0	0	0	0	0	0
36200	0											36400	0	0	0	0	0	0	0	0	0
36300	0											36500	0	0	0	0	0	0	0	0	0
36400	0											36600	0	0	0	0	0	0	0	0	0
36500	0											36700	0	0	0	0	0	0	0	0	0
36600	0											36800	0	0	0	0	0	0	0	0	0
36700	0											36900	0	0	0	0	0	0	0	0	0
36800	0											37000	0	0	0	0	0	0	0	0	0
36900	0											37100	0	0	0	0	0	0	0	0	0
37000	0											37200	0	0	0	0	0	0	0	0	0
37100	0											37300	0	0	0	0	0	0	0	0	0
37200	0											37400	0	0	0	0	0	0	0	0	0
37300	0											37500	0	0	0	0	0	0	0	0	0
37400	0											37600	0	0	0	0	0	0	0	0	0
37500	0											37700	0	0	0	0	0	0	0	0	0
37600	0											37800	0	0	0	0	0	0	0	0	0
37700	0											37900	0	0	0	0	0	0	0	0	0
37800	0											38000	0	0	0	0	0	0	0	0	0
37900	0											38100	0	0	0	0	0	0	0	0	0
38000	0											38200	0	0	0	0	0	0	0	0	0
38100	0											38300	0	0	0	0	0	0	0	0	0
38200	0											38400	0	0	0	0	0	0	0	0	0
38300	0											38500	0	0	0	0	0	0	0	0	0
38400	0											38600	0	0	0	0	0	0	0	0	0
38500	0											38700	0	0	0	0	0	0	0	0	0
38600	0											38800	0	0	0	0	0	0	0	0	0
38700	0											38900	0	0	0	0	0	0	0	0	0
38800	0											39000	0	0	0	0	0	0	0	0	0
38900	0											39100	0	0	0	0	0	0	0	0	0
39000	0											39200	0	0	0	0	0	0	0	0	0
39100	0											39300	0	0	0	0	0	0	0	0	0
39200	0											39400	0	0	0	0	0	0	0	0	0
39300	0											39500	0	0	0	0	0	0	0	0	0
39400	0											39600	0	0	0	0	0	0	0	0	0
39500	0											39700	0	0	0	0	0	0	0	0	0
39600	0											39800	0	0	0	0	0	0	0	0	0
39700	0											39900	0	0	0	0	0	0	0	0	0
39800	0											40000	0	0	0	0	0	0	0	0	0
39900	0											40100	0	0	0	0	0	0	0	0	0
40000	0											40200	0	0	0	0	0	0	0	0	0
40100	0											40300	0	0	0	0	0	0	0	0	0
40200	0											40400	0	0	0	0	0	0	0	0	0
40300	0											40500	0	0	0	0	0	0	0	0	0
40400	0											40600	0	0	0	0	0	0	0	0	0
40500	0											40700	0	0	0	0	0	0	0	0	0
40600	0											40800	0	0	0	0	0	0	0	0	0
40700	0											40900	0	0	0	0	0	0	0	0	0
40800	0											41000	0	0	0	0	0	0	0	0	0
40900	0											41100	0	0	0	0	0	0	0	0	0
41000	0											41200	0	0	0	0	0	0	0	0	0
41100	0											41300	0	0	0	0	0	0	0	0	0
41200	0											41400	0	0	0	0	0	0	0	0	0
41300	0											41500	0	0	0	0	0	0	0	0	0
41400	0											41600	0	0	0	0	0	0	0	0	0
41500	0											41700	0	0	0	0	0	0	0	0	0
41600	0											41800	0	0	0	0	0	0	0	0	0
41700	0											41900	0	0	0	0	0	0	0	0	0
41800	0											42000	0	0	0	0	0	0	0	0	0
41900	0											42100	0	0	0	0	0	0	0	0	0
42000	0											42200	0	0	0	0	0	0	0	0	0
42100	0											42300	0	0	0	0	0	0	0	0	0
42200	0											42400	0	0	0	0	0	0	0	0	0
42300	0											42500	0	0	0	0	0	0	0	0	0
42400	0											42600	0	0	0	0	0	0	0	0	0
42500	0											42700	0	0	0	0	0	0	0	0	0
42600	0											42800	0	0	0	0	0	0	0	0	0
42700	0											42900	0	0	0	0	0	0	0	0	0
42800	0											43000	0	0	0	0	0	0	0	0	0
42900	0											43100	0	0	0	0	0	0	0	0	0
43000	0											43200	0	0	0	0	0	0	0	0	0
43100	0											43300	0	0	0	0	0	0	0	0	0
43200	0											43400	0	0	0	0	0	0	0	0	0
43300	0											43500	0	0	0	0	0	0	0	0	0
43400	0											43600	0	0	0	0	0	0	0	0	0
43500	0											43700	0	0	0	0	0	0	0	0	0
43600	0											43800	0	0	0	0	0	0	0	0	0
43700	0											43900	1	1	1	1	0	0	0	0	0
43800	0											44000	0	0	0	0	0	0	0	0	0
43900	1											44100	0	0	0	0	0	0	0	0	0
44000	0											44200	0	0	0	0	0	0	0	0	0
44100	0											44300	0	0	0	0	0	0	0	0	0
44200	0											44400	0	0	0	0	0	0	0	0	0
44300	0											44500	0	0	0	0	0	0	0	0	0
44400	0											44600	0	0	0	0	0	0	0	0	0
44500	0											44700	0	0	0	0	0	0	0	0	0
44600	0											44800	0	0	0	0	0	0	0	0	0
44700	0											44900	0	0	0	0	0	0	0	0	0
44800	0											45000	0	0	0	0	0	0	0	0	0
44900	0											45100	0	0	0	0	0	0	0	0	0
45000	0											45200	0	0	0	0	0	0	0	0	0
45100	0											45300	0	0	0	0	0	0	0	0	0
45200	0											45400	0	0	0	0	0	0	0	0	0
45300	0											45500	0	0	0	0	0	0	0	0	0
45400	0											45600	0	0	0	0	0	0	0	0	0
45500	0											45700	0	0	0	0	0	0	0	0	0
45600	0											45800	0	0	0	0	0	0	0	0	0
45700	0											45900	0	0	0	0	0	0	0	0	0
45800	0											46000	0	0	0	0	0	0	0	0	0
45900	0											46100	0	0	0	0	0	0	0	0	0
46000	0											46200	0	0	0	0	0	0	0	0	0
46100	0											46300	0	0	0	0	0	0	0	0	0
46200	0											46400	0	0	0	0	0	0	0	0	0
46300	0											46500	0	0	0	0	0	0	0	0	0
46400	0											46600	0	0	0	0	0	0	0	0	0
46500	0											46700	0	0	0	0	0	0	0	0	0
46600	0											46800	0	0	0	0	0	0	0	0	0
46700	0											46900	0	0	0	0	0	0	0	0	0
46800	0											47000	0	0	0	0	0	0	0	0	0
46900	0											47100	0	0	0	0	0	0	0	0	0
47000	0											47200	0	0	0	0	0	0	0	0	0
47100	0											47300	0	0	0	0	0	0	0	0	0
47200	0											47400	0	0	0	0	0	0	0	0	0
47300	0											47500	0	0	0	0	0	0	0	0	0
47400	0											47600	0	0	0	0	0	0	0	0	0
47500	0											47700	0	0	0	0	0	0	0	0	0
47600	0											47800	0	0	0	0	0	0	0	0	0
47700	0											47900	0	0	0	0	0	0	0	0	0
47800	0											48000	0	0	0	0	0	0	0	0	0
47900	0											48100	0	0	0	0	0	0	0	0	0
48000	0											48200	0	0	0	0	0	0	0	0	0
48100	0											48300	0	0	0	0	0	0	0	0	0
48200	0											48400	0	0	0	0	0	0	0	0	0
48300	0											48500	0	0	0	0	0	0	0	0	0
48400	0											48600	0	0	0	0	0	0	0	0	0
48500	0											48700	0	0	0	0	0	0	0	0	0
48600	0											48800	0	0	0	0	0	0	0	0	0
48700	0											48900	0	0	0	0	0	0	0	0	0
48800	0											49000	0	0	0	0	0	0	0	0	0
48900	0											49100	0	0	0	0	0	0	0	0	0
49000	0											49200	0	0	0	0	0	0	0	0	0
49100	0											49300	0	0	0	0	0	0	0	0	0
49200	0											49400	0	0	0	0	0	0	0	0	0
49300	0											49500	0	0	0	0	0	0	0	0	0
49400	0											49600	0	0	0	0	0	0	0	0	0
49500	0											49700	0	0	0	0	0	0	0	0	0
49600	0											49800	0	0	0	0	0	0	0	0	0
49700	0											49900	0	0	0	0	0	0	0	0	0
49800	0											50000	0	0	0	0	0	0	0	0	0
49900	0											50100	0	0	0	0	0	0	0	0	0
50000	0											50200	0	0	0	0	0	0	0	0	0
50100	0											50300	0	0	0	0	0	0	0	0	0
50200	0											50400	0	0	0	0	0	0	0	0	0
50300	0											50500	0	0	0	0	0	0	0	0	0
50400	0											50600	0	0	0	0	0	0	0	0	0
50500	0											50700	0	0	0	0	0	0	0	0	0
50600	0											50800	0	0	0	0	0	0	0	0	0
50700	0											50900	0	0	0	0	0	0	0	0	0
50800	0											51000	0	0	0	0	0	0	0	0	0
50900	0											51100	0	0	0	0	0	0	0	0	0
51000	0											51200	0	0	0	0	0	0	0	0	0
51100	0											51300	0	0	0	0	0	0	0	0	0
51200	0											51400	0	0	0	0	0	0	0	0	0
51300	0											51500	0	0	0	0	0	0	0	0	0
51400	0											51600	0	0	0	0	0	0	0	0	0
51500	0											51700	0	0	0	0	0	0	0	0	0
51600	0											51800	0	0	0	0	0	0	0	0	0
51700	0											51900	0	0	0	0	0	0	0	0	0
51800	0											52000	0	0	0	0	0	0	0	0	0
51900	0											52100	0	0	0	0	0	0	0	0	0
52000	0											52200	0	0	0	0	0	0	0	0	0
52100	0											52300	0	0	0	0	0	0	0	0	0
52200	0											52400	0	0	0	0	0	0	0	0	0
52300	0											52500	0	0	0	0	0	0	0	0	0
52400	0											52600	0	0	0	0	0	0	0	0	0
52500	0											52700	0	0	0	0	0	0	0	0	0
52600	0											52800	0	0	0	0	0	0	0	0	0
52700	0											52900	0	0	0	0	0	0	0	0	0
52800	0											53000	0	0	0	0	0	0	0	0	0
52900	0											53100	0	0	0	0	0	0	0	0	0
53000	0											53200	0	0	0	0	0	0	0	0	0
53100	0											53300	0	0	0	0	0	0	0	0	0
53200	0											53400	0	0	0	0	0	0	0	0	0
53300	0											53500	0	0	0	0	0	0	0	0	0
53400	0											53600	0	0	0	0	0	0	0	0	0
53500	0											53700	0	0	0	0	0	0	0	0	0
53600	0											53800	0	0	0	0	0	0	0	0	0
53700	0											53900	0	0	0	0	0	0	0	0	0
53800	0											54000	0	0	0	0	0	0	0	0	0
53900	0											54100	0	0	0	0	0	0	0	0	0
54000	0											54200	0	0	0	0	0	0	0	0	0
54100	0											54300	0	0	0	0	0	0	0	0	0
54200	0											54400	0	0	0	0	0	0	0	0	0
54300	0											54500	0	0	0	0	0	0	0	0	0
54400	0											54600	0	0	0	0	0	0	0	0	0
54500	0											54700	0	0	0	0	0	0	0	0	0
54600	0											54800	0	0	0	0	0	0	0	0	0
54700	0											54900	0	0	0	0	0	0	0	0	0
54800	0											55000	0	0	0	0	0	0	0	0	0
54900	0											55100	0	0	0	0	0	0	0	0	0
55000	0											55200	0	0	0	0	0	0	0	0	0
55100	0											55300	0	0	0	0	0	0	0	0	0
55200	0											55400	0	0	0	0	0	0	0	0	0
55300	0											55500	0	0	0	0	0	0	0	0	0
55400	0											55600	0	0	0	0	0	0	0	0	0
55500	0											55700	0	0	0	0	0	0	0	0	0
55600	0											55800	0	0	0	0	0	0	0	0	0
55700	0											55900	0	0	0	0	0	0	0	0	0
55800	0											56000	0	0	0	0	0	0	0	0	0
55900	0											56100	0	0	0	0	0	0	0	0	0
56000	0											56200	0	0	0	0	0	0	0	0	0
56100	0											56300	0	0	0	0	0	0	0	0	0
56200	0											56400	0	0	0	0	0	0	0	0	0
56300	0											56500	0	0	0	0	0	0	0	0	0
56400	0											56600	0	0	0	0	0	0	0	0	0
56500	0											56700	0	0	0	0	0	0	0	0	0
56600	0											56800	0	0	0	0	0	0	0	0	0
56700	0											56900	0	0	0	0	0	0	0	0	0
56800	0											57000	0	0	0	0	0	0	0	0	0
56900	0											57100	0	0	0	0	0	0	0	0	0
57000	0											57200	0	0	0	0	0	0	0	0	0
57100	0											57300	0	0	0	0	0	0	0	0	0
57200	0											57400	0	0	0	0	0	0	0	0	0
57300	0											57500	0	0	0	0	0	0	0	0	0
57400	0											57600	0	0	0	0	0	0	0	0	0
57500	0											57700	0	0	0	0	0	0	0	0	0
57600	0											57800	0	0	0	0	0	0	0	0	0
57700	0											57900	0	0	0	0	0	0	0	0	0
57800	0											58000	0	0	0	0	0	0	0	0	0
57900	0											58100	0	0	0	0	0	0	0	0	0
58000	0											58200	0	0	0	0	0	0	0	0	0
58100	0											58300	0	0	0	0	0	0	0	0	0
58200	0											58400	0	0	0	0	0	0	0	0	0
58300	0											58500	0	0	0	0	0	0	0	0	0
58400	0											58600	0	0	0	0	0	0	0	0	0
58500	0											58700	0	0	0	0	0	0	0	0	0
58600	0											58800	0	0	0	0	0	0	0	0	0
58700	0											58900	0	0	0	0	0	0	0	0	0
58800	0											59000	0	0	0	0	0	0	0	0	0
58900	0											59100	0	0	0	0	0	0	0	0	0
59000	0											59200	0	0	0	0	0	0	0	0	0
59100	0											59300	0	0	0	0	0	0	0	0	0
59200	0											59400	0	0	0	0	0	0	0	0	0
59300	0											59500	0	0	0	0	0	0	0	0	0
59400	0											59600	0	0	0	0	0	0	0	0	0
59500	0											59700	0	0	0	0	0	0	0	0	0
59600	0											59800	0	0	0	0	0	0	0	0	0
59700	0											59900	0	0	0	0	0	0	0	0	0
59800	0											60000	0	0	0	0	0	0	0	0	0
59900	0											60100	0	0	0	0	0	0	0	0	0
60000	0											60200	0	0	0	0	0	0	0	0	0
60100	0											60300	0	0	0	0	0	0	0	0	0
60200	0											60400	0	0	0	0	0	0	0	0	0
60300	0											60500	0	0	0	0	0	0	0	0	0
60400	0											60600	0	0	0	0	0	0	0	0	0
60500	0											60700	0	0	0	0	0	0	0	0	0
60600	0											60800	0	0	0	0	0	0	0	0	0
60700	0											60900	0	0	0	0	0	0	0	0	0
60800	0											61000	0	0	0	0	0	0	0	0	0
60900	0											61100	0	0	0	0	0	0	0	0	0
61000	0											61200	0	0	0	0	0	0	0	0	0
61100	0											61300	0	0	0	0	0	0	0	0	0
61200	0											61400	0	0	0	0	0	0	0	0	0
61300	0											61500	0	0	0	0	0	0	0	0	0
61400	0											61600	0	0	0	0	0	0	0	0	0
61500	0											61700	0	0	0	0	0	0	0	0	0
61600	0											61800	0	0	0	0	0	0	0	0	0
61700	0											61900	0	0	0	0	0	0	0	0	0
61800	0											62000	0	0	0	0	0	0	0	0	0
61900	0											62100	0	0	0	0	0	0	0	0	0
62000	0											62200	0	0	0	0	0	0	0	0	0
62100	0											62300	0	0	0	0	0	0	0	0	0
62200	0											62400	0	0	0	0	0	0	0	0	0
62300	0											62500	0	0	0	0	0	0	0	0	0
62400	0											62600	0	0	0	0	0	0	0	0	0
62500	0											62700	0	0	0	0	0	0	0	0	0
62600	0											62800	0	0	0	0	0	0	0	0	0
62700	0											62900	0	0	0	0	0	0	0	0	0
62800	0											63000	0	0	0	0	0	0	0	0	0
62900	0											63100	0	0	0	0	0	0	0	0	0
63000	0											63200	0	0	0	0	0	0	0	0	0
63100	0											63300	0	0	0	0	0	0	0	0	0
63200	0											63400	0	0	0	0	0	0	0	0	0
63300	0											63500	0	0	0	0	0	0	0	0	0
63400	0											63600	0	0	0	0	0	0	0	0	0
63500	0											63700	0	0	0	0	0	0	0	0	0
63600	0											63800	0	0	0	0	0	0	0	0	0
63700	0											63900	0	0	0	0	0	0	0	0	0
63800	0											64000	0	0	0	0	0	0	0	0	0
63900	0											64100	0	0	0	0	0	0	0	0	0
64000	0											64200	0	0	0	0	0	0	0	0	0
64100	0											64300	0	0	0	0	0	0	0	0	0
64200	0											64400	0	0	0	0	0	0	0	0	0
64300	0											64500	0	0	0	0	0	0	0	0	0
64400	0											64600	0	0	0	0	0	0	0	0	0
64500	0											64700	0	0	0	0	0	0	0	0	0
64600	0											64800	0	0	0	0	0	0	0	0	0
64700	0											64900	0	0	0	0	0	0	0	0	0
64800	0											65000	0	0	0	0	0	0	0	0	0
64900	0											65100	0	0	0	0	0	0	0	0	0
65000	0											65200	0	0	0	0	0	0	0	0	0
65100	0											65300	0	0	0	0	0	0	0	0	0
65200	0											65400	0	0	0	0	0	0	0	0	0
65300	0											65500	0	0	0	0	0	0	0	0	0
65400	0											65600	0	0	0	0	0	0	0	0	0
65500	0											65700	0	0	0	0	0	0	0	0	0
65600	0											65800	0	0	0	0	0	0	0	0	0
65700	0											65900	0	0	0	0	0	0	0	0	0
65800	0											66000	0	0	0	0	0	0	0	0	0
65900	0											66100	0	0	0	0	0	0	0	0	0
66000	0											66200	0	0	0	0	0	0	0	0	0
66100	0											66300	0	0	0	0	0	0	0	0	0
66200	0											66400	0	0	0	0	0	0	0	0	0
66300	0											66500	0	0	0	0	0	0	0	0	0
66400	0											66600	0	0	0	0	0	0	0	0	0
66500	0											66700	0	0	0	0	0	0	0	0	0
66600	0											66800	0	0	0	0	0	0	0	0	0
66700	0											66900	0	0	0	0	0	0	0	0	0
66800	0											67000	0	0	0	0	0	0	0	0	0
66900	0											67100	0	0	0	0	0	0	0	0	0
67000	0											67200	0	0	0	0	0	0	0	0	0
67100	0											67300	0	0	0	0	0	0	0	0	0
67200	0											67400	0	0	0	0	0	0	0	0	0
67300	0											67500	0	0	0	0	0	0	0	0	0
67400	0											67600	0	0	0	0	0	0	0	0	0
67500	0											67700	0	0	0	0	0	0	0	0	0
67600	0											67800	0	0	0	0	0	0	0	0	0
67700	0											67900	0	0	0	0	0	0	0	0	0
67800	0											68000	0	0	0	0	0	0	0	0	0
67900	0											68100	0	0	0	0	0	0	0	0	0
68000	0											68200	0	0	0	0	0	0	0	0	0
68100	0											68300	0	0	0	0	0	0	0	0	0
68200	0											68400	0	0	0	0	0	0	0	0	0
68300	0											68500	0	0	0	0	0	0	0	0	0
68400	0											68600	0	0	0	0	0	0	0	0	0
68500	0											68700	0	0	0	0	0	0	0	0	0
68600	0											68800	0	0	0	0	0	0	0	0	0
68700	0											68900	0	0	0	0	0	0	0	0	0
68800	0											69000	0	0	0	0	0	0	0	0	0
68900	0											69100	0	0	0	0	0	0	0	0	0
69000	0											69200	0	0	0	0	0	0	0	0	0
69100	0											69300	0	0	0	0	0	0	0	0	0
69200	0											69400	0	0	0	0	0	0	0	0	0
69300	0											69500	0	0	0	0	0	0	0	0	0
69400	0											69600	0	0	0	0	0	0	0	0	0
69500	0											69700	0	2	0	0	0	0	0	0	0
69600	0											69800	0	0	0	0	0	0	0	0	0
69700	0											69900	0	0	0	0	0	0	0	0	0
69800	0											70000	0	0	0	0	0	0	0	0	0
69900	0											70100	0	0	0	0	0	0	0	0	0
70000	0											70200	0	0	0	0	0	0	0	0	0
70100	0											70300	0	0	0	0	0	0	0	0	0
70200	0											70400	0	0	0	0	0	0	0	0	0
70300	0											70500	0	0	0	0	0	0	0	0	0
70400	0											70600	0	0	0	0	0	0	0	0	0
70500	0											70700	0	0	0	0	0	0	0	0	0
70600	0											70800	0	0	0	0	0	0	0	0	0
70700	0											70900	0	1	0	0	0	0	0	0	0
70800	0											71000	0	0	0	0	0	0	0	0	0
70900	0											71100	0	0	0	0	0	0	0	0	0
71000	0											71200	0	0	0	0	0	0	0	0	0
71100	0											71300	0	0	0	0	0	0	0	0	0
71200	0											71400	0	0	0	0	0	0	0	0	0
71300	0											71500	0	0	0	0	0	0	0	0	0
71400	0											71600	0	0	0	0	0	0	0	0	0
71500	0											71700	0	0	0	0	0	0	0	0	0
71600	0											71800	0	0	0	0	0	0	0	0	0
71700	0											71900	0	0	0	0	0	0	0	0	0
71800	0											72000	0	0	0	0	0	0	0	0	0
71900	0											72100	0	0	0	0	0	0	0	0	0
72000	0											72200	0	0	0	0	0	0	0	0	0
72100	0											72300	0	0	0	0	0	0	0	0	0
72200	0											72400	0	0	0	0	0	0	0	0	0
72300	0											72500	0	0	0	0	0	0	0	0	0
72400	0											72600	0	0	0	0	0	0	0	0	0
72500	0											72700	0	0	0	0	0	0	0	0	0
72600	0											72800	0	0	0	0	0	0	0	0	0
72700	0											72900	0	0	0	0	0	0	0	0	0
72800	0											73000	0	0	0	0	0	0	0	0	0
72900	0											73100	0	0	0	0	0	0	0	0	0
73000	0											73200	0	0	0	0	0	0	0	0	0
73100	0											73300	0	0	0	0	0	0	0	0	0
73200	0											73400	0	0	0	0	0	0	0	0	0
73300	0											73500	0	0	0	0	0	0	0	0	0
73400	0											73600	0	0	0	0	0	0	0	0	0
73500	0											73700	0	0	0	0	0	0	0	0	0
73600	0											73800	0	0	0	0	0	0	0	0	0
73700	0											73900	0	0	0	0	0	0	0	0	0
73800	0											74000	0	0	0	0	0	0	0	0	0
73900	0											74100	0	0	0	0	0	0	0	0	0
74000	0											74200	0	0	0	0	0	0	0	0	0
74100	0											74300	0	0	0	0	0	0	0	0	0
74200	0											74400	0	0	0	0	0	0	0	0	0
74300	0											74500	0	0	0	0	0	0	0	0	0
74400	0											74600	0	0	0	0	0	0	0	0	0
74500	0											74700	0	0	0	0	0	0	0	0	0
74600	0											74800	0	0	0	0	0	0	0	0	0
74700	0											74900	0	0	0	0	0	0	0	0	0
74800	0											75000	0	0	0	0	0	0	0	0	0
74900	0											75100	0	0	0	0	0	0	0	0	0
75000	0											75200	0	0	0	0	0	0	0	0	0
75100	0											75300	0	0	0	0	0	0	0	0	0
75200	0											75400	0	0	0	0	0	0	0	0	0
75300	0											75500	0	0	0	0	0	0	0	0	0
75400	0											75600	0	0	0	0	0	0	0	0	0
75500	0											75700	0	0	0	0	0	0	0	0	0
75600	0											75800	0	0	0	0	0	0	0	0	0
75700	0											75900	0	0	0	0	0	0	0	0	0
75800	0											76000	0	0	0	0	0	0	0	0	0
75900	0											76100	0	0	0	0	0	0	0	0	0
76000	0											76200	0	0	0	0	0	0	0	0	0
76100	0											76300	0	0	0	0	0	0	0	0	0
76200	0											76400	0	0	0	0	0	0	0	0	0
76300	0											76500	0	0	0	0	0	0	0	0	0
76400	0											76600	0	0	0	0	0	0	0	0	0
76500	0											76700	0	0	0	0	0	0	0	0	0
76600	0											76800	0	0	0	0	0	0	0	0	0
76700	0											76900	0	0	0	0	0	0	0	0	0
76800	0											77000	0	0	0	0	0	0	0	0	0
76900	0											77100	0	0	0	0	0	0	0	0	0
77000	0											77200	0	0	0	0	0	0	0	0	0
77100	0											77300	0	0	0	0	0	0	0	0	0
77200	0											77400	0	0	0	0	0	0	0	0	0
77300	0											77500	0	0	0	0	0	0	0	0	0
77400	0											77600	0	0	0	0	0	0	0	0	0
77500	0											77700	0	0	0	0	0	0	0	0	0
77600	0											77800	0	0	0	0	0	0	0	0	0
77700	0											77900	0	0	0	0	0	0	0	0	0
77800	0											78000	0	0	0	0	0	0	0	0	0
77900	0											78100	0	0	0	0	0	0	0	0	0
78000	0											78200	0	0	0	0	0	0	0	0	0
78100	0											78300	0	0	0	0	0	0	0	0	0
78200	0											78400	0	0	0	0	0	0	0	0	0
78300	0											78500	0	0	0	0	0	0	0	0	0
78400	0											78600	0	0	0	0	0	0	0	0	0
78500	0											78700	0	0	0	0	0	0	0	0	0
78600	0											78800	0	0	0	0	0	0	0	0	0
78700	0											78900	0	0	0	0	0	0	0	0	0
78800	0											79000	0	0	0	0	0	0	0	0	0
78900	0											79100	0	0	0	0	0	0	0	0	0
79000	0											79200	0	0	0	0	0	0	0	0	0
79100	0											79300	0	0	0	0	0	0	0	0	0
79200	0											79400	0	0	0	0	0	0	0	0	0
79300	0											79500	0	0	0	0	0	0	0	0	0
79400	0											79600	0	0	0	0	0	0	0	0	0
79500	0											79700	0	0	0	0	0	0	0	0	0
79600	0											79800	0	0	0	0	0	0	0	0	0
79700	0											79900	0	0	0	0	0	0	0	0	0
79800	0											80000	0	0	0	0	0	0	0	0	0
79900	0											80100	0	0	0	0	0	0	0	0	0
80000	0											80200	0	0	0	0	0	0	0	0	0
80100	0											80300	0	0	0	0	0	0	0	0	0
80200	0											80400	0	0	0	0	0	0	0	0	0
80300	0											80500	0	0	0	0	0	0	0	0	0
80400	0											80600	0	0	0	0	0	0	0	0	0
80500	0											80700	0	0	0	0	0	0	0	0	0
80600	0											80800	0	0	0	0	0	0	0	0	0
80700	0											80900	0	0	0	0	0	0	0	0	0
80800	0											81000	0	0	0	0	0	0	0	0	0
80900	0											81100	0	0	0	0	0	0	0	0	0
81000	0											81200	0	0	0	0	0	0	0	0	0
81100	0											81300	0	0	0	0	0	0	0	0	0
81200	0											81400	0	0	0	0	0	0	0	0	0
81300	0											81500	0	0	0	0	0	0	0	0	0
81400	0											81600	0	0	0	0	0	0	0	0	0
81500	0											81700	0	0	0	0	0	0	0	0	0
81600	0											81800	0	0	0	0	0	0	0	0	0
81700	0											81900	0	0	0	0	0	0	0	0	0
81800	0											82000	0	0	0	0	0	0	0	0	0
81900	0											82100	1	1	0	0	0	0	0	0	0
82000	0											82200	0	0	0	0	0	0	0	0	0
82100	1											82300	0	0	0	0	0	0	0	0	0
82200	0											82400	0	0	0	0	0	0	0	0	0
82300	0											82500	1	1	0	0	0	0	0	0	0
82400	0											82600	0	0	0	0	0	0	0	0	0
82500	1											82700	1	1	0	0	0	0	0	0	0
82600	0											82800	0	0	0	0	0	0	0	0	0
82700	1											82900	0	0	0	0	0	0	0	0	0
82800	0											83000	0	0	0	0	0	0	0	0	0
82900	0											83100	0	0	0	0	0	0	0	0	0
83000	0											83200	0	0	0	0	0	0	0	0	0
83100	0											83300	0	0	0	0	0	0	0	0	0
83200	0											83400	0	0	0	0	0	0	0	0	0
83300	0											83500	0	0	0	0	0	0	0	0	0
83400	0											83600	0	0	0	0	0	0	0	0	0
83500	0											83700	0	0	0	0	0	0	0	0	0
83600	0											83800	0	0	0	0	0	0	0	0	0
83700	0											83900	0	0	0	0	0	0	0	0	0
83800	0											84000	0	0	0	0	0	0	0	0	0
83900	0											84100	0	0	0	0	0	0	0	0	0
84000	0											84200	0	0	0	0	0	0	0	0	0
84100	0											84300	0	0	0	0	0	0	0	0	0
84200	0											84400	0	0	0	0	0	0	0	0	0
84300	0											84500	0	0	0	0	0	0	0	0	0
84400	0											84600	0	0	0	0	0	0	0	0	0
84500	0											84700	0	0	0	0	0	0	0	0	0
84600	0											84800	0	0	0	0	0	0	0	0	0
84700	0											84900	0	0	0	0	0	0	0	0	0
84800	0											85000	0	0	0	0	0	0	0	0	0
84900	0											85100	0	0	0	0	0	0	0	0	0
85000	0											85200	0	0	0	0	0	0	0	0	0
85100	0											85300	0	0	0	0	0	0	0	0	0
85200	0											85400	0	0	0	0	0	0	0	0	0
85300	0											85500	0	0	0	0	0	0	0	0	0
85400	0											85600	0	0	0	0	0	0	0	0	0
85500	0											85700	0	0	0	0	0	0	0	0	0
85600	0											85800	0	0	0	0	0	0	0	0	0
85700	0											85900	0	0	0	0	0	0	0	0	0
85800	0											86000	0	0	0	0	0	0	0	0	0
85900	0											86100	0	0	0	0	0	0	0	0	0
86000	0											86200	0	0	0	0	0	0	0	0	0
86100	0											86300	0	0	0	0	0	0	0	0	0
86200	0											86400	0	0	0	0	0	0	0	0	0
86300	0											86500	0	0	0	0	0	0	0	0	0
86400	0											86600	0	0	0	0	0	0	0	0	0
86500	0											86700	0	0	0	0	0	0	0	0	0
86600	0											86800	0	0	0	0	0	0	0	0	0
86700	0											86900	0	0	0	0	0	0	0	0	0
86800	0											87000	0	0	0	0	0	0	0	0	0
86900	0											87100	0	0	0	0	0	0	0	0	0
87000	0											87200	0	0	0	0	0	0	0	0	0
87100	0											87300	0	0	0	0	0	0	0	0	0
87200	0											87400	0	0	0	0	0	0	0	0	0
87300	0											87500	0	0	0	0	0	0	0	0	0
87400	0											87600	0	0	0	0	0	0	0	0	0
87500	0											87700	0	0	0	0	0	0	0	0	0
87600	0											87800	0	0	0	0	0	0	0	0	0
87700	0											87900	0	0	0	0	0	0	0	0	0
87800	0											88000	0	0	0	0	0	0	0	0	0
87900	0											88100	0	0	0	0	0	0	0	0	0
88000	0											88200	0	0	0	0	0	0	0	0	0
88100	0											88300	0	0	0	0	0	0	0	0	0
88200	0											88400	0	0	0	0	0	0	0	0	0
88300	0											88500	0	0	0	0	0	0	0	0	0
88400	0											88600	0	0	0	0	0	0	0	0	0
88500	0											88700	0	0	0	0	0	0	0	0	0
88600	0											88800	0	0	0	0	0	0	0	0	0
88700	0											88900	0	0	0	0	0	0	0	0	0
88800	0											89000	0	0	0	0	0	0	0	0	0
88900	0											89100	0	0	0	0	0	0	0	0	0
89000	0											89200	0	0	0	0	0	0	0	0	0
89100	0											89300	0	0	0	0	0	0	0	0	0
89200	0											89400	0	0	0	0	0	0	0	0	0
89300	0											89500	0	0	0	0	0	0	0	0	0
89400	0											89600	0	0	0	0	0	0	0	0	0
89500	0											89700	0	0	0	0	0	0	0	0	0
89600	0											89800	0	0	0	0	0	0	0	0	0
89700	0											89900	0	0	0	0	0	0	0	0	0
89800	0											90000	3	0	0	0	0	0	0	0	0
89900	0
90000	3
												15k-109k	122	112	99	93	0	35	0	0	0
[truncated: 130 more columns]

## Sheet: TableS3_Introns_per_coverag_ROC
### RESULTS/Intron_per_coverage_stats.txt :Mon Dec 17 10:56:27 EST 2018																			# Species	Run	Methods	Maximal intron support
## An alignment supporting an intron is defined by a line in the SAM/BAM file where the CIGAR contains an N with minimal accepted intron length 50 bases																			Human	HG19t1r1	10_MagicBLAST,21_HISAT2,30_STAR,31_STARlong,32_STAR.2.6c,40_TopHat2,50_Magic,60_Subread,70_Minimap2	1.001e+26
## When a read is aligned at multiple sites, each of its alignments supporting an intron is counted																			Human	HG19t1r2	10_MagicBLAST,21_HISAT2,30_STAR,31_STARlong,32_STAR.2.6c,40_TopHat2,50_Magic,60_Subread,70_Minimap2	1.001e+26
## Some spliced genes are truly repeated, some are very similar. If one rejects all multiply aligned reads, the introns of these genes cannot be detected,																			Human	HG19t1r3	10_MagicBLAST,21_HISAT2,30_STAR,31_STARlong,32_STAR.2.6c,40_TopHat2,50_Magic,60_Subread,70_Minimap2	1.001e+26
## Therefore, we keep the introns detected by multiply aligned reads, and do not artificially overestimate the specificity of methods unable to select the true positions																			Human	HG19t2r1	10_MagicBLAST,21_HISAT2,30_STAR,31_STARlong,32_STAR.2.6c,40_TopHat2,50_Magic,60_Subread,70_Minimap2	1.001e+26
## Note that in the benchmark, all reads are uniquely aligned, yet some support multiple neighboring introns																			Human	HG19t2r2	10_MagicBLAST,21_HISAT2,30_STAR,31_STARlong,32_STAR.2.6c,40_TopHat2,50_Magic,60_Subread,70_Minimap2	1.001e+26
# Species	Run	Method	Minimal Intron support	Intron in benchmark	Intron discovered in method	FP: False positive Intron	TP: True positive Intron	FN: False negative Intron	Intron discovery precision p=TP/(TP+FP)	Intron discovery recall r=TP/(TP+FN)	Intron discovery F-score 2pr/(p+r)								Human	HG19t2r3	10_MagicBLAST,21_HISAT2,30_STAR,31_STARlong,32_STAR.2.6c,40_TopHat2,50_Magic,60_Subread,70_Minimap2	1.001e+26
																			Human	HG19t3r1	10_MagicBLAST,21_HISAT2,30_STAR,31_STARlong,32_STAR.2.6c,40_TopHat2,50_Magic,60_Subread,70_Minimap2	96,52,100,100,100,64,61,100,55
																			Human	HG19t3r2	10_MagicBLAST,21_HISAT2,30_STAR,31_STARlong,32_STAR.2.6c,40_TopHat2,50_Magic,60_Subread,70_Minimap2	100,51,100,100,100,75,71,100,66
Human	HG19t1r1	10_MagicBLAST	1	137919	135315	5763	129552	8367	0.9574	0.9393	0.9483								Human	HG19t3r3	10_MagicBLAST,21_HISAT2,30_STAR,31_STARlong,32_STAR.2.6c,40_TopHat2,50_Magic,60_Subread,70_Minimap2	100,51,91,100,100,38,72,100,52
Human	HG19t1r1	10_MagicBLAST	2	137919	124160	3973	120187	17732	0.968	0.8714	0.9172								Human	Illumina	10_MagicBLAST,21_HISAT2,30_STAR,31_STARlong,32_STAR.2.6c,40_TopHat2,50_Magic,60_Subread,70_Minimap2	1.001e+26
Human	HG19t1r1	10_MagicBLAST	3	137919	114865	3247	111618	26301	0.9717	0.8093	0.8831								Human	ONG	10_MagicBLAST,20_HISAT2_relaxed,50_Magic,60_Subread,70_Minimap2	4,4,38,7,100
Human	HG19t1r1	10_MagicBLAST	4	137919	106285	2784	103501	34418	0.9738	0.7504	0.8477								Human	PacBio	10_MagicBLAST,20_HISAT2_relaxed,21_HISAT2,31_STARlong,50_Magic,60_Subread,70_Minimap2	100,100,76,100,59,18,100
Human	HG19t1r1	10_MagicBLAST	5	137919	98619	2410	96209	41710	0.9756	0.6976	0.8135								Human	Roche	10_MagicBLAST,20_HISAT2_relaxed,21_HISAT2,30_STAR,31_STARlong,32_STAR.2.6c,40_TopHat2,50_Magic,60_Subread,70_Minimap2	100,100,100,15,100,17,100,100,100,100
Human	HG19t1r1	10_MagicBLAST	6	137919	91771	2134	89637	48282	0.9767	0.6499	0.7805								Human	SRR5189652	10_MagicBLAST,20_HISAT2_relaxed,21_HISAT2,30_STAR,31_STARlong,32_STAR.2.6c,50_Magic,60_Subread,70_Minimap2	100,100,100,1,100,1,100,100,100
Human	HG19t1r1	10_MagicBLAST	7	137919	85427	1900	83527	54392	0.9778	0.6056	0.748								Human	SRR5189667	10_MagicBLAST,20_HISAT2_relaxed,21_HISAT2,31_STARlong,50_Magic,70_Minimap2	1.001e+17
Human	HG19t1r1	10_MagicBLAST	8	137919	79525	1738	77787	60132	0.9781	0.564	0.7155								Human	SRR5437876	10_MagicBLAST,20_HISAT2_relaxed,21_HISAT2,30_STAR,31_STARlong,32_STAR.2.6c,50_Magic,60_Subread,70_Minimap2	1.001e+26
Human	HG19t1r1	10_MagicBLAST	9	137919	73987	1591	72396	65523	0.9785	0.5249	0.6833								Human	SRR5438850	10_MagicBLAST,20_HISAT2_relaxed,21_HISAT2,30_STAR,31_STARlong,32_STAR.2.6c,40_TopHat2,50_Magic,60_Subread,70_Minimap2	1.001e+29
Human	HG19t1r1	10_MagicBLAST	10	137919	68847	1466	67381	70538	0.9787	0.4886	0.6518								Human	SRR5438850_120	10_MagicBLAST,21_HISAT2,30_STAR,31_STARlong,32_STAR.2.6c,40_TopHat2,50_Magic,60_Subread,70_Minimap2	1.001e+26
Human	HG19t1r1	10_MagicBLAST	11	137919	64121	1342	62779	75140	0.9791	0.4552	0.6215								Human	SRR5438850_150	10_MagicBLAST,21_HISAT2,30_STAR,31_STARlong,32_STAR.2.6c,40_TopHat2,50_Magic,60_Subread,70_Minimap2	1.001e+26
Human	HG19t1r1	10_MagicBLAST	12	137919	59800	1252	58548	79371	0.9791	0.4245	0.5922								Human	iRefSeq	10_MagicBLAST,20_HISAT2_relaxed,21_HISAT2,30_STAR,31_STARlong,32_STAR.2.6c,50_Magic,60_Subread,70_Minimap2	51,75,75,1,43,1,51,38,51
Human	HG19t1r1	10_MagicBLAST	13	137919	55815	1155	54660	83259	0.9793	0.3963	0.5643								Malaria	PFALt1r1	10_MagicBLAST,21_HISAT2,30_STAR,31_STARlong,32_STAR.2.6c,40_TopHat2,50_Magic,60_Subread,70_Minimap2	1.001e+26
Human	HG19t1r1	10_MagicBLAST	14	137919	52176	1072	51104	86815	0.9795	0.3705	0.5377								Malaria	PFALt1r1S	10_MagicBLAST,21_HISAT2,30_STAR,31_STARlong,32_STAR.2.6c,40_TopHat2,50_Magic,60_Subread,70_Minimap2	13,18,16,17,20,18,12,18,13
Human	HG19t1r1	10_MagicBLAST	15	137919	48787	1001	47786	90133	0.9795	0.3465	0.5119								Malaria	PFALt1r2	10_MagicBLAST,21_HISAT2,30_STAR,31_STARlong,32_STAR.2.6c,40_TopHat2,50_Magic,60_Subread,70_Minimap2	1.001e+26
Human	HG19t1r1	10_MagicBLAST	16	137919	45522	929	44593	93326	0.9796	0.3233	0.4862								Malaria	PFALt1r3	10_MagicBLAST,21_HISAT2,30_STAR,31_STARlong,32_STAR.2.6c,40_TopHat2,50_Magic,60_Subread,70_Minimap2	1.001e+26
Human	HG19t1r1	10_MagicBLAST	17	137919	42515	871	41644	96275	0.9795	0.3019	0.4616								Malaria	PFALt2r1	10_MagicBLAST,21_HISAT2,30_STAR,31_STARlong,32_STAR.2.6c,40_TopHat2,50_Magic,60_Subread,70_Minimap2	1.001e+26
Human	HG19t1r1	10_MagicBLAST	18	137919	39673	796	38877	99042	0.9799	0.2819	0.4378								Malaria	PFALt2r2	10_MagicBLAST,21_HISAT2,30_STAR,31_STARlong,32_STAR.2.6c,40_TopHat2,50_Magic,60_Subread,70_Minimap2	1.001e+26
Human	HG19t1r1	10_MagicBLAST	19	137919	37115	751	36364	101555	0.9798	0.2637	0.4155								Malaria	PFALt2r3	10_MagicBLAST,21_HISAT2,30_STAR,31_STARlong,32_STAR.2.6c,40_TopHat2,50_Magic,60_Subread,70_Minimap2	1.001e+26
Human	HG19t1r1	10_MagicBLAST	20	137919	34607	708	33899	104020	0.9795	0.2458	0.393								Malaria	PFALt3r1	10_MagicBLAST,21_HISAT2,30_STAR,31_STARlong,32_STAR.2.6c,40_TopHat2,50_Magic,60_Subread,70_Minimap2	1.001e+26
Human	HG19t1r1	10_MagicBLAST	21	137919	32291	660	31631	106288	0.9796	0.2293	0.3717								Malaria	PFALt3r2	10_MagicBLAST,21_HISAT2,30_STAR,31_STARlong,32_STAR.2.6c,40_TopHat2,50_Magic,60_Subread,70_Minimap2	1.001e+26
Human	HG19t1r1	10_MagicBLAST	22	137919	30095	615	29480	108439	0.9796	0.2137	0.3509								Malaria	PFALt3r3	10_MagicBLAST,21_HISAT2,30_STAR,31_STARlong,32_STAR.2.6c,40_TopHat2,50_Magic,60_Subread,70_Minimap2	1.001e+26
Human	HG19t1r1	10_MagicBLAST	23	137919	28046	579	27467	110452	0.9794	0.1992	0.331
Human	HG19t1r1	10_MagicBLAST	24	137919	26108	541	25567	112352	0.9793	0.1854	0.3117
Human	HG19t1r1	10_MagicBLAST	25	137919	24299	510	23789	114130	0.979	0.1725	0.2933
Human	HG19t1r1	10_MagicBLAST	26	137919	22679	481	22198	115721	0.9788	0.1609	0.2764
Human	HG19t1r1	10_MagicBLAST	27	137919	21125	458	20667	117252	0.9783	0.1498	0.2599
Human	HG19t1r1	10_MagicBLAST	28	137919	19683	432	19251	118668	0.9781	0.1396	0.2443
Human	HG19t1r1	10_MagicBLAST	29	137919	18327	406	17921	119998	0.9778	0.1299	0.2294
Human	HG19t1r1	10_MagicBLAST	30	137919	17139	387	16752	121167	0.9774	0.1215	0.2161
Human	HG19t1r1	10_MagicBLAST	31	137919	16017	368	15649	122270	0.977	0.1135	0.2033
Human	HG19t1r1	10_MagicBLAST	32	137919	14933	358	14575	123344	0.976	0.1057	0.1907
Human	HG19t1r1	10_MagicBLAST	33	137919	13891	333	13558	124361	0.976	0.0983	0.1786
Human	HG19t1r1	10_MagicBLAST	34	137919	12939	319	12620	125299	0.9753	0.0915	0.1673
Human	HG19t1r1	10_MagicBLAST	35	137919	12091	311	11780	126139	0.9743	0.0854	0.1571
Human	HG19t1r1	10_MagicBLAST	36	137919	11285	300	10985	126934	0.9734	0.0796	0.1472
Human	HG19t1r1	10_MagicBLAST	37	137919	10490	283	10207	127712	0.973	0.074	0.1376
Human	HG19t1r1	10_MagicBLAST	38	137919	9717	275	9442	128477	0.9717	0.0685	0.1279
Human	HG19t1r1	10_MagicBLAST	39	137919	9011	271	8740	129179	0.9699	0.0634	0.119
Human	HG19t1r1	10_MagicBLAST	40	137919	8421	261	8160	129759	0.969	0.0592	0.1115
Human	HG19t1r1	10_MagicBLAST	41	137919	7817	251	7566	130353	0.9679	0.0549	0.1038
Human	HG19t1r1	10_MagicBLAST	42	137919	7280	241	7039	130880	0.9669	0.051	0.097
Human	HG19t1r1	10_MagicBLAST	43	137919	6789	232	6557	131362	0.9658	0.0475	0.0906
Human	HG19t1r1	10_MagicBLAST	44	137919	6316	223	6093	131826	0.9647	0.0442	0.0845
Human	HG19t1r1	10_MagicBLAST	45	137919	5873	213	5660	132259	0.9637	0.041	0.0787
Human	HG19t1r1	10_MagicBLAST	46	137919	5448	205	5243	132676	0.9624	0.038	0.0731
Human	HG19t1r1	10_MagicBLAST	47	137919	5094	196	4898	133021	0.9615	0.0355	0.0685
Human	HG19t1r1	10_MagicBLAST	48	137919	4758	193	4565	133354	0.9594	0.0331	0.064
Human	HG19t1r1	10_MagicBLAST	49	137919	4456	185	4271	133648	0.9585	0.031	0.06
Human	HG19t1r1	10_MagicBLAST	50	137919	4177	175	4002	133917	0.9581	0.029	0.0563
Human	HG19t1r1	10_MagicBLAST	51	137919	3918	161	3757	134162	0.9589	0.0272	0.053
Human	HG19t1r1	10_MagicBLAST	52	137919	3667	153	3514	134405	0.9583	0.0255	0.0496
Human	HG19t1r1	10_MagicBLAST	53	137919	3422	137	3285	134634	0.96	0.0238	0.0465
Human	HG19t1r1	10_MagicBLAST	54	137919	3183	116	3067	134852	0.9636	0.0222	0.0435
Human	HG19t1r1	10_MagicBLAST	55	137919	2990	106	2884	135035	0.9645	0.0209	0.0409
Human	HG19t1r1	10_MagicBLAST	56	137919	2796	93	2703	135216	0.9667	0.0196	0.0384
Human	HG19t1r1	10_MagicBLAST	57	137919	2617	84	2533	135386	0.9679	0.0184	0.036
Human	HG19t1r1	10_MagicBLAST	58	137919	2457	77	2380	135539	0.9687	0.0173	0.0339
Human	HG19t1r1	10_MagicBLAST	59	137919	2315	72	2243	135676	0.9689	0.0163	0.032
Human	HG19t1r1	10_MagicBLAST	60	137919	2182	71	2111	135808	0.9675	0.0153	0.0301
Human	HG19t1r1	10_MagicBLAST	61	137919	2047	70	1977	135942	0.9658	0.0143	0.0282
Human	HG19t1r1	10_MagicBLAST	62	137919	1906	63	1843	136076	0.9669	0.0134	0.0264
Human	HG19t1r1	10_MagicBLAST	63	137919	1774	62	1712	136207	0.9651	0.0124	0.0245
Human	HG19t1r1	10_MagicBLAST	64	137919	1674	61	1613	136306	0.9636	0.0117	0.0231
Human	HG19t1r1	10_MagicBLAST	65	137919	1577	59	1518	136401	0.9626	0.011	0.0218
Human	HG19t1r1	10_MagicBLAST	66	137919	1491	56	1435	136484	0.9624	0.0104	0.0206
Human	HG19t1r1	10_MagicBLAST	67	137919	1400	53	1347	136572	0.9621	0.0098	0.0193
Human	HG19t1r1	10_MagicBLAST	68	137919	1310	50	1260	136659	0.9618	0.0091	0.0181
Human	HG19t1r1	10_MagicBLAST	69	137919	1226	50	1176	136743	0.9592	0.0085	0.0169
Human	HG19t1r1	10_MagicBLAST	70	137919	1154	48	1106	136813	0.9584	0.008	0.0159
Human	HG19t1r1	10_MagicBLAST	71	137919	1071	42	1029	136890	0.9608	0.0075	0.0148
Human	HG19t1r1	10_MagicBLAST	72	137919	1003	39	964	136955	0.9611	0.007	0.0139
Human	HG19t1r1	10_MagicBLAST	73	137919	939	38	901	137018	0.9595	0.0065	0.013
Human	HG19t1r1	10_MagicBLAST	74	137919	879	38	841	137078	0.9568	0.0061	0.0121
Human	HG19t1r1	10_MagicBLAST	75	137919	828	35	793	137126	0.9577	0.0057	0.0114
Human	HG19t1r1	10_MagicBLAST	76	137919	782	35	747	137172	0.9552	0.0054	0.0108
Human	HG19t1r1	10_MagicBLAST	77	137919	747	33	714	137205	0.9558	0.0052	0.0103
Human	HG19t1r1	10_MagicBLAST	78	137919	695	32	663	137256	0.954	0.0048	0.0096
Human	HG19t1r1	10_MagicBLAST	79	137919	644	31	613	137306	0.9519	0.0044	0.0088
Human	HG19t1r1	10_MagicBLAST	80	137919	600	31	569	137350	0.9483	0.0041	0.0082
Human	HG19t1r1	10_MagicBLAST	81	137919	556	29	527	137392	0.9478	0.0038	0.0076
Human	HG19t1r1	10_MagicBLAST	82	137919	530	29	501	137418	0.9453	0.0036	0.0072
Human	HG19t1r1	10_MagicBLAST	83	137919	507	28	479	137440	0.9448	0.0035	0.0069
Human	HG19t1r1	10_MagicBLAST	84	137919	470	26	444	137475	0.9447	0.0032	0.0064
Human	HG19t1r1	10_MagicBLAST	85	137919	451	26	425	137494	0.9424	0.0031	0.0061
Human	HG19t1r1	10_MagicBLAST	86	137919	423	26	397	137522	0.9385	0.0029	0.0057
Human	HG19t1r1	10_MagicBLAST	87	137919	402	26	376	137543	0.9353	0.0027	0.0054
Human	HG19t1r1	10_MagicBLAST	88	137919	379	25	354	137565	0.934	0.0026	0.0051
Human	HG19t1r1	10_MagicBLAST	89	137919	347	21	326	137593	0.9395	0.0024	0.0047
Human	HG19t1r1	10_MagicBLAST	90	137919	331	21	310	137609	0.9366	0.0022	0.0045
Human	HG19t1r1	10_MagicBLAST	91	137919	310	18	292	137627	0.9419	0.0021	0.0042
Human	HG19t1r1	10_MagicBLAST	92	137919	289	18	271	137648	0.9377	0.002	0.0039
Human	HG19t1r1	10_MagicBLAST	93	137919	267	15	252	137667	0.9438	0.0018	0.0036
Human	HG19t1r1	10_MagicBLAST	94	137919	251	15	236	137683	0.9402	0.0017	0.0034
Human	HG19t1r1	10_MagicBLAST	95	137919	230	14	216	137703	0.9391	0.0016	0.0031
Human	HG19t1r1	10_MagicBLAST	96	137919	220	14	206	137713	0.9364	0.0015	0.003
Human	HG19t1r1	10_MagicBLAST	97	137919	205	12	193	137726	0.9415	0.0014	0.0028
Human	HG19t1r1	10_MagicBLAST	98	137919	196	12	184	137735	0.9388	0.0013	0.0027
Human	HG19t1r1	10_MagicBLAST	99	137919	181	11	170	137749	0.9392	0.0012	0.0025
Human	HG19t1r1	10_MagicBLAST	100	137919	170	10	160	137759	0.9412	0.0012	0.0023
Human	HG19t1r1	21_HISAT2	1	137919	145312	11366	133946	3973	0.9218	0.9712	0.9458
Human	HG19t1r1	21_HISAT2	2	137919	133505	6140	127365	10554	0.954	0.9235	0.9385
Human	HG19t1r1	21_HISAT2	3	137919	126226	4872	121354	16565	0.9614	0.8799	0.9188
Human	HG19t1r1	21_HISAT2	4	137919	119495	4115	115380	22539	0.9656	0.8366	0.8965
Human	HG19t1r1	21_HISAT2	5	137919	113386	3547	109839	28080	0.9687	0.7964	0.8741
Human	HG19t1r1	21_HISAT2	6	137919	107661	3095	104566	33353	0.9713	0.7582	0.8516
Human	HG19t1r1	21_HISAT2	7	137919	102370	2781	99589	38330	0.9728	0.7221	0.8289
Human	HG19t1r1	21_HISAT2	8	137919	97371	2517	94854	43065	0.9742	0.6878	0.8063
Human	HG19t1r1	21_HISAT2	9	137919	92767	2295	90472	47447	0.9753	0.656	0.7844
Human	HG19t1r1	21_HISAT2	10	137919	88275	2076	86199	51720	0.9765	0.625	0.7622
Human	HG19t1r1	21_HISAT2	11	137919	84213	1896	82317	55602	0.9775	0.5969	0.7412
Human	HG19t1r1	21_HISAT2	12	137919	80230	1729	78501	59418	0.9784	0.5692	0.7197
Human	HG19t1r1	21_HISAT2	13	137919	76459	1588	74871	63048	0.9792	0.5429	0.6985
Human	HG19t1r1	21_HISAT2	14	137919	72911	1477	71434	66485	0.9797	0.5179	0.6776
Human	HG19t1r1	21_HISAT2	15	137919	69434	1367	68067	69852	0.9803	0.4935	0.6565
Human	HG19t1r1	21_HISAT2	16	137919	66232	1273	64959	72960	0.9808	0.471	0.6364
Human	HG19t1r1	21_HISAT2	17	137919	63162	1184	61978	75941	0.9813	0.4494	0.6164
Human	HG19t1r1	21_HISAT2	18	137919	60296	1098	59198	78721	0.9818	0.4292	0.5973
Human	HG19t1r1	21_HISAT2	19	137919	57594	1021	56573	81346	0.9823	0.4102	0.5787
Human	HG19t1r1	21_HISAT2	20	137919	55038	963	54075	83844	0.9825	0.3921	0.5605
Human	HG19t1r1	21_HISAT2	21	137919	52588	905	51683	86236	0.9828	0.3747	0.5426
Human	HG19t1r1	21_HISAT2	22	137919	50332	848	49484	88435	0.9832	0.3588	0.5257
Human	HG19t1r1	21_HISAT2	23	137919	48151	801	47350	90569	0.9834	0.3433	0.5089
Human	HG19t1r1	21_HISAT2	24	137919	46018	747	45271	92648	0.9838	0.3282	0.4922
Human	HG19t1r1	21_HISAT2	25	137919	43973	710	43263	94656	0.9839	0.3137	0.4757
Human	HG19t1r1	21_HISAT2	26	137919	41995	662	41333	96586	0.9842	0.2997	0.4595
Human	HG19t1r1	21_HISAT2	27	137919	40118	630	39488	98431	0.9843	0.2863	0.4436
Human	HG19t1r1	21_HISAT2	28	137919	38334	592	37742	100177	0.9846	0.2737	0.4283
Human	HG19t1r1	21_HISAT2	29	137919	36621	563	36058	101861	0.9846	0.2614	0.4132
Human	HG19t1r1	21_HISAT2	30	137919	35042	539	34503	103416	0.9846	0.2502	0.399
Human	HG19t1r1	21_HISAT2	31	137919	33494	507	32987	104932	0.9849	0.2392	0.3849
Human	HG19t1r1	21_HISAT2	32	137919	32027	493	31534	106385	0.9846	0.2286	0.3711
Human	HG19t1r1	21_HISAT2	33	137919	30547	476	30071	107848	0.9844	0.218	0.357
Human	HG19t1r1	21_HISAT2	34	137919	29145	451	28694	109225	0.9845	0.208	0.3435
Human	HG19t1r1	21_HISAT2	35	137919	27862	429	27433	110486	0.9846	0.1989	0.331
Human	HG19t1r1	21_HISAT2	36	137919	26579	411	26168	111751	0.9845	0.1897	0.3182
Human	HG19t1r1	21_HISAT2	37	137919	25324	390	24934	112985	0.9846	0.1808	0.3055
Human	HG19t1r1	21_HISAT2	38	137919	24251	369	23882	114037	0.9848	0.1732	0.2945
Human	HG19t1r1	21_HISAT2	39	137919	23181	351	22830	115089	0.9849	0.1655	0.2834
Human	HG19t1r1	21_HISAT2	40	137919	22100	331	21769	116150	0.985	0.1578	0.2721
Human	HG19t1r1	21_HISAT2	41	137919	21139	316	20823	117096	0.9851	0.151	0.2618
Human	HG19t1r1	21_HISAT2	42	137919	20145	297	19848	118071	0.9853	0.1439	0.2511
Human	HG19t1r1	21_HISAT2	43	137919	19153	289	18864	119055	0.9849	0.1368	0.2402
Human	HG19t1r1	21_HISAT2	44	137919	18268	279	17989	119930	0.9847	0.1304	0.2304
Human	HG19t1r1	21_HISAT2	45	137919	17447	258	17189	120730	0.9852	0.1246	0.2213
Human	HG19t1r1	21_HISAT2	46	137919	16587	239	16348	121571	0.9856	0.1185	0.2116
Human	HG19t1r1	21_HISAT2	47	137919	15817	232	15585	122334	0.9853	0.113	0.2028
Human	HG19t1r1	21_HISAT2	48	137919	15069	224	14845	123074	0.9851	0.1076	0.1941
Human	HG19t1r1	21_HISAT2	49	137919	14385	218	14167	123752	0.9848	0.1027	0.186
Human	HG19t1r1	21_HISAT2	50	137919	13735	205	13530	124389	0.9851	0.0981	0.1784
Human	HG19t1r1	21_HISAT2	51	137919	13130	199	12931	124988	0.9848	0.0938	0.1712
Human	HG19t1r1	21_HISAT2	52	137919	12520	192	12328	125591	0.9847	0.0894	0.1639
Human	HG19t1r1	21_HISAT2	53	137919	11948	177	11771	126148	0.9852	0.0853	0.1571
Human	HG19t1r1	21_HISAT2	54	137919	11382	168	11214	126705	0.9852	0.0813	0.1502
Human	HG19t1r1	21_HISAT2	55	137919	10831	160	10671	127248	0.9852	0.0774	0.1435
Human	HG19t1r1	21_HISAT2	56	137919	10254	150	10104	127815	0.9854	0.0733	0.1364
Human	HG19t1r1	21_HISAT2	57	137919	9730	142	9588	128331	0.9854	0.0695	0.1299
Human	HG19t1r1	21_HISAT2	58	137919	9256	135	9121	128798	0.9854	0.0661	0.1239
Human	HG19t1r1	21_HISAT2	59	137919	8845	127	8718	129201	0.9856	0.0632	0.1188
Human	HG19t1r1	21_HISAT2	60	137919	8415	123	8292	129627	0.9854	0.0601	0.1133
Human	HG19t1r1	21_HISAT2	61	137919	8023	119	7904	130015	0.9852	0.0573	0.1083
Human	HG19t1r1	21_HISAT2	62	137919	7637	113	7524	130395	0.9852	0.0546	0.1034
Human	HG19t1r1	21_HISAT2	63	137919	7275	110	7165	130754	0.9849	0.052	0.0987
Human	HG19t1r1	21_HISAT2	64	137919	6929	103	6826	131093	0.9851	0.0495	0.0943
Human	HG19t1r1	21_HISAT2	65	137919	6641	97	6544	131375	0.9854	0.0474	0.0905
Human	HG19t1r1	21_HISAT2	66	137919	6304	94	6210	131709	0.9851	0.045	0.0861
Human	HG19t1r1	21_HISAT2	67	137919	5995	90	5905	132014	0.985	0.0428	0.0821
Human	HG19t1r1	21_HISAT2	68	137919	5739	87	5652	132267	0.9848	0.041	0.0787
Human	HG19t1r1	21_HISAT2	69	137919	5473	83	5390	132529	0.9848	0.0391	0.0752
Human	HG19t1r1	21_HISAT2	70	137919	5254	79	5175	132744	0.985	0.0375	0.0723
Human	HG19t1r1	21_HISAT2	71	137919	4996	71	4925	132994	0.9858	0.0357	0.0689
Human	HG19t1r1	21_HISAT2	72	137919	4756	68	4688	133231	0.9857	0.034	0.0657
Human	HG19t1r1	21_HISAT2	73	137919	4541	66	4475	133444	0.9855	0.0324	0.0628
Human	HG19t1r1	21_HISAT2	74	137919	4360	65	4295	133624	0.9851	0.0311	0.0604
Human	HG19t1r1	21_HISAT2	75	137919	4166	63	4103	133816	0.9849	0.0297	0.0578
Human	HG19t1r1	21_HISAT2	76	137919	3982	60	3922	133997	0.9849	0.0284	0.0553
Human	HG19t1r1	21_HISAT2	77	137919	3809	60	3749	134170	0.9842	0.0272	0.0529
Human	HG19t1r1	21_HISAT2	78	137919	3640	58	3582	134337	0.9841	0.026	0.0506
Human	HG19t1r1	21_HISAT2	79	137919	3502	56	3446	134473	0.984	0.025	0.0487
Human	HG19t1r1	21_HISAT2	80	137919	3362	53	3309	134610	0.9842	0.024	0.0468
Human	HG19t1r1	21_HISAT2	81	137919	3218	51	3167	134752	0.9842	0.023	0.0449
Human	HG19t1r1	21_HISAT2	82	137919	3065	48	3017	134902	0.9843	0.0219	0.0428
Human	HG19t1r1	21_HISAT2	83	137919	2934	48	2886	135033	0.9836	0.0209	0.041
Human	HG19t1r1	21_HISAT2	84	137919	2799	48	2751	135168	0.9829	0.0199	0.0391
Human	HG19t1r1	21_HISAT2	85	137919	2682	46	2636	135283	0.9828	0.0191	0.0375
Human	HG19t1r1	21_HISAT2	86	137919	2584	45	2539	135380	0.9826	0.0184	0.0361
Human	HG19t1r1	21_HISAT2	87	137919	2469	44	2425	135494	0.9822	0.0176	0.0345
Human	HG19t1r1	21_HISAT2	88	137919	2365	41	2324	135595	0.9827	0.0169	0.0331
Human	HG19t1r1	21_HISAT2	89	137919	2262	41	2221	135698	0.9819	0.0161	0.0317
Human	HG19t1r1	21_HISAT2	90	137919	2170	40	2130	135789	0.9816	0.0154	0.0304
Human	HG19t1r1	21_HISAT2	91	137919	2071	38	2033	135886	0.9817	0.0147	0.029
Human	HG19t1r1	21_HISAT2	92	137919	1989	35	1954	135965	0.9824	0.0142	0.0279
Human	HG19t1r1	21_HISAT2	93	137919	1907	33	1874	136045	0.9827	0.0136	0.0268
Human	HG19t1r1	21_HISAT2	94	137919	1815	33	1782	136137	0.9818	0.0129	0.0255
Human	HG19t1r1	21_HISAT2	95	137919	1738	32	1706	136213	0.9816	0.0124	0.0244
Human	HG19t1r1	21_HISAT2	96	137919	1673	31	1642	136277	0.9815	0.0119	0.0235
Human	HG19t1r1	21_HISAT2	97	137919	1609	31	1578	136341	0.9807	0.0114	0.0226
Human	HG19t1r1	21_HISAT2	98	137919	1554	29	1525	136394	0.9813	0.0111	0.0219
Human	HG19t1r1	21_HISAT2	99	137919	1480	29	1451	136468	0.9804	0.0105	0.0208
Human	HG19t1r1	21_HISAT2	100	137919	1402	27	1375	136544	0.9807	0.01	0.0197
Human	HG19t1r1	30_STAR	1	137919	147484	14862	132622	5297	0.8992	0.9616	0.9294
Human	HG19t1r1	30_STAR	2	137919	131915	7610	124305	13614	0.9423	0.9013	0.9213
Human	HG19t1r1	30_STAR	3	137919	122229	5854	116375	21544	0.9521	0.8438	0.8947
Human	HG19t1r1	30_STAR	4	137919	113764	4856	108908	29011	0.9573	0.7897	0.8654
Human	HG19t1r1	30_STAR	5	137919	106190	4115	102075	35844	0.9612	0.7401	0.8363
Human	HG19t1r1	30_STAR	6	137919	99429	3634	95795	42124	0.9635	0.6946	0.8072
Human	HG19t1r1	30_STAR	7	137919	93221	3185	90036	47883	0.9658	0.6528	0.7791
Human	HG19t1r1	30_STAR	8	137919	87408	2855	84553	53366	0.9673	0.6131	0.7505
Human	HG19t1r1	30_STAR	9	137919	82051	2578	79473	58446	0.9686	0.5762	0.7226
Human	HG19t1r1	30_STAR	10	137919	77033	2337	74696	63223	0.9697	0.5416	0.695
Human	HG19t1r1	30_STAR	11	137919	72261	2133	70128	67791	0.9705	0.5085	0.6673
Human	HG19t1r1	30_STAR	12	137919	67861	1952	65909	72010	0.9712	0.4779	0.6406
Human	HG19t1r1	30_STAR	13	137919	63702	1770	61932	75987	0.9722	0.449	0.6143
Human	HG19t1r1	30_STAR	14	137919	59939	1595	58344	79575	0.9734	0.423	0.5898
Human	HG19t1r1	30_STAR	15	137919	56534	1477	55057	82862	0.9739	0.3992	0.5663
Human	HG19t1r1	30_STAR	16	137919	53204	1352	51852	86067	0.9746	0.376	0.5426
Human	HG19t1r1	30_STAR	17	137919	50130	1241	48889	89030	0.9752	0.3545	0.52
Human	HG19t1r1	30_STAR	18	137919	47138	1142	45996	91923	0.9758	0.3335	0.4971
Human	HG19t1r1	30_STAR	19	137919	44469	1077	43392	94527	0.9758	0.3146	0.4758
Human	HG19t1r1	30_STAR	20	137919	41923	1008	40915	97004	0.976	0.2967	0.455
Human	HG19t1r1	30_STAR	21	137919	39520	939	38581	99338	0.9762	0.2797	0.4349
Human	HG19t1r1	30_STAR	22	137919	37236	868	36368	101551	0.9767	0.2637	0.4153
Human	HG19t1r1	30_STAR	23	137919	35099	813	34286	103633	0.9768	0.2486	0.3963
Human	HG19t1r1	30_STAR	24	137919	33074	755	32319	105600	0.9772	0.2343	0.378
Human	HG19t1r1	30_STAR	25	137919	31133	706	30427	107492	0.9773	0.2206	0.36
Human	HG19t1r1	30_STAR	26	137919	29304	649	28655	109264	0.9779	0.2078	0.3427
Human	HG19t1r1	30_STAR	27	137919	27522	606	26916	111003	0.978	0.1952	0.3254
Human	HG19t1r1	30_STAR	28	137919	25874	570	25304	112615	0.978	0.1835	0.309
Human	HG19t1r1	30_STAR	29	137919	24372	536	23836	114083	0.978	0.1728	0.2937
Human	HG19t1r1	30_STAR	30	137919	22929	504	22425	115494	0.978	0.1626	0.2788
Human	HG19t1r1	30_STAR	31	137919	21575	481	21094	116825	0.9777	0.1529	0.2645
Human	HG19t1r1	30_STAR	32	137919	20287	439	19848	118071	0.9784	0.1439	0.2509
Human	HG19t1r1	30_STAR	33	137919	19110	414	18696	119223	0.9783	0.1356	0.2381
Human	HG19t1r1	30_STAR	34	137919	18009	384	17625	120294	0.9787	0.1278	0.2261
Human	HG19t1r1	30_STAR	35	137919	16930	357	16573	121346	0.9789	0.1202	0.2141
Human	HG19t1r1	30_STAR	36	137919	15918	335	15583	122336	0.979	0.113	0.2026
Human	HG19t1r1	30_STAR	37	137919	14922	317	14605	123314	0.9788	0.1059	0.1911
Human	HG19t1r1	30_STAR	38	137919	14041	298	13743	124176	0.9788	0.0996	0.1809
Human	HG19t1r1	30_STAR	39	137919	13234	282	12952	124967	0.9787	0.0939	0.1714
Human	HG19t1r1	30_STAR	40	137919	12432	267	12165	125754	0.9785	0.0882	0.1618
Human	HG19t1r1	30_STAR	41	137919	11637	247	11390	126529	0.9788	0.0826	0.1523
Human	HG19t1r1	30_STAR	42	137919	10970	239	10731	127188	0.9782	0.0778	0.1441
Human	HG19t1r1	30_STAR	43	137919	10321	224	10097	127822	0.9783	0.0732	0.1362
Human	HG19t1r1	30_STAR	44	137919	9651	217	9434	128485	0.9775	0.0684	0.1279
Human	HG19t1r1	30_STAR	45	137919	9058	209	8849	129070	0.9769	0.0642	0.1204
Human	HG19t1r1	30_STAR	46	137919	8478	200	8278	129641	0.9764	0.06	0.1131
Human	HG19t1r1	30_STAR	47	137919	7968	193	7775	130144	0.9758	0.0564	0.1066
Human	HG19t1r1	30_STAR	48	137919	7509	184	7325	130594	0.9755	0.0531	0.1007
Human	HG19t1r1	30_STAR	49	137919	7046	175	6871	131048	0.9752	0.0498	0.0948
Human	HG19t1r1	30_STAR	50	137919	6648	169	6479	131440	0.9746	0.047	0.0896
Human	HG19t1r1	30_STAR	51	137919	6226	161	6065	131854	0.9741	0.044	0.0842
Human	HG19t1r1	30_STAR	52	137919	5851	148	5703	132216	0.9747	0.0414	0.0793
Human	HG19t1r1	30_STAR	53	137919	5521	136	5385	132534	0.9754	0.039	0.0751
Human	HG19t1r1	30_STAR	54	137919	5225	129	5096	132823	0.9753	0.0369	0.0712
Human	HG19t1r1	30_STAR	55	137919	4946	120	4826	133093	0.9757	0.035	0.0676
Human	HG19t1r1	30_STAR	56	137919	4667	115	4552	133367	0.9754	0.033	0.0638
Human	HG19t1r1	30_STAR	57	137919	4394	109	4285	133634	0.9752	0.0311	0.0602
Human	HG19t1r1	30_STAR	58	137919	4124	105	4019	133900	0.9745	0.0291	0.0566
Human	HG19t1r1	30_STAR	59	137919	3906	98	3808	134111	0.9749	0.0276	0.0537
Human	HG19t1r1	30_STAR	60	137919	3659	90	3569	134350	0.9754	0.0259	0.0504
Human	HG19t1r1	30_STAR	61	137919	3467	86	3381	134538	0.9752	0.0245	0.0478
Human	HG19t1r1	30_STAR	62	137919	3272	81	3191	134728	0.9752	0.0231	0.0452
Human	HG19t1r1	30_STAR	63	137919	3092	77	3015	134904	0.9751	0.0219	0.0428
Human	HG19t1r1	30_STAR	64	137919	2934	72	2862	135057	0.9755	0.0208	0.0406
Human	HG19t1r1	30_STAR	65	137919	2758	69	2689	135230	0.975	0.0195	0.0382
Human	HG19t1r1	30_STAR	66	137919	2596	65	2531	135388	0.975	0.0184	0.036
Human	HG19t1r1	30_STAR	67	137919	2437	64	2373	135546	0.9737	0.0172	0.0338
Human	HG19t1r1	30_STAR	68	137919	2299	56	2243	135676	0.9756	0.0163	0.032
Human	HG19t1r1	30_STAR	69	137919	2200	55	2145	135774	0.975	0.0156	0.0306
Human	HG19t1r1	30_STAR	70	137919	2072	52	2020	135899	0.9749	0.0146	0.0289
Human	HG19t1r1	30_STAR	71	137919	1961	48	1913	136006	0.9755	0.0139	0.0274
Human	HG19t1r1	30_STAR	72	137919	1857	45	1812	136107	0.9758	0.0131	0.0259
Human	HG19t1r1	30_STAR	73	137919	1767	43	1724	136195	0.9757	0.0125	0.0247
Human	HG19t1r1	30_STAR	74	137919	1680	41	1639	136280	0.9756	0.0119	0.0235
Human	HG19t1r1	30_STAR	75	137919	1600	37	1563	136356	0.9769	0.0113	0.0224
Human	HG19t1r1	30_STAR	76	137919	1529	37	1492	136427	0.9758	0.0108	0.0214
Human	HG19t1r1	30_STAR	77	137919	1452	35	1417	136502	0.9759	0.0103	0.0203
Human	HG19t1r1	30_STAR	78	137919	1387	33	1354	136565	0.9762	0.0098	0.0194
Human	HG19t1r1	30_STAR	79	137919	1307	31	1276	136643	0.9763	0.0093	0.0183
Human	HG19t1r1	30_STAR	80	137919	1235	29	1206	136713	0.9765	0.0087	0.0173
Human	HG19t1r1	30_STAR	81	137919	1151	27	1124	136795	0.9765	0.0081	0.0162
Human	HG19t1r1	30_STAR	82	137919	1093	26	1067	136852	0.9762	0.0077	0.0154
Human	HG19t1r1	30_STAR	83	137919	1040	25	1015	136904	0.976	0.0074	0.0146
Human	HG19t1r1	30_STAR	84	137919	976	23	953	136966	0.9764	0.0069	0.0137
Human	HG19t1r1	30_STAR	85	137919	920	20	900	137019	0.9783	0.0065	0.013
Human	HG19t1r1	30_STAR	86	137919	862	17	845	137074	0.9803	0.0061	0.0122
Human	HG19t1r1	30_STAR	87	137919	813	16	797	137122	0.9803	0.0058	0.0115
Human	HG19t1r1	30_STAR	88	137919	762	13	749	137170	0.9829	0.0054	0.0108
Human	HG19t1r1	30_STAR	89	137919	718	13	705	137214	0.9819	0.0051	0.0102
Human	HG19t1r1	30_STAR	90	137919	694	13	681	137238	0.9813	0.0049	0.0098
Human	HG19t1r1	30_STAR	91	137919	659	12	647	137272	0.9818	0.0047	0.0093
Human	HG19t1r1	30_STAR	92	137919	619	11	608	137311	0.9822	0.0044	0.0088
Human	HG19t1r1	30_STAR	93	137919	582	11	571	137348	0.9811	0.0041	0.0082
Human	HG19t1r1	30_STAR	94	137919	554	11	543	137376	0.9801	0.0039	0.0078
Human	HG19t1r1	30_STAR	95	137919	522	10	512	137407	0.9808	0.0037	0.0074
Human	HG19t1r1	30_STAR	96	137919	501	10	491	137428	0.98	0.0036	0.0071
Human	HG19t1r1	30_STAR	97	137919	474	6	468	137451	0.9873	0.0034	0.0068
Human	HG19t1r1	30_STAR	98	137919	448	6	442	137477	0.9866	0.0032	0.0064
Human	HG19t1r1	30_STAR	99	137919	428	6	422	137497	0.986	0.0031	0.0061
Human	HG19t1r1	30_STAR	100	137919	397	6	391	137528	0.9849	0.0028	0.0057
Human	HG19t1r1	31_STARlong	1	137919	145879	13409	132470	5449	0.9081	0.9605	0.9336
Human	HG19t1r1	31_STARlong	2	137919	133909	7328	126581	11338	0.9453	0.9178	0.9313
Human	HG19t1r1	31_STARlong	3	137919	126401	6112	120289	17630	0.9516	0.8722	0.9102
Human	HG19t1r1	31_STARlong	4	137919	119232	5326	113906	24013	0.9553	0.8259	0.8859
Human	HG19t1r1	31_STARlong	5	137919	112452	4659	107793	30126	0.9586	0.7816	0.8611
Human	HG19t1r1	31_STARlong	6	137919	106265	4115	102150	35769	0.9613	0.7407	0.8367
Human	HG19t1r1	31_STARlong	7	137919	100651	3702	96949	40970	0.9632	0.7029	0.8128
Human	HG19t1r1	31_STARlong	8	137919	95198	3341	91857	46062	0.9649	0.666	0.7881
Human	HG19t1r1	31_STARlong	9	137919	90158	2978	87180	50739	0.967	0.6321	0.7645
Human	HG19t1r1	31_STARlong	10	137919	85319	2694	82625	55294	0.9684	0.5991	0.7402
Human	HG19t1r1	31_STARlong	11	137919	80930	2455	78475	59444	0.9697	0.569	0.7172
Human	HG19t1r1	31_STARlong	12	137919	76650	2255	74395	63524	0.9706	0.5394	0.6934
Human	HG19t1r1	31_STARlong	13	137919	72672	2068	70604	67315	0.9715	0.5119	0.6705
Human	HG19t1r1	31_STARlong	14	137919	68970	1899	67071	70848	0.9725	0.4863	0.6484
Human	HG19t1r1	31_STARlong	15	137919	65485	1746	63739	74180	0.9733	0.4621	0.6267
Human	HG19t1r1	31_STARlong	16	137919	62118	1587	60531	77388	0.9745	0.4389	0.6052
Human	HG19t1r1	31_STARlong	17	137919	58985	1458	57527	80392	0.9753	0.4171	0.5843
Human	HG19t1r1	31_STARlong	18	137919	56083	1349	54734	83185	0.9759	0.3969	0.5643
Human	HG19t1r1	31_STARlong	19	137919	53351	1257	52094	85825	0.9764	0.3777	0.5447
Human	HG19t1r1	31_STARlong	20	137919	50754	1174	49580	88339	0.9769	0.3595	0.5256
Human	HG19t1r1	31_STARlong	21	137919	48245	1081	47164	90755	0.9776	0.342	0.5067
Human	HG19t1r1	31_STARlong	22	137919	45910	993	44917	93002	0.9784	0.3257	0.4887
Human	HG19t1r1	31_STARlong	23	137919	43714	928	42786	95133	0.9788	0.3102	0.4711
Human	HG19t1r1	31_STARlong	24	137919	41494	858	40636	97283	0.9793	0.2946	0.453
Human	HG19t1r1	31_STARlong	25	137919	39496	797	38699	99220	0.9798	0.2806	0.4363
Human	HG19t1r1	31_STARlong	26	137919	37464	743	36721	101198	0.9802	0.2663	0.4188
Human	HG19t1r1	31_STARlong	27	137919	35650	686	34964	102955	0.9808	0.2535	0.4029
Human	HG19t1r1	31_STARlong	28	137919	33855	636	33219	104700	0.9812	0.2409	0.3868
Human	HG19t1r1	31_STARlong	29	137919	32161	585	31576	106343	0.9818	0.2289	0.3713
Human	HG19t1r1	31_STARlong	30	137919	30514	550	29964	107955	0.982	0.2173	0.3558
Human	HG19t1r1	31_STARlong	31	137919	28999	517	28482	109437	0.9822	0.2065	0.3413
Human	HG19t1r1	31_STARlong	32	137919	27548	490	27058	110861	0.9822	0.1962	0.3271
Human	HG19t1r1	31_STARlong	33	137919	26237	465	25772	112147	0.9823	0.1869	0.314
Human	HG19t1r1	31_STARlong	34	137919	24842	426	24416	113503	0.9829	0.177	0.3
Human	HG19t1r1	31_STARlong	35	137919	23588	398	23190	114729	0.9831	0.1681	0.2872
Human	HG19t1r1	31_STARlong	36	137919	22404	380	22024	115895	0.983	0.1597	0.2747
Human	HG19t1r1	31_STARlong	37	137919	21263	354	20909	117010	0.9834	0.1516	0.2627
Human	HG19t1r1	31_STARlong	38	137919	20211	340	19871	118048	0.9832	0.1441	0.2513
Human	HG19t1r1	31_STARlong	39	137919	19131	316	18815	119104	0.9835	0.1364	0.2396
Human	HG19t1r1	31_STARlong	40	137919	18209	299	17910	120009	0.9836	0.1299	0.2294
Human	HG19t1r1	31_STARlong	41	137919	17197	279	16918	121001	0.9838	0.1227	0.2181
Human	HG19t1r1	31_STARlong	42	137919	16279	266	16013	121906	0.9837	0.1161	0.2077
Human	HG19t1r1	31_STARlong	43	137919	15446	249	15197	122722	0.9839	0.1102	0.1982
Human	HG19t1r1	31_STARlong	44	137919	14676	237	14439	123480	0.9839	0.1047	0.1892
Human	HG19t1r1	31_STARlong	45	137919	13924	232	13692	124227	0.9833	0.0993	0.1803
Human	HG19t1r1	31_STARlong	46	137919	13240	223	13017	124902	0.9832	0.0944	0.1722
Human	HG19t1r1	31_STARlong	47	137919	12574	209	12365	125554	0.9834	0.0897	0.1643
Human	HG19t1r1	31_STARlong	48	137919	11892	192	11700	126219	0.9839	0.0848	0.1562
Human	HG19t1r1	31_STARlong	49	137919	11249	186	11063	126856	0.9835	0.0802	0.1483
Human	HG19t1r1	31_STARlong	50	137919	10659	178	10481	127438	0.9833	0.076	0.1411
Human	HG19t1r1	31_STARlong	51	137919	10065	169	9896	128023	0.9832	0.0718	0.1337
Human	HG19t1r1	31_STARlong	52	137919	9540	155	9385	128534	0.9838	0.068	0.1273
Human	HG19t1r1	31_STARlong	53	137919	9026	149	8877	129042	0.9835	0.0644	0.1208
Human	HG19t1r1	31_STARlong	54	137919	8553	145	8408	129511	0.983	0.061	0.1148
Human	HG19t1r1	31_STARlong	55	137919	8091	138	7953	129966	0.9829	0.0577	0.1089
Human	HG19t1r1	31_STARlong	56	137919	7660	130	7530	130389	0.983	0.0546	0.1034
Human	HG19t1r1	31_STARlong	57	137919	7279	124	7155	130764	0.983	0.0519	0.0986
Human	HG19t1r1	31_STARlong	58	137919	6938	118	6820	131099	0.983	0.0494	0.0942
Human	HG19t1r1	31_STARlong	59	137919	6577	108	6469	131450	0.9836	0.0469	0.0895
Human	HG19t1r1	31_STARlong	60	137919	6224	101	6123	131796	0.9838	0.0444	0.085
Human	HG19t1r1	31_STARlong	61	137919	5889	97	5792	132127	0.9835	0.042	0.0806
Human	HG19t1r1	31_STARlong	62	137919	5634	96	5538	132381	0.983	0.0402	0.0772
Human	HG19t1r1	31_STARlong	63	137919	5307	91	5216	132703	0.9829	0.0378	0.0728
Human	HG19t1r1	31_STARlong	64	137919	5020	87	4933	132986	0.9827	0.0358	0.069
Human	HG19t1r1	31_STARlong	65	137919	4764	85	4679	133240	0.9822	0.0339	0.0656
Human	HG19t1r1	31_STARlong	66	137919	4548	81	4467	133452	0.9822	0.0324	0.0627
Human	HG19t1r1	31_STARlong	67	137919	4317	75	4242	133677	0.9826	0.0308	0.0596
Human	HG19t1r1	31_STARlong	68	137919	4105	70	4035	133884	0.9829	0.0293	0.0568
Human	HG19t1r1	31_STARlong	69	137919	3905	65	3840	134079	0.9834	0.0278	0.0542
Human	HG19t1r1	31_STARlong	70	137919	3704	59	3645	134274	0.9841	0.0264	0.0515
Human	HG19t1r1	31_STARlong	71	137919	3518	56	3462	134457	0.9841	0.0251	0.049
Human	HG19t1r1	31_STARlong	72	137919	3344	50	3294	134625	0.985	0.0239	0.0466
Human	HG19t1r1	31_STARlong	73	137919	3192	48	3144	134775	0.985	0.0228	0.0446
Human	HG19t1r1	31_STARlong	74	137919	3033	45	2988	134931	0.9852	0.0217	0.0424
Human	HG19t1r1	31_STARlong	75	137919	2879	43	2836	135083	0.9851	0.0206	0.0403
Human	HG19t1r1	31_STARlong	76	137919	2743	41	2702	135217	0.9851	0.0196	0.0384
Human	HG19t1r1	31_STARlong	77	137919	2613	40	2573	135346	0.9847	0.0187	0.0366
Human	HG19t1r1	31_STARlong	78	137919	2484	39	2445	135474	0.9843	0.0177	0.0348
Human	HG19t1r1	31_STARlong	79	137919	2375	36	2339	135580	0.9848	0.017	0.0333
Human	HG19t1r1	31_STARlong	80	137919	2233	34	2199	135720	0.9848	0.0159	0.0314
Human	HG19t1r1	31_STARlong	81	137919	2136	33	2103	135816	0.9846	0.0152	0.03
Human	HG19t1r1	31_STARlong	82	137919	2038	30	2008	135911	0.9853	0.0146	0.0287
Human	HG19t1r1	31_STARlong	83	137919	1935	30	1905	136014	0.9845	0.0138	0.0272
Human	HG19t1r1	31_STARlong	84	137919	1844	28	1816	136103	0.9848	0.0132	0.026
Human	HG19t1r1	31_STARlong	85	137919	1749	26	1723	136196	0.9851	0.0125	0.0247
Human	HG19t1r1	31_STARlong	86	137919	1671	25	1646	136273	0.985	0.0119	0.0236
Human	HG19t1r1	31_STARlong	87	137919	1593	23	1570	136349	0.9856	0.0114	0.0225
Human	HG19t1r1	31_STARlong	88	137919	1516	19	1497	136422	0.9875	0.0109	0.0215
Human	HG19t1r1	31_STARlong	89	137919	1452	19	1433	136486	0.9869	0.0104	0.0206
Human	HG19t1r1	31_STARlong	90	137919	1388	17	1371	136548	0.9878	0.0099	0.0197
Human	HG19t1r1	31_STARlong	91	137919	1327	15	1312	136607	0.9887	0.0095	0.0188
Human	HG19t1r1	31_STARlong	92	137919	1269	15	1254	136665	0.9882	0.0091	0.018
Human	HG19t1r1	31_STARlong	93	137919	1202	14	1188	136731	0.9884	0.0086	0.0171
Human	HG19t1r1	31_STARlong	94	137919	1148	13	1135	136784	0.9887	0.0082	0.0163
Human	HG19t1r1	31_STARlong	95	137919	1103	11	1092	136827	0.99	0.0079	0.0157
Human	HG19t1r1	31_STARlong	96	137919	1063	11	1052	136867	0.9897	0.0076	0.0151
Human	HG19t1r1	31_STARlong	97	137919	1007	9	998	136921	0.9911	0.0072	0.0144
Human	HG19t1r1	31_STARlong	98	137919	961	9	952	136967	0.9906	0.0069	0.0137
Human	HG19t1r1	31_STARlong	99	137919	906	9	897	137022	0.9901	0.0065	0.0129
Human	HG19t1r1	31_STARlong	100	137919	863	7	856	137063	0.9919	0.0062	0.0123
Human	HG19t1r1	32_STAR.2.6c	1	137919	145588	12846	132742	5177	0.9118	0.9625	0.9364
Human	HG19t1r1	32_STAR.2.6c	2	137919	135709	8485	127224	10695	0.9375	0.9225	0.9299
Human	HG19t1r1	32_STAR.2.6c	3	137919	128361	7097	121264	16655	0.9447	0.8792	0.9108
Human	HG19t1r1	32_STAR.2.6c	4	137919	121283	6134	115149	22770	0.9494	0.8349	0.8885
Human	HG19t1r1	32_STAR.2.6c	5	137919	114752	5405	109347	28572	0.9529	0.7928	0.8655
Human	HG19t1r1	32_STAR.2.6c	6	137919	108687	4806	103881	34038	0.9558	0.7532	0.8425
Human	HG19t1r1	32_STAR.2.6c	7	137919	103020	4260	98760	39159	0.9586	0.7161	0.8198
Human	HG19t1r1	32_STAR.2.6c	8	137919	97801	3824	93977	43942	0.9609	0.6814	0.7974
Human	HG19t1r1	32_STAR.2.6c	9	137919	92809	3474	89335	48584	0.9626	0.6477	0.7744
Human	HG19t1r1	32_STAR.2.6c	10	137919	88053	3173	84880	53039	0.964	0.6154	0.7512
Human	HG19t1r1	32_STAR.2.6c	11	137919	83738	2884	80854	57065	0.9656	0.5862	0.7295
Human	HG19t1r1	32_STAR.2.6c	12	137919	79555	2636	76919	61000	0.9669	0.5577	0.7074
Human	HG19t1r1	32_STAR.2.6c	13	137919	75577	2423	73154	64765	0.9679	0.5304	0.6853
Human	HG19t1r1	32_STAR.2.6c	14	137919	71909	2251	69658	68261	0.9687	0.5051	0.664
Human	HG19t1r1	32_STAR.2.6c	15	137919	68409	2080	66329	71590	0.9696	0.4809	0.6429
Human	HG19t1r1	32_STAR.2.6c	16	137919	65047	1914	63133	74786	0.9706	0.4578	0.6221
Human	HG19t1r1	32_STAR.2.6c	17	137919	61907	1788	60119	77800	0.9711	0.4359	0.6017
Human	HG19t1r1	32_STAR.2.6c	18	137919	58970	1649	57321	80598	0.972	0.4156	0.5823
Human	HG19t1r1	32_STAR.2.6c	19	137919	56215	1535	54680	83239	0.9727	0.3965	0.5633
Human	HG19t1r1	32_STAR.2.6c	20	137919	53647	1442	52205	85714	0.9731	0.3785	0.545
Human	HG19t1r1	32_STAR.2.6c	21	137919	51121	1369	49752	88167	0.9732	0.3607	0.5264
Human	HG19t1r1	32_STAR.2.6c	22	137919	48802	1293	47509	90410	0.9735	0.3445	0.5089
Human	HG19t1r1	32_STAR.2.6c	23	137919	46521	1205	45316	92603	0.9741	0.3286	0.4914
Human	HG19t1r1	32_STAR.2.6c	24	137919	44324	1133	43191	94728	0.9744	0.3132	0.474
Human	HG19t1r1	32_STAR.2.6c	25	137919	42312	1059	41253	96666	0.975	0.2991	0.4578
Human	HG19t1r1	32_STAR.2.6c	26	137919	40272	996	39276	98643	0.9753	0.2848	0.4408
Human	HG19t1r1	32_STAR.2.6c	27	137919	38319	944	37375	100544	0.9754	0.271	0.4241
Human	HG19t1r1	32_STAR.2.6c	28	137919	36593	888	35705	102214	0.9757	0.2589	0.4092
Human	HG19t1r1	32_STAR.2.6c	29	137919	34839	827	34012	103907	0.9763	0.2466	0.3938
Human	HG19t1r1	32_STAR.2.6c	30	137919	33151	791	32360	105559	0.9761	0.2346	0.3783
Human	HG19t1r1	32_STAR.2.6c	31	137919	31541	753	30788	107131	0.9761	0.2232	0.3634
Human	HG19t1r1	32_STAR.2.6c	32	137919	30090	727	29363	108556	0.9758	0.2129	0.3495
Human	HG19t1r1	32_STAR.2.6c	33	137919	28714	698	28016	109903	0.9757	0.2031	0.3363
Human	HG19t1r1	32_STAR.2.6c	34	137919	27402	666	26736	111183	0.9757	0.1939	0.3234
Human	HG19t1r1	32_STAR.2.6c	35	137919	26050	644	25406	112513	0.9753	0.1842	0.3099
Human	HG19t1r1	32_STAR.2.6c	36	137919	24777	618	24159	113760	0.9751	0.1752	0.297
Human	HG19t1r1	32_STAR.2.6c	37	137919	23592	581	23011	114908	0.9754	0.1668	0.2849
Human	HG19t1r1	32_STAR.2.6c	38	137919	22473	551	21922	115997	0.9755	0.1589	0.2734
Human	HG19t1r1	32_STAR.2.6c	39	137919	21392	521	20871	117048	0.9756	0.1513	0.262
Human	HG19t1r1	32_STAR.2.6c	40	137919	20388	493	19895	118024	0.9758	0.1443	0.2513
Human	HG19t1r1	32_STAR.2.6c	41	137919	19380	458	18922	118997	0.9764	0.1372	0.2406
Human	HG19t1r1	32_STAR.2.6c	42	137919	18377	434	17943	119976	0.9764	0.1301	0.2296
Human	HG19t1r1	32_STAR.2.6c	43	137919	17460	409	17051	120868	0.9766	0.1236	0.2195
Human	HG19t1r1	32_STAR.2.6c	44	137919	16571	392	16179	121740	0.9763	0.1173	0.2095
Human	HG19t1r1	32_STAR.2.6c	45	137919	15761	369	15392	122527	0.9766	0.1116	0.2003
Human	HG19t1r1	32_STAR.2.6c	46	137919	15073	357	14716	123203	0.9763	0.1067	0.1924
Human	HG19t1r1	32_STAR.2.6c	47	137919	14346	339	14007	123912	0.9764	0.1016	0.184
Human	HG19t1r1	32_STAR.2.6c	48	137919	13665	332	13333	124586	0.9757	0.0967	0.1759
Human	HG19t1r1	32_STAR.2.6c	49	137919	13036	318	12718	125201	0.9756	0.0922	0.1685
Human	HG19t1r1	32_STAR.2.6c	50	137919	12379	303	12076	125843	0.9755	0.0876	0.1607
Human	HG19t1r1	32_STAR.2.6c	51	137919	11763	292	11471	126448	0.9752	0.0832	0.1533
Human	HG19t1r1	32_STAR.2.6c	52	137919	11161	279	10882	127037	0.975	0.0789	0.146
Human	HG19t1r1	32_STAR.2.6c	53	137919	10605	268	10337	127582	0.9747	0.0749	0.1392
Human	HG19t1r1	32_STAR.2.6c	54	137919	10062	261	9801	128118	0.9741	0.0711	0.1325
Human	HG19t1r1	32_STAR.2.6c	55	137919	9559	252	9307	128612	0.9736	0.0675	0.1262
Human	HG19t1r1	32_STAR.2.6c	56	137919	9074	236	8838	129081	0.974	0.0641	0.1203
Human	HG19t1r1	32_STAR.2.6c	57	137919	8633	224	8409	129510	0.9741	0.061	0.1148
Human	HG19t1r1	32_STAR.2.6c	58	137919	8238	216	8022	129897	0.9738	0.0582	0.1098
Human	HG19t1r1	32_STAR.2.6c	59	137919	7837	210	7627	130292	0.9732	0.0553	0.1047
Human	HG19t1r1	32_STAR.2.6c	60	137919	7469	202	7267	130652	0.973	0.0527	0.1
Human	HG19t1r1	32_STAR.2.6c	61	137919	7137	196	6941	130978	0.9725	0.0503	0.0957
Human	HG19t1r1	32_STAR.2.6c	62	137919	6798	191	6607	131312	0.9719	0.0479	0.0913
Human	HG19t1r1	32_STAR.2.6c	63	137919	6439	180	6259	131660	0.972	0.0454	0.0867
Human	HG19t1r1	32_STAR.2.6c	64	137919	6150	177	5973	131946	0.9712	0.0433	0.0829
Human	HG19t1r1	32_STAR.2.6c	65	137919	5842	165	5677	132242	0.9718	0.0412	0.079
Human	HG19t1r1	32_STAR.2.6c	66	137919	5573	160	5413	132506	0.9713	0.0392	0.0754
Human	HG19t1r1	32_STAR.2.6c	67	137919	5308	151	5157	132762	0.9716	0.0374	0.072
Human	HG19t1r1	32_STAR.2.6c	68	137919	5073	146	4927	132992	0.9712	0.0357	0.0689
Human	HG19t1r1	32_STAR.2.6c	69	137919	4845	142	4703	133216	0.9707	0.0341	0.0659
Human	HG19t1r1	32_STAR.2.6c	70	137919	4602	138	4464	133455	0.97	0.0324	0.0626
Human	HG19t1r1	32_STAR.2.6c	71	137919	4411	132	4279	133640	0.9701	0.031	0.0601
Human	HG19t1r1	32_STAR.2.6c	72	137919	4208	128	4080	133839	0.9696	0.0296	0.0574
Human	HG19t1r1	32_STAR.2.6c	73	137919	4034	121	3913	134006	0.97	0.0284	0.0551
Human	HG19t1r1	32_STAR.2.6c	74	137919	3847	114	3733	134186	0.9704	0.0271	0.0527
Human	HG19t1r1	32_STAR.2.6c	75	137919	3682	112	3570	134349	0.9696	0.0259	0.0504
Human	HG19t1r1	32_STAR.2.6c	76	137919	3518	106	3412	134507	0.9699	0.0247	0.0482
Human	HG19t1r1	32_STAR.2.6c	77	137919	3345	99	3246	134673	0.9704	0.0235	0.046
Human	HG19t1r1	32_STAR.2.6c	78	137919	3197	94	3103	134816	0.9706	0.0225	0.044
Human	HG19t1r1	32_STAR.2.6c	79	137919	3051	91	2960	134959	0.9702	0.0215	0.042
Human	HG19t1r1	32_STAR.2.6c	80	137919	2914	88	2826	135093	0.9698	0.0205	0.0401
Human	HG19t1r1	32_STAR.2.6c	81	137919	2795	85	2710	135209	0.9696	0.0196	0.0385
Human	HG19t1r1	32_STAR.2.6c	82	137919	2673	84	2589	135330	0.9686	0.0188	0.0368
Human	HG19t1r1	32_STAR.2.6c	83	137919	2557	81	2476	135443	0.9683	0.018	0.0353
Human	HG19t1r1	32_STAR.2.6c	84	137919	2432	77	2355	135564	0.9683	0.0171	0.0336
Human	HG19t1r1	32_STAR.2.6c	85	137919	2337	77	2260	135659	0.9671	0.0164	0.0322
Human	HG19t1r1	32_STAR.2.6c	86	137919	2231	73	2158	135761	0.9673	0.0156	0.0308
Human	HG19t1r1	32_STAR.2.6c	87	137919	2145	68	2077	135842	0.9683	0.0151	0.0297
Human	HG19t1r1	32_STAR.2.6c	88	137919	2063	66	1997	135922	0.968	0.0145	0.0285
Human	HG19t1r1	32_STAR.2.6c	89	137919	1977	62	1915	136004	0.9686	0.0139	0.0274
Human	HG19t1r1	32_STAR.2.6c	90	137919	1894	62	1832	136087	0.9673	0.0133	0.0262
Human	HG19t1r1	32_STAR.2.6c	91	137919	1793	56	1737	136182	0.9688	0.0126	0.0249
Human	HG19t1r1	32_STAR.2.6c	92	137919	1699	53	1646	136273	0.9688	0.0119	0.0236
Human	HG19t1r1	32_STAR.2.6c	93	137919	1641	49	1592	136327	0.9701	0.0115	0.0228
Human	HG19t1r1	32_STAR.2.6c	94	137919	1564	48	1516	136403	0.9693	0.011	0.0217
Human	HG19t1r1	32_STAR.2.6c	95	137919	1497	43	1454	136465	0.9713	0.0105	0.0209
Human	HG19t1r1	32_STAR.2.6c	96	137919	1440	40	1400	136519	0.9722	0.0102	0.0201
Human	HG19t1r1	32_STAR.2.6c	97	137919	1383	37	1346	136573	0.9732	0.0098	0.0193
Human	HG19t1r1	32_STAR.2.6c	98	137919	1332	36	1296	136623	0.973	0.0094	0.0186
Human	HG19t1r1	32_STAR.2.6c	99	137919	1284	35	1249	136670	0.9727	0.0091	0.0179
Human	HG19t1r1	32_STAR.2.6c	100	137919	1224	32	1192	136727	0.9739	0.0086	0.0171
Human	HG19t1r1	40_TopHat2	1	137919	135704	11853	123851	14068	0.9127	0.898	0.9053
Human	HG19t1r1	40_TopHat2	2	137919	129320	9694	119626	18293	0.925	0.8674	0.8953
Human	HG19t1r1	40_TopHat2	3	137919	122640	8299	114341	23578	0.9323	0.829	0.8777
Human	HG19t1r1	40_TopHat2	4	137919	115935	7300	108635	29284	0.937	0.7877	0.8559
Human	HG19t1r1	40_TopHat2	5	137919	109826	6435	103391	34528	0.9414	0.7497	0.8347
Human	HG19t1r1	40_TopHat2	6	137919	104715	5772	98943	38976	0.9449	0.7174	0.8156
Human	HG19t1r1	40_TopHat2	7	137919	99601	5231	94370	43549	0.9475	0.6842	0.7946
Human	HG19t1r1	40_TopHat2	8	137919	94632	4790	89842	48077	0.9494	0.6514	0.7727
Human	HG19t1r1	40_TopHat2	9	137919	89866	4388	85478	52441	0.9512	0.6198	0.7505
Human	HG19t1r1	40_TopHat2	10	137919	85299	4006	81293	56626	0.953	0.5894	0.7284
Human	HG19t1r1	40_TopHat2	11	137919	81098	3706	77392	60527	0.9543	0.5611	0.7067
Human	HG19t1r1	40_TopHat2	12	137919	77102	3421	73681	64238	0.9556	0.5342	0.6853
Human	HG19t1r1	40_TopHat2	13	137919	73326	3186	70140	67779	0.9566	0.5086	0.6641
Human	HG19t1r1	40_TopHat2	14	137919	69732	2974	66758	71161	0.9574	0.484	0.643
Human	HG19t1r1	40_TopHat2	15	137919	66385	2795	63590	74329	0.9579	0.4611	0.6225
Human	HG19t1r1	40_TopHat2	16	137919	63222	2650	60572	77347	0.9581	0.4392	0.6023
Human	HG19t1r1	40_TopHat2	17	137919	60192	2481	57711	80208	0.9588	0.4184	0.5826
Human	HG19t1r1	40_TopHat2	18	137919	57423	2341	55082	82837	0.9592	0.3994	0.564
Human	HG19t1r1	40_TopHat2	19	137919	54779	2229	52550	85369	0.9593	0.381	0.5454
Human	HG19t1r1	40_TopHat2	20	137919	52281	2106	50175	87744	0.9597	0.3638	0.5276
Human	HG19t1r1	40_TopHat2	21	137919	49829	2016	47813	90106	0.9595	0.3467	0.5093
Human	HG19t1r1	40_TopHat2	22	137919	47614	1934	45680	92239	0.9594	0.3312	0.4924
Human	HG19t1r1	40_TopHat2	23	137919	45450	1849	43601	94318	0.9593	0.3161	0.4756
Human	HG19t1r1	40_TopHat2	24	137919	43315	1749	41566	96353	0.9596	0.3014	0.4587
Human	HG19t1r1	40_TopHat2	25	137919	41344	1668	39676	98243	0.9597	0.2877	0.4427
Human	HG19t1r1	40_TopHat2	26	137919	39502	1606	37896	100023	0.9593	0.2748	0.4272
Human	HG19t1r1	40_TopHat2	27	137919	37736	1518	36218	101701	0.9598	0.2626	0.4124
Human	HG19t1r1	40_TopHat2	28	137919	36058	1465	34593	103326	0.9594	0.2508	0.3977
Human	HG19t1r1	40_TopHat2	29	137919	34445	1403	33042	104877	0.9593	0.2396	0.3834
Human	HG19t1r1	40_TopHat2	30	137919	32880	1360	31520	106399	0.9586	0.2285	0.3691
Human	HG19t1r1	40_TopHat2	31	137919	31323	1305	30018	107901	0.9583	0.2176	0.3547
Human	HG19t1r1	40_TopHat2	32	137919	29887	1268	28619	109300	0.9576	0.2075	0.3411
Human	HG19t1r1	40_TopHat2	33	137919	28535	1215	27320	110599	0.9574	0.1981	0.3283
Human	HG19t1r1	40_TopHat2	34	137919	27262	1176	26086	111833	0.9569	0.1891	0.3158
Human	HG19t1r1	40_TopHat2	35	137919	25960	1136	24824	113095	0.9562	0.18	0.303
Human	HG19t1r1	40_TopHat2	36	137919	24794	1099	23695	114224	0.9557	0.1718	0.2912
Human	HG19t1r1	40_TopHat2	37	137919	23688	1072	22616	115303	0.9547	0.164	0.2799
Human	HG19t1r1	40_TopHat2	38	137919	22618	1036	21582	116337	0.9542	0.1565	0.2689
Human	HG19t1r1	40_TopHat2	39	137919	21571	997	20574	117345	0.9538	0.1492	0.258
Human	HG19t1r1	40_TopHat2	40	137919	20560	964	19596	118323	0.9531	0.1421	0.2473
Human	HG19t1r1	40_TopHat2	41	137919	19592	931	18661	119258	0.9525	0.1353	0.2369
Human	HG19t1r1	40_TopHat2	42	137919	18686	892	17794	120125	0.9523	0.129	0.2272
Human	HG19t1r1	40_TopHat2	43	137919	17802	867	16935	120984	0.9513	0.1228	0.2175
Human	HG19t1r1	40_TopHat2	44	137919	16913	841	16072	121847	0.9503	0.1165	0.2076
Human	HG19t1r1	40_TopHat2	45	137919	16134	820	15314	122605	0.9492	0.111	0.1988
Human	HG19t1r1	40_TopHat2	46	137919	15395	793	14602	123317	0.9485	0.1059	0.1905
Human	HG19t1r1	40_TopHat2	47	137919	14664	768	13896	124023	0.9476	0.1008	0.1821
Human	HG19t1r1	40_TopHat2	48	137919	13987	748	13239	124680	0.9465	0.096	0.1743
Human	HG19t1r1	40_TopHat2	49	137919	13332	723	12609	125310	0.9458	0.0914	0.1667
Human	HG19t1r1	40_TopHat2	50	137919	12718	697	12021	125898	0.9452	0.0872	0.1596
Human	HG19t1r1	40_TopHat2	51	137919	12124	676	11448	126471	0.9442	0.083	0.1526
Human	HG19t1r1	40_TopHat2	52	137919	11519	657	10862	127057	0.943	0.0788	0.1454
Human	HG19t1r1	40_TopHat2	53	137919	10997	646	10351	127568	0.9413	0.0751	0.139
Human	HG19t1r1	40_TopHat2	54	137919	10479	625	9854	128065	0.9404	0.0714	0.1328
Human	HG19t1r1	40_TopHat2	55	137919	9966	612	9354	128565	0.9386	0.0678	0.1265
Human	HG19t1r1	40_TopHat2	56	137919	9481	600	8881	129038	0.9367	0.0644	0.1205
Human	HG19t1r1	40_TopHat2	57	137919	9017	586	8431	129488	0.935	0.0611	0.1148
Human	HG19t1r1	40_TopHat2	58	137919	8594	567	8027	129892	0.934	0.0582	0.1096
Human	HG19t1r1	40_TopHat2	59	137919	8218	549	7669	130250	0.9332	0.0556	0.105
Human	HG19t1r1	40_TopHat2	60	137919	7847	536	7311	130608	0.9317	0.053	0.1003
Human	HG19t1r1	40_TopHat2	61	137919	7481	519	6962	130957	0.9306	0.0505	0.0958
Human	HG19t1r1	40_TopHat2	62	137919	7137	506	6631	131288	0.9291	0.0481	0.0914
Human	HG19t1r1	40_TopHat2	63	137919	6824	488	6336	131583	0.9285	0.0459	0.0875
Human	HG19t1r1	40_TopHat2	64	137919	6497	476	6021	131898	0.9267	0.0437	0.0834
Human	HG19t1r1	40_TopHat2	65	137919	6213	465	5748	132171	0.9252	0.0417	0.0798
Human	HG19t1r1	40_TopHat2	66	137919	5950	451	5499	132420	0.9242	0.0399	0.0764
Human	HG19t1r1	40_TopHat2	67	137919	5672	441	5231	132688	0.9222	0.0379	0.0729
Human	HG19t1r1	40_TopHat2	68	137919	5438	436	5002	132917	0.9198	0.0363	0.0698
Human	HG19t1r1	40_TopHat2	69	137919	5190	431	4759	133160	0.917	0.0345	0.0665
Human	HG19t1r1	40_TopHat2	70	137919	4992	423	4569	133350	0.9153	0.0331	0.0639
Human	HG19t1r1	40_TopHat2	71	137919	4771	412	4359	133560	0.9136	0.0316	0.0611
Human	HG19t1r1	40_TopHat2	72	137919	4580	405	4175	133744	0.9116	0.0303	0.0586
Human	HG19t1r1	40_TopHat2	73	137919	4382	396	3986	133933	0.9096	0.0289	0.056
Human	HG19t1r1	40_TopHat2	74	137919	4185	392	3793	134126	0.9063	0.0275	0.0534
Human	HG19t1r1	40_TopHat2	75	137919	4008	388	3620	134299	0.9032	0.0262	0.051
Human	HG19t1r1	40_TopHat2	76	137919	3854	376	3478	134441	0.9024	0.0252	0.0491
Human	HG19t1r1	40_TopHat2	77	137919	3709	372	3337	134582	0.8997	0.0242	0.0471
Human	HG19t1r1	40_TopHat2	78	137919	3556	363	3193	134726	0.8979	0.0232	0.0451
Human	HG19t1r1	40_TopHat2	79	137919	3425	354	3071	134848	0.8966	0.0223	0.0435
Human	HG19t1r1	40_TopHat2	80	137919	3299	353	2946	134973	0.893	0.0214	0.0417
Human	HG19t1r1	40_TopHat2	81	137919	3163	351	2812	135107	0.889	0.0204	0.0399
Human	HG19t1r1	40_TopHat2	82	137919	3023	341	2682	135237	0.8872	0.0194	0.0381
Human	HG19t1r1	40_TopHat2	83	137919	2905	333	2572	135347	0.8854	0.0186	0.0365
Human	HG19t1r1	40_TopHat2	84	137919	2786	328	2458	135461	0.8823	0.0178	0.0349
Human	HG19t1r1	40_TopHat2	85	137919	2708	325	2383	135536	0.88	0.0173	0.0339
Human	HG19t1r1	40_TopHat2	86	137919	2621	322	2299	135620	0.8771	0.0167	0.0327
Human	HG19t1r1	40_TopHat2	87	137919	2519	318	2201	135718	0.8738	0.016	0.0313
Human	HG19t1r1	40_TopHat2	88	137919	2422	308	2114	135805	0.8728	0.0153	0.0301
Human	HG19t1r1	40_TopHat2	89	137919	2352	302	2050	135869	0.8716	0.0149	0.0292
Human	HG19t1r1	40_TopHat2	90	137919	2263	296	1967	135952	0.8692	0.0143	0.0281
Human	HG19t1r1	40_TopHat2	91	137919	2194	292	1902	136017	0.8669	0.0138	0.0271
Human	HG19t1r1	40_TopHat2	92	137919	2121	291	1830	136089	0.8628	0.0133	0.0261
Human	HG19t1r1	40_TopHat2	93	137919	2047	286	1761	136158	0.8603	0.0128	0.0252
Human	HG19t1r1	40_TopHat2	94	137919	1970	281	1689	136230	0.8574	0.0122	0.0241
Human	HG19t1r1	40_TopHat2	95	137919	1900	276	1624	136295	0.8547	0.0118	0.0232
Human	HG19t1r1	40_TopHat2	96	137919	1840	272	1568	136351	0.8522	0.0114	0.0224
Human	HG19t1r1	40_TopHat2	97	137919	1769	262	1507	136412	0.8519	0.0109	0.0216
Human	HG19t1r1	40_TopHat2	98	137919	1720	259	1461	136458	0.8494	0.0106	0.0209
Human	HG19t1r1	40_TopHat2	99	137919	1662	254	1408	136511	0.8472	0.0102	0.0202
Human	HG19t1r1	40_TopHat2	100	137919	1612	251	1361	136558	0.8443	0.0099	0.0195
Human	HG19t1r1	60_Subread	1	137919	135746	13941	121805	16114	0.8973	0.8832	0.8902
Human	HG19t1r1	60_Subread	2	137919	126527	9340	117187	20732	0.9262	0.8497	0.8863
Human	HG19t1r1	60_Subread	3	137919	119406	7366	112040	25879	0.9383	0.8124	0.8708
Human	HG19t1r1	60_Subread	4	137919	112974	6073	106901	31018	0.9462	0.7751	0.8522
Human	HG19t1r1	60_Subread	5	137919	107239	5173	102066	35853	0.9518	0.74	0.8327
Human	HG19t1r1	60_Subread	6	137919	101905	4515	97390	40529	0.9557	0.7061	0.8122
Human	HG19t1r1	60_Subread	7	137919	96957	4000	92957	44962	0.9587	0.674	0.7915
Human	HG19t1r1	60_Subread	8	137919	92420	3576	88844	49075	0.9613	0.6442	0.7714
Human	HG19t1r1	60_Subread	9	137919	88076	3245	84831	53088	0.9632	0.6151	0.7507
Human	HG19t1r1	60_Subread	10	137919	83889	2953	80936	56983	0.9648	0.5868	0.7298
Human	HG19t1r1	60_Subread	11	137919	80053	2718	77335	60584	0.966	0.5607	0.7096
Human	HG19t1r1	60_Subread	12	137919	76404	2539	73865	64054	0.9668	0.5356	0.6893
Human	HG19t1r1	60_Subread	13	137919	72916	2362	70554	67365	0.9676	0.5116	0.6693
Human	HG19t1r1	60_Subread	14	137919	69554	2199	67355	70564	0.9684	0.4884	0.6493
Human	HG19t1r1	60_Subread	15	137919	66327	2051	64276	73643	0.9691	0.466	0.6294
Human	HG19t1r1	60_Subread	16	137919	63334	1907	61427	76492	0.9699	0.4454	0.6104
Human	HG19t1r1	60_Subread	17	137919	60385	1791	58594	79325	0.9703	0.4248	0.591
Human	HG19t1r1	60_Subread	18	137919	57656	1680	55976	81943	0.9709	0.4059	0.5724
Human	HG19t1r1	60_Subread	19	137919	55053	1575	53478	84441	0.9714	0.3877	0.5543
Human	HG19t1r1	60_Subread	20	137919	52600	1455	51145	86774	0.9723	0.3708	0.5369
Human	HG19t1r1	60_Subread	21	137919	50312	1387	48925	88994	0.9724	0.3547	0.5198
Human	HG19t1r1	60_Subread	22	137919	48113	1302	46811	91108	0.9729	0.3394	0.5033
Human	HG19t1r1	60_Subread	23	137919	46047	1221	44826	93093	0.9735	0.325	0.4873
Human	HG19t1r1	60_Subread	24	137919	43970	1138	42832	95087	0.9741	0.3106	0.471
Human	HG19t1r1	60_Subread	25	137919	42018	1077	40941	96978	0.9744	0.2968	0.4551
Human	HG19t1r1	60_Subread	26	137919	40122	1026	39096	98823	0.9744	0.2835	0.4392
Human	HG19t1r1	60_Subread	27	137919	38369	971	37398	100521	0.9747	0.2712	0.4243
Human	HG19t1r1	60_Subread	28	137919	36628	901	35727	102192	0.9754	0.259	0.4094
Human	HG19t1r1	60_Subread	29	137919	34956	851	34105	103814	0.9757	0.2473	0.3946
Human	HG19t1r1	60_Subread	30	137919	33402	805	32597	105322	0.9759	0.2363	0.3805
Human	HG19t1r1	60_Subread	31	137919	31874	768	31106	106813	0.9759	0.2255	0.3664
Human	HG19t1r1	60_Subread	32	137919	30413	723	29690	108229	0.9762	0.2153	0.3528
Human	HG19t1r1	60_Subread	33	137919	28996	682	28314	109605	0.9765	0.2053	0.3393
Human	HG19t1r1	60_Subread	34	137919	27716	648	27068	110851	0.9766	0.1963	0.3268
Human	HG19t1r1	60_Subread	35	137919	26512	614	25898	112021	0.9768	0.1878	0.315
Human	HG19t1r1	60_Subread	36	137919	25238	579	24659	113260	0.9771	0.1788	0.3023
Human	HG19t1r1	60_Subread	37	137919	24073	556	23517	114402	0.9769	0.1705	0.2903
Human	HG19t1r1	60_Subread	38	137919	22990	528	22462	115457	0.977	0.1629	0.2792
Human	HG19t1r1	60_Subread	39	137919	21952	498	21454	116465	0.9773	0.1556	0.2684
Human	HG19t1r1	60_Subread	40	137919	20889	466	20423	117496	0.9777	0.1481	0.2572
Human	HG19t1r1	60_Subread	41	137919	19915	441	19474	118445	0.9779	0.1412	0.2468
Human	HG19t1r1	60_Subread	42	137919	19031	409	18622	119297	0.9785	0.135	0.2373
Human	HG19t1r1	60_Subread	43	137919	18086	390	17696	120223	0.9784	0.1283	0.2269
Human	HG19t1r1	60_Subread	44	137919	17220	369	16851	121068	0.9786	0.1222	0.2172
Human	HG19t1r1	60_Subread	45	137919	16404	350	16054	121865	0.9787	0.1164	0.2081
Human	HG19t1r1	60_Subread	46	137919	15632	334	15298	122621	0.9786	0.1109	0.1993
Human	HG19t1r1	60_Subread	47	137919	14866	325	14541	123378	0.9781	0.1054	0.1903
Human	HG19t1r1	60_Subread	48	137919	14162	301	13861	124058	0.9787	0.1005	0.1823
Human	HG19t1r1	60_Subread	49	137919	13488	290	13198	124721	0.9785	0.0957	0.1743
Human	HG19t1r1	60_Subread	50	137919	12890	270	12620	125299	0.9791	0.0915	0.1674
Human	HG19t1r1	60_Subread	51	137919	12297	256	12041	125878	0.9792	0.0873	0.1603
Human	HG19t1r1	60_Subread	52	137919	11704	238	11466	126453	0.9797	0.0831	0.1533
Human	HG19t1r1	60_Subread	53	137919	11116	228	10888	127031	0.9795	0.0789	0.1461
Human	HG19t1r1	60_Subread	54	137919	10554	213	10341	127578	0.9798	0.075	0.1393
Human	HG19t1r1	60_Subread	55	137919	10010	195	9815	128104	0.9805	0.0712	0.1327
Human	HG19t1r1	60_Subread	56	137919	9466	182	9284	128635	0.9808	0.0673	0.126
Human	HG19t1r1	60_Subread	57	137919	9010	176	8834	129085	0.9805	0.0641	0.1202
Human	HG19t1r1	60_Subread	58	137919	8569	165	8404	129515	0.9807	0.0609	0.1147
Human	HG19t1r1	60_Subread	59	137919	8180	153	8027	129892	0.9813	0.0582	0.1099
Human	HG19t1r1	60_Subread	60	137919	7807	148	7659	130260	0.981	0.0555	0.1051
Human	HG19t1r1	60_Subread	61	137919	7420	145	7275	130644	0.9805	0.0527	0.1001
Human	HG19t1r1	60_Subread	62	137919	7046	137	6909	131010	0.9806	0.0501	0.0953
Human	HG19t1r1	60_Subread	63	137919	6712	130	6582	131337	0.9806	0.0477	0.091
Human	HG19t1r1	60_Subread	64	137919	6409	121	6288	131631	0.9811	0.0456	0.0871
Human	HG19t1r1	60_Subread	65	137919	6081	111	5970	131949	0.9817	0.0433	0.0829
Human	HG19t1r1	60_Subread	66	137919	5775	107	5668	132251	0.9815	0.0411	0.0789
Human	HG19t1r1	60_Subread	67	137919	5507	105	5402	132517	0.9809	0.0392	0.0753
Human	HG19t1r1	60_Subread	68	137919	5247	101	5146	132773	0.9808	0.0373	0.0719
Human	HG19t1r1	60_Subread	69	137919	4991	101	4890	133029	0.9798	0.0355	0.0684
Human	HG19t1r1	60_Subread	70	137919	4747	94	4653	133266	0.9802	0.0337	0.0652
Human	HG19t1r1	60_Subread	71	137919	4512	86	4426	133493	0.9809	0.0321	0.0621
Human	HG19t1r1	60_Subread	72	137919	4283	83	4200	133719	0.9806	0.0305	0.0591
Human	HG19t1r1	60_Subread	73	137919	4082	75	4007	133912	0.9816	0.0291	0.0564
Human	HG19t1r1	60_Subread	74	137919	3893	75	3818	134101	0.9807	0.0277	0.0538
Human	HG19t1r1	60_Subread	75	137919	3706	75	3631	134288	0.9798	0.0263	0.0513
Human	HG19t1r1	60_Subread	76	137919	3553	73	3480	134439	0.9795	0.0252	0.0492
Human	HG19t1r1	60_Subread	77	137919	3390	66	3324	134595	0.9805	0.0241	0.047
Human	HG19t1r1	60_Subread	78	137919	3226	62	3164	134755	0.9808	0.0229	0.0448
Human	HG19t1r1	60_Subread	79	137919	3082	60	3022	134897	0.9805	0.0219	0.0429
Human	HG19t1r1	60_Subread	80	137919	2951	59	2892	135027	0.98	0.021	0.0411
Human	HG19t1r1	60_Subread	81	137919	2822	52	2770	135149	0.9816	0.0201	0.0394
Human	HG19t1r1	60_Subread	82	137919	2684	47	2637	135282	0.9825	0.0191	0.0375
Human	HG19t1r1	60_Subread	83	137919	2571	44	2527	135392	0.9829	0.0183	0.036
Human	HG19t1r1	60_Subread	84	137919	2449	44	2405	135514	0.982	0.0174	0.0343
Human	HG19t1r1	60_Subread	85	137919	2343	43	2300	135619	0.9816	0.0167	0.0328
Human	HG19t1r1	60_Subread	86	137919	2226	43	2183	135736	0.9807	0.0158	0.0312
Human	HG19t1r1	60_Subread	87	137919	2132	36	2096	135823	0.9831	0.0152	0.0299
Human	HG19t1r1	60_Subread	88	137919	2015	33	1982	135937	0.9836	0.0144	0.0283
Human	HG19t1r1	60_Subread	89	137919	1937	33	1904	136015	0.983	0.0138	0.0272
Human	HG19t1r1	60_Subread	90	137919	1860	33	1827	136092	0.9823	0.0132	0.0261
Human	HG19t1r1	60_Subread	91	137919	1781	32	1749	136170	0.982	0.0127	0.025
Human	HG19t1r1	60_Subread	92	137919	1717	31	1686	136233	0.9819	0.0122	0.0241
Human	HG19t1r1	60_Subread	93	137919	1654	30	1624	136295	0.9819	0.0118	0.0233
Human	HG19t1r1	60_Subread	94	137919	1567	27	1540	136379	0.9828	0.0112	0.0221
Human	HG19t1r1	60_Subread	95	137919	1482	26	1456	136463	0.9825	0.0106	0.0209
Human	HG19t1r1	60_Subread	96	137919	1408	25	1383	136536	0.9822	0.01	0.0199
Human	HG19t1r1	60_Subread	97	137919	1359	24	1335	136584	0.9823	0.0097	0.0192
Human	HG19t1r1	60_Subread	98	137919	1305	23	1282	136637	0.9824	0.0093	0.0184
Human	HG19t1r1	60_Subread	99	137919	1244	22	1222	136697	0.9823	0.0089	0.0176
Human	HG19t1r1	60_Subread	100	137919	1191	22	1169	136750	0.9815	0.0085	0.0168
Human	HG19t1r1	70_Minimap2	1	137919	278672	154151	124521	13398	0.4468	0.9029	0.5978
Human	HG19t1r1	70_Minimap2	2	137919	208303	98334	109969	27950	0.5279	0.7973	0.6353
Human	HG19t1r1	70_Minimap2	3	137919	176826	79605	97221	40698	0.5498	0.7049	0.6178
Human	HG19t1r1	70_Minimap2	4	137919	152793	66802	85991	51928	0.5628	0.6235	0.5916
Human	HG19t1r1	70_Minimap2	5	137919	133123	56877	76246	61673	0.5727	0.5528	0.5626
Human	HG19t1r1	70_Minimap2	6	137919	116319	48639	67680	70239	0.5818	0.4907	0.5324
Human	HG19t1r1	70_Minimap2	7	137919	101826	41805	60021	77898	0.5894	0.4352	0.5007
Human	HG19t1r1	70_Minimap2	8	137919	89572	36159	53413	84506	0.5963	0.3873	0.4696
Human	HG19t1r1	70_Minimap2	9	137919	78993	31384	47609	90310	0.6027	0.3452	0.439
Human	HG19t1r1	70_Minimap2	10	137919	69725	27157	42568	95351	0.6105	0.3086	0.41
Human	HG19t1r1	70_Minimap2	11	137919	61566	23531	38035	99884	0.6178	0.2758	0.3813
Human	HG19t1r1	70_Minimap2	12	137919	54388	20396	33992	103927	0.625	0.2465	0.3535
Human	HG19t1r1	70_Minimap2	13	137919	48184	17713	30471	107448	0.6324	0.2209	0.3275
Human	HG19t1r1	70_Minimap2	14	137919	42576	15337	27239	110680	0.6398	0.1975	0.3018
Human	HG19t1r1	70_Minimap2	15	137919	37618	13244	24374	113545	0.6479	0.1767	0.2777
Human	HG19t1r1	70_Minimap2	16	137919	33352	11484	21868	116051	0.6557	0.1586	0.2554
Human	HG19t1r1	70_Minimap2	17	137919	29521	9950	19571	118348	0.663	0.1419	0.2338
Human	HG19t1r1	70_Minimap2	18	137919	26273	8679	17594	120325	0.6697	0.1276	0.2143
Human	HG19t1r1	70_Minimap2	19	137919	23312	7507	15805	122114	0.678	0.1146	0.1961
Human	HG19t1r1	70_Minimap2	20	137919	20767	6521	14246	123673	0.686	0.1033	0.1795
Human	HG19t1r1	70_Minimap2	21	137919	18599	5692	12907	125012	0.694	0.0936	0.1649
Human	HG19t1r1	70_Minimap2	22	137919	16742	5021	11721	126198	0.7001	0.085	0.1516
Human	HG19t1r1	70_Minimap2	23	137919	15053	4476	10577	127342	0.7027	0.0767	0.1383
Human	HG19t1r1	70_Minimap2	24	137919	13530	3946	9584	128335	0.7084	0.0695	0.1266
Human	HG19t1r1	70_Minimap2	25	137919	12122	3464	8658	129261	0.7142	0.0628	0.1154
Human	HG19t1r1	70_Minimap2	26	137919	10958	3085	7873	130046	0.7185	0.0571	0.1058
Human	HG19t1r1	70_Minimap2	27	137919	9946	2776	7170	130749	0.7209	0.052	0.097
Human	HG19t1r1	70_Minimap2	28	137919	9022	2477	6545	131374	0.7254	0.0475	0.0891
Human	HG19t1r1	70_Minimap2	29	137919	8213	2217	5996	131923	0.7301	0.0435	0.0821
Human	HG19t1r1	70_Minimap2	30	137919	7451	1964	5487	132432	0.7364	0.0398	0.0755
Human	HG19t1r1	70_Minimap2	31	137919	6779	1772	5007	132912	0.7386	0.0363	0.0692
Human	HG19t1r1	70_Minimap2	32	137919	6138	1549	4589	133330	0.7476	0.0333	0.0637
Human	HG19t1r1	70_Minimap2	33	137919	5610	1375	4235	133684	0.7549	0.0307	0.059
Human	HG19t1r1	70_Minimap2	34	137919	5116	1228	3888	134031	0.76	0.0282	0.0544
Human	HG19t1r1	70_Minimap2	35	137919	4711	1139	3572	134347	0.7582	0.0259	0.0501
Human	HG19t1r1	70_Minimap2	36	137919	4326	1031	3295	134624	0.7617	0.0239	0.0463
Human	HG19t1r1	70_Minimap2	37	137919	3972	943	3029	134890	0.7626	0.022	0.0427
Human	HG19t1r1	70_Minimap2	38	137919	3586	847	2739	135180	0.7638	0.0199	0.0387
Human	HG19t1r1	70_Minimap2	39	137919	3295	772	2523	135396	0.7657	0.0183	0.0357
Human	HG19t1r1	70_Minimap2	40	137919	3018	700	2318	135601	0.7681	0.0168	0.0329
Human	HG19t1r1	70_Minimap2	41	137919	2772	624	2148	135771	0.7749	0.0156	0.0305
Human	HG19t1r1	70_Minimap2	42	137919	2481	545	1936	135983	0.7803	0.014	0.0276
Human	HG19t1r1	70_Minimap2	43	137919	2284	481	1803	136116	0.7894	0.0131	0.0257
Human	HG19t1r1	70_Minimap2	44	137919	2113	448	1665	136254	0.788	0.0121	0.0238
Human	HG19t1r1	70_Minimap2	45	137919	1939	402	1537	136382	0.7927	0.0111	0.022
Human	HG19t1r1	70_Minimap2	46	137919	1808	372	1436	136483	0.7942	0.0104	0.0206
Human	HG19t1r1	70_Minimap2	47	137919	1684	344	1340	136579	0.7957	0.0097	0.0192
Human	HG19t1r1	70_Minimap2	48	137919	1561	319	1242	136677	0.7956	0.009	0.0178
Human	HG19t1r1	70_Minimap2	49	137919	1451	298	1153	136766	0.7946	0.0084	0.0165
Human	HG19t1r1	70_Minimap2	50	137919	1350	279	1071	136848	0.7933	0.0078	0.0154
Human	HG19t1r1	70_Minimap2	51	137919	1272	260	1012	136907	0.7956	0.0073	0.0145
Human	HG19t1r1	70_Minimap2	52	137919	1199	248	951	136968	0.7932	0.0069	0.0137
Human	HG19t1r1	70_Minimap2	53	137919	1126	234	892	137027	0.7922	0.0065	0.0128
Human	HG19t1r1	70_Minimap2	54	137919	1070	226	844	137075	0.7888	0.0061	0.0121
Human	HG19t1r1	70_Minimap2	55	137919	1001	208	793	137126	0.7922	0.0057	0.0114
Human	HG19t1r1	70_Minimap2	56	137919	928	188	740	137179	0.7974	0.0054	0.0107
Human	HG19t1r1	70_Minimap2	57	137919	879	175	704	137215	0.8009	0.0051	0.0101
Human	HG19t1r1	70_Minimap2	58	137919	827	169	658	137261	0.7956	0.0048	0.0095
Human	HG19t1r1	70_Minimap2	59	137919	768	156	612	137307	0.7969	0.0044	0.0088
Human	HG19t1r1	70_Minimap2	60	137919	718	146	572	137347	0.7967	0.0041	0.0083
Human	HG19t1r1	70_Minimap2	61	137919	679	137	542	137377	0.7982	0.0039	0.0078
Human	HG19t1r1	70_Minimap2	62	137919	634	123	511	137408	0.806	0.0037	0.0074
Human	HG19t1r1	70_Minimap2	63	137919	599	117	482	137437	0.8047	0.0035	0.007
Human	HG19t1r1	70_Minimap2	64	137919	564	110	454	137465	0.805	0.0033	0.0066
Human	HG19t1r1	70_Minimap2	65	137919	528	107	421	137498	0.7973	0.0031	0.0061
Human	HG19t1r1	70_Minimap2	66	137919	497	101	396	137523	0.7968	0.0029	0.0057
Human	HG19t1r1	70_Minimap2	67	137919	466	95	371	137548	0.7961	0.0027	0.0054
Human	HG19t1r1	70_Minimap2	68	137919	443	91	352	137567	0.7946	0.0026	0.0051
Human	HG19t1r1	70_Minimap2	69	137919	421	84	337	137582	0.8005	0.0024	0.0049
Human	HG19t1r1	70_Minimap2	70	137919	404	80	324	137595	0.802	0.0023	0.0047
Human	HG19t1r1	70_Minimap2	71	137919	379	77	302	137617	0.7968	0.0022	0.0044
Human	HG19t1r1	70_Minimap2	72	137919	355	75	280	137639	0.7887	0.002	0.004
Human	HG19t1r1	70_Minimap2	73	137919	335	71	264	137655	0.7881	0.0019	0.0038
Human	HG19t1r1	70_Minimap2	74	137919	320	69	251	137668	0.7844	0.0018	0.0036
Human	HG19t1r1	70_Minimap2	75	137919	306	65	241	137678	0.7876	0.0017	0.0035
Human	HG19t1r1	70_Minimap2	76	137919	282	58	224	137695	0.7943	0.0016	0.0032
Human	HG19t1r1	70_Minimap2	77	137919	264	53	211	137708	0.7992	0.0015	0.0031
Human	HG19t1r1	70_Minimap2	78	137919	249	51	198	137721	0.7952	0.0014	0.0029
Human	HG19t1r1	70_Minimap2	79	137919	226	48	178	137741	0.7876	0.0013	0.0026
Human	HG19t1r1	70_Minimap2	80	137919	211	44	167	137752	0.7915	0.0012	0.0024
Human	HG19t1r1	70_Minimap2	81	137919	204	41	163	137756	0.799	0.0012	0.0024
Human	HG19t1r1	70_Minimap2	82	137919	189	36	153	137766	0.8095	0.0011	0.0022
Human	HG19t1r1	70_Minimap2	83	137919	182	35	147	137772	0.8077	0.0011	0.0021
Human	HG19t1r1	70_Minimap2	84	137919	171	33	138	137781	0.807	0.001	0.002
Human	HG19t1r1	70_Minimap2	85	137919	165	33	132	137787	0.8	0.001	0.0019
Human	HG19t1r1	70_Minimap2	86	137919	156	30	126	137793	0.8077	0.0009	0.0018
Human	HG19t1r1	70_Minimap2	87	137919	148	30	118	137801	0.7973	0.0009	0.0017
Human	HG19t1r1	70_Minimap2	88	137919	140	30	110	137809	0.7857	0.0008	0.0016
Human	HG19t1r1	70_Minimap2	89	137919	135	30	105	137814	0.7778	0.0008	0.0015
Human	HG19t1r1	70_Minimap2	90	137919	131	30	101	137818	0.771	0.0007	0.0015
Human	HG19t1r1	70_Minimap2	91	137919	127	30	97	137822	0.7638	0.0007	0.0014
Human	HG19t1r1	70_Minimap2	92	137919	122	29	93	137826	0.7623	0.0007	0.0013
Human	HG19t1r1	70_Minimap2	93	137919	118	27	91	137828	0.7712	0.0007	0.0013
Human	HG19t1r1	70_Minimap2	94	137919	111	25	86	137833	0.7748	0.0006	0.0012
Human	HG19t1r1	70_Minimap2	95	137919	104	24	80	137839	0.7692	0.0006	0.0012
Human	HG19t1r1	70_Minimap2	96	137919	97	22	75	137844	0.7732	0.0005	0.0011
Human	HG19t1r1	70_Minimap2	97	137919	89	18	71	137848	0.7978	0.0005	0.001
Human	HG19t1r1	70_Minimap2	98	137919	83	15	68	137851	0.8193	0.0005	0.001
Human	HG19t1r1	70_Minimap2	99	137919	82	15	67	137852	0.8171	0.0005	0.001
Human	HG19t1r1	70_Minimap2	100	137919	77	13	64	137855	0.8312	0.0005	0.0009
Human	HG19t1r2	10_MagicBLAST	1	137975	135275	5784	129491	8484	0.9572	0.9385	0.9478
Human	HG19t1r2	10_MagicBLAST	2	137975	123969	3879	120090	17885	0.9687	0.8704	0.9169
Human	HG19t1r2	10_MagicBLAST	3	137975	114917	3245	111672	26303	0.9718	0.8094	0.8832
Human	HG19t1r2	10_MagicBLAST	4	137975	106523	2756	103767	34208	0.9741	0.7521	0.8488
Human	HG19t1r2	10_MagicBLAST	5	137975	98776	2425	96351	41624	0.9754	0.6983	0.8139
Human	HG19t1r2	10_MagicBLAST	6	137975	91672	2131	89541	48434	0.9768	0.649	0.7798
Human	HG19t1r2	10_MagicBLAST	7	137975	85321	1941	83380	54595	0.9773	0.6043	0.7468
Human	HG19t1r2	10_MagicBLAST	8	137975	79373	1752	77621	60354	0.9779	0.5626	0.7143
Human	HG19t1r2	10_MagicBLAST	9	137975	73889	1582	72307	65668	0.9786	0.5241	0.6826
Human	HG19t1r2	10_MagicBLAST	10	137975	68873	1447	67426	70549	0.979	0.4887	0.6519
Human	HG19t1r2	10_MagicBLAST	11	137975	64217	1339	62878	75097	0.9791	0.4557	0.622
Human	HG19t1r2	10_MagicBLAST	12	137975	59849	1244	58605	79370	0.9792	0.4248	0.5925
Human	HG19t1r2	10_MagicBLAST	13	137975	55824	1147	54677	83298	0.9795	0.3963	0.5643
Human	HG19t1r2	10_MagicBLAST	14	137975	52205	1058	51147	86828	0.9797	0.3707	0.5379
Human	HG19t1r2	10_MagicBLAST	15	137975	48766	975	47791	90184	0.98	0.3464	0.5118
Human	HG19t1r2	10_MagicBLAST	16	137975	45506	916	44590	93385	0.9799	0.3232	0.486
Human	HG19t1r2	10_MagicBLAST	17	137975	42501	860	41641	96334	0.9798	0.3018	0.4615
Human	HG19t1r2	10_MagicBLAST	18	137975	39769	814	38955	99020	0.9795	0.2823	0.4383
Human	HG19t1r2	10_MagicBLAST	19	137975	37004	766	36238	101737	0.9793	0.2626	0.4142
Human	HG19t1r2	10_MagicBLAST	20	137975	34527	722	33805	104170	0.9791	0.245	0.3919
Human	HG19t1r2	10_MagicBLAST	21	137975	32184	682	31502	106473	0.9788	0.2283	0.3703
Human	HG19t1r2	10_MagicBLAST	22	137975	30037	646	29391	108584	0.9785	0.213	0.3499
Human	HG19t1r2	10_MagicBLAST	23	137975	28005	599	27406	110569	0.9786	0.1986	0.3302
Human	HG19t1r2	10_MagicBLAST	24	137975	26160	580	25580	112395	0.9778	0.1854	0.3117
Human	HG19t1r2	10_MagicBLAST	25	137975	24350	552	23798	114177	0.9773	0.1725	0.2932
Human	HG19t1r2	10_MagicBLAST	26	137975	22724	530	22194	115781	0.9767	0.1609	0.2762
Human	HG19t1r2	10_MagicBLAST	27	137975	21189	507	20682	117293	0.9761	0.1499	0.2599
Human	HG19t1r2	10_MagicBLAST	28	137975	19776	475	19301	118674	0.976	0.1399	0.2447
Human	HG19t1r2	10_MagicBLAST	29	137975	18407	447	17960	120015	0.9757	0.1302	0.2297
Human	HG19t1r2	10_MagicBLAST	30	137975	17121	418	16703	121272	0.9756	0.1211	0.2154
Human	HG19t1r2	10_MagicBLAST	31	137975	15944	394	15550	122425	0.9753	0.1127	0.2021
Human	HG19t1r2	10_MagicBLAST	32	137975	14826	377	14449	123526	0.9746	0.1047	0.1891
Human	HG19t1r2	10_MagicBLAST	33	137975	13783	351	13432	124543	0.9745	0.0974	0.177
Human	HG19t1r2	10_MagicBLAST	34	137975	12857	337	12520	125455	0.9738	0.0907	0.166
Human	HG19t1r2	10_MagicBLAST	35	137975	11979	320	11659	126316	0.9733	0.0845	0.1555
Human	HG19t1r2	10_MagicBLAST	36	137975	11121	302	10819	127156	0.9728	0.0784	0.1451
Human	HG19t1r2	10_MagicBLAST	37	137975	10381	290	10091	127884	0.9721	0.0731	0.136
Human	HG19t1r2	10_MagicBLAST	38	137975	9630	275	9355	128620	0.9714	0.0678	0.1268
Human	HG19t1r2	10_MagicBLAST	39	137975	8980	270	8710	129265	0.9699	0.0631	0.1185
Human	HG19t1r2	10_MagicBLAST	40	137975	8369	260	8109	129866	0.9689	0.0588	0.1108
Human	HG19t1r2	10_MagicBLAST	41	137975	7812	250	7562	130413	0.968	0.0548	0.1037
Human	HG19t1r2	10_MagicBLAST	42	137975	7259	245	7014	130961	0.9662	0.0508	0.0966
Human	HG19t1r2	10_MagicBLAST	43	137975	6778	241	6537	131438	0.9644	0.0474	0.0903
Human	HG19t1r2	10_MagicBLAST	44	137975	6336	235	6101	131874	0.9629	0.0442	0.0846
Human	HG19t1r2	10_MagicBLAST	45	137975	5907	222	5685	132290	0.9624	0.0412	0.079
Human	HG19t1r2	10_MagicBLAST	46	137975	5485	216	5269	132706	0.9606	0.0382	0.0735
Human	HG19t1r2	10_MagicBLAST	47	137975	5129	208	4921	133054	0.9594	0.0357	0.0688
Human	HG19t1r2	10_MagicBLAST	48	137975	4781	195	4586	133389	0.9592	0.0332	0.0642
Human	HG19t1r2	10_MagicBLAST	49	137975	4446	187	4259	133716	0.9579	0.0309	0.0598
Human	HG19t1r2	10_MagicBLAST	50	137975	4177	182	3995	133980	0.9564	0.029	0.0562
Human	HG19t1r2	10_MagicBLAST	51	137975	3905	171	3734	134241	0.9562	0.0271	0.0526
Human	HG19t1r2	10_MagicBLAST	52	137975	3662	161	3501	134474	0.956	0.0254	0.0494
Human	HG19t1r2	10_MagicBLAST	53	137975	3440	158	3282	134693	0.9541	0.0238	0.0464
Human	HG19t1r2	10_MagicBLAST	54	137975	3243	156	3087	134888	0.9519	0.0224	0.0437
Human	HG19t1r2	10_MagicBLAST	55	137975	3049	150	2899	135076	0.9508	0.021	0.0411
Human	HG19t1r2	10_MagicBLAST	56	137975	2868	146	2722	135253	0.9491	0.0197	0.0387
Human	HG19t1r2	10_MagicBLAST	57	137975	2707	145	2562	135413	0.9464	0.0186	0.0364
Human	HG19t1r2	10_MagicBLAST	58	137975	2555	137	2418	135557	0.9464	0.0175	0.0344
Human	HG19t1r2	10_MagicBLAST	59	137975	2398	128	2270	135705	0.9466	0.0165	0.0323
Human	HG19t1r2	10_MagicBLAST	60	137975	2265	126	2139	135836	0.9444	0.0155	0.0305
Human	HG19t1r2	10_MagicBLAST	61	137975	2122	122	2000	135975	0.9425	0.0145	0.0286
Human	HG19t1r2	10_MagicBLAST	62	137975	1993	117	1876	136099	0.9413	0.0136	0.0268
Human	HG19t1r2	10_MagicBLAST	63	137975	1884	106	1778	136197	0.9437	0.0129	0.0254
Human	HG19t1r2	10_MagicBLAST	64	137975	1757	96	1661	136314	0.9454	0.012	0.0238
Human	HG19t1r2	10_MagicBLAST	65	137975	1650	88	1562	136413	0.9467	0.0113	0.0224
Human	HG19t1r2	10_MagicBLAST	66	137975	1553	79	1474	136501	0.9491	0.0107	0.0211
Human	HG19t1r2	10_MagicBLAST	67	137975	1449	66	1383	136592	0.9545	0.01	0.0198
Human	HG19t1r2	10_MagicBLAST	68	137975	1343	58	1285	136690	0.9568	0.0093	0.0184
Human	HG19t1r2	10_MagicBLAST	69	137975	1264	58	1206	136769	0.9541	0.0087	0.0173
Human	HG19t1r2	10_MagicBLAST	70	137975	1178	50	1128	136847	0.9576	0.0082	0.0162
Human	HG19t1r2	10_MagicBLAST	71	137975	1101	47	1054	136921	0.9573	0.0076	0.0152
Human	HG19t1r2	10_MagicBLAST	72	137975	1015	44	971	137004	0.9567	0.007	0.014
Human	HG19t1r2	10_MagicBLAST	73	137975	964	41	923	137052	0.9575	0.0067	0.0133
Human	HG19t1r2	10_MagicBLAST	74	137975	901	39	862	137113	0.9567	0.0062	0.0124
Human	HG19t1r2	10_MagicBLAST	75	137975	834	35	799	137176	0.958	0.0058	0.0115
Human	HG19t1r2	10_MagicBLAST	76	137975	765	32	733	137242	0.9582	0.0053	0.0106
Human	HG19t1r2	10_MagicBLAST	77	137975	713	28	685	137290	0.9607	0.005	0.0099
Human	HG19t1r2	10_MagicBLAST	78	137975	652	28	624	137351	0.9571	0.0045	0.009
Human	HG19t1r2	10_MagicBLAST	79	137975	620	28	592	137383	0.9548	0.0043	0.0085
Human	HG19t1r2	10_MagicBLAST	80	137975	585	28	557	137418	0.9521	0.004	0.008
Human	HG19t1r2	10_MagicBLAST	81	137975	546	27	519	137456	0.9505	0.0038	0.0075
Human	HG19t1r2	10_MagicBLAST	82	137975	496	21	475	137500	0.9577	0.0034	0.0069
Human	HG19t1r2	10_MagicBLAST	83	137975	468	20	448	137527	0.9573	0.0032	0.0065
Human	HG19t1r2	10_MagicBLAST	84	137975	436	20	416	137559	0.9541	0.003	0.006
Human	HG19t1r2	10_MagicBLAST	85	137975	408	20	388	137587	0.951	0.0028	0.0056
Human	HG19t1r2	10_MagicBLAST	86	137975	381	19	362	137613	0.9501	0.0026	0.0052
Human	HG19t1r2	10_MagicBLAST	87	137975	360	18	342	137633	0.95	0.0025	0.0049
Human	HG19t1r2	10_MagicBLAST	88	137975	342	17	325	137650	0.9503	0.0024	0.0047
Human	HG19t1r2	10_MagicBLAST	89	137975	325	15	310	137665	0.9538	0.0022	0.0045
Human	HG19t1r2	10_MagicBLAST	90	137975	303	14	289	137686	0.9538	0.0021	0.0042
Human	HG19t1r2	10_MagicBLAST	91	137975	280	11	269	137706	0.9607	0.0019	0.0039
Human	HG19t1r2	10_MagicBLAST	92	137975	264	10	254	137721	0.9621	0.0018	0.0037
Human	HG19t1r2	10_MagicBLAST	93	137975	245	9	236	137739	0.9633	0.0017	0.0034
Human	HG19t1r2	10_MagicBLAST	94	137975	234	9	225	137750	0.9615	0.0016	0.0033
Human	HG19t1r2	10_MagicBLAST	95	137975	220	8	212	137763	0.9636	0.0015	0.0031
Human	HG19t1r2	10_MagicBLAST	96	137975	204	4	200	137775	0.9804	0.0014	0.0029
Human	HG19t1r2	10_MagicBLAST	97	137975	196	4	192	137783	0.9796	0.0014	0.0028
Human	HG19t1r2	10_MagicBLAST	98	137975	185	4	181	137794	0.9784	0.0013	0.0026
Human	HG19t1r2	10_MagicBLAST	99	137975	179	3	176	137799	0.9832	0.0013	0.0025
Human	HG19t1r2	10_MagicBLAST	100	137975	170	3	167	137808	0.9824	0.0012	0.0024
Human	HG19t1r2	21_HISAT2	1	137975	145309	11272	134037	3938	0.9224	0.9715	0.9463
Human	HG19t1r2	21_HISAT2	2	137975	133357	6110	127247	10728	0.9542	0.9222	0.9379
Human	HG19t1r2	21_HISAT2	3	137975	125931	4768	121163	16812	0.9621	0.8782	0.9182
Human	HG19t1r2	21_HISAT2	4	137975	119326	4060	115266	22709	0.966	0.8354	0.896
Human	HG19t1r2	21_HISAT2	5	137975	113242	3566	109676	28299	0.9685	0.7949	0.8732
Human	HG19t1r2	21_HISAT2	6	137975	107644	3185	104459	33516	0.9704	0.7571	0.8506
Human	HG19t1r2	21_HISAT2	7	137975	102322	2846	99476	38499	0.9722	0.721	0.8279
Human	HG19t1r2	21_HISAT2	8	137975	97370	2570	94800	43175	0.9736	0.6871	0.8056
Human	HG19t1r2	21_HISAT2	9	137975	92648	2329	90319	47656	0.9749	0.6546	0.7833
Human	HG19t1r2	21_HISAT2	10	137975	88227	2133	86094	51881	0.9758	0.624	0.7612
Human	HG19t1r2	21_HISAT2	11	137975	83965	1940	82025	55950	0.9769	0.5945	0.7392
Human	HG19t1r2	21_HISAT2	12	137975	80094	1773	78321	59654	0.9779	0.5676	0.7183
Human	HG19t1r2	21_HISAT2	13	137975	76448	1637	74811	63164	0.9786	0.5422	0.6978
Human	HG19t1r2	21_HISAT2	14	137975	72969	1522	71447	66528	0.9791	0.5178	0.6774
Human	HG19t1r2	21_HISAT2	15	137975	69664	1401	68263	69712	0.9799	0.4947	0.6575
Human	HG19t1r2	21_HISAT2	16	137975	66491	1300	65191	72784	0.9804	0.4725	0.6377
Human	HG19t1r2	21_HISAT2	17	137975	63412	1197	62215	75760	0.9811	0.4509	0.6179
Human	HG19t1r2	21_HISAT2	18	137975	60551	1130	59421	78554	0.9813	0.4307	0.5986
Human	HG19t1r2	21_HISAT2	19	137975	57826	1053	56773	81202	0.9818	0.4115	0.5799
Human	HG19t1r2	21_HISAT2	20	137975	55194	999	54195	83780	0.9819	0.3928	0.5611
Human	HG19t1r2	21_HISAT2	21	137975	52662	930	51732	86243	0.9823	0.3749	0.5427
Human	HG19t1r2	21_HISAT2	22	137975	50337	881	49456	88519	0.9825	0.3584	0.5253
Human	HG19t1r2	21_HISAT2	23	137975	48078	833	47245	90730	0.9827	0.3424	0.5079
Human	HG19t1r2	21_HISAT2	24	137975	45973	781	45192	92783	0.983	0.3275	0.4914
Human	HG19t1r2	21_HISAT2	25	137975	43904	731	43173	94802	0.9834	0.3129	0.4747
Human	HG19t1r2	21_HISAT2	26	137975	41876	683	41193	96782	0.9837	0.2986	0.4581
Human	HG19t1r2	21_HISAT2	27	137975	40070	644	39426	98549	0.9839	0.2857	0.4429
Human	HG19t1r2	21_HISAT2	28	137975	38287	597	37690	100285	0.9844	0.2732	0.4277
Human	HG19t1r2	21_HISAT2	29	137975	36579	555	36024	101951	0.9848	0.2611	0.4128
Human	HG19t1r2	21_HISAT2	30	137975	34985	524	34461	103514	0.985	0.2498	0.3985
Human	HG19t1r2	21_HISAT2	31	137975	33402	497	32905	105070	0.9851	0.2385	0.384
Human	HG19t1r2	21_HISAT2	32	137975	31902	475	31427	106548	0.9851	0.2278	0.37
Human	HG19t1r2	21_HISAT2	33	137975	30447	443	30004	107971	0.9855	0.2175	0.3563
Human	HG19t1r2	21_HISAT2	34	137975	29105	422	28683	109292	0.9855	0.2079	0.3433
Human	HG19t1r2	21_HISAT2	35	137975	27807	407	27400	110575	0.9854	0.1986	0.3306
Human	HG19t1r2	21_HISAT2	36	137975	26551	386	26165	111810	0.9855	0.1896	0.3181
Human	HG19t1r2	21_HISAT2	37	137975	25347	370	24977	112998	0.9854	0.181	0.3059
Human	HG19t1r2	21_HISAT2	38	137975	24191	354	23837	114138	0.9854	0.1728	0.294
Human	HG19t1r2	21_HISAT2	39	137975	23125	336	22789	115186	0.9855	0.1652	0.2829
Human	HG19t1r2	21_HISAT2	40	137975	22015	318	21697	116278	0.9856	0.1573	0.2712
Human	HG19t1r2	21_HISAT2	41	137975	21032	309	20723	117252	0.9853	0.1502	0.2607
Human	HG19t1r2	21_HISAT2	42	137975	20004	294	19710	118265	0.9853	0.1429	0.2495
Human	HG19t1r2	21_HISAT2	43	137975	19059	282	18777	119198	0.9852	0.1361	0.2391
Human	HG19t1r2	21_HISAT2	44	137975	18160	272	17888	120087	0.985	0.1296	0.2291
Human	HG19t1r2	21_HISAT2	45	137975	17359	262	17097	120878	0.9849	0.1239	0.2201
Human	HG19t1r2	21_HISAT2	46	137975	16521	252	16269	121706	0.9847	0.1179	0.2106
Human	HG19t1r2	21_HISAT2	47	137975	15738	243	15495	122480	0.9846	0.1123	0.2016
Human	HG19t1r2	21_HISAT2	48	137975	15031	231	14800	123175	0.9846	0.1073	0.1935
Human	HG19t1r2	21_HISAT2	49	137975	14308	223	14085	123890	0.9844	0.1021	0.185
Human	HG19t1r2	21_HISAT2	50	137975	13584	206	13378	124597	0.9848	0.097	0.1765
Human	HG19t1r2	21_HISAT2	51	137975	12943	200	12743	125232	0.9845	0.0924	0.1689
Human	HG19t1r2	21_HISAT2	52	137975	12372	187	12185	125790	0.9849	0.0883	0.1621
Human	HG19t1r2	21_HISAT2	53	137975	11761	181	11580	126395	0.9846	0.0839	0.1547
Human	HG19t1r2	21_HISAT2	54	137975	11209	174	11035	126940	0.9845	0.08	0.1479
Human	HG19t1r2	21_HISAT2	55	137975	10680	164	10516	127459	0.9846	0.0762	0.1415
Human	HG19t1r2	21_HISAT2	56	137975	10184	156	10028	127947	0.9847	0.0727	0.1354
Human	HG19t1r2	21_HISAT2	57	137975	9721	144	9577	128398	0.9852	0.0694	0.1297
Human	HG19t1r2	21_HISAT2	58	137975	9259	133	9126	128849	0.9856	0.0661	0.124
Human	HG19t1r2	21_HISAT2	59	137975	8864	131	8733	129242	0.9852	0.0633	0.1189
Human	HG19t1r2	21_HISAT2	60	137975	8439	126	8313	129662	0.9851	0.0603	0.1136
Human	HG19t1r2	21_HISAT2	61	137975	8046	123	7923	130052	0.9847	0.0574	0.1085
Human	HG19t1r2	21_HISAT2	62	137975	7699	121	7578	130397	0.9843	0.0549	0.104
Human	HG19t1r2	21_HISAT2	63	137975	7353	119	7234	130741	0.9838	0.0524	0.0996
Human	HG19t1r2	21_HISAT2	64	137975	7016	115	6901	131074	0.9836	0.05	0.0952
Human	HG19t1r2	21_HISAT2	65	137975	6663	110	6553	131422	0.9835	0.0475	0.0906
Human	HG19t1r2	21_HISAT2	66	137975	6372	107	6265	131710	0.9832	0.0454	0.0868
Human	HG19t1r2	21_HISAT2	67	137975	6043	104	5939	132036	0.9828	0.043	0.0825
Human	HG19t1r2	21_HISAT2	68	137975	5756	97	5659	132316	0.9831	0.041	0.0787
Human	HG19t1r2	21_HISAT2	69	137975	5512	94	5418	132557	0.9829	0.0393	0.0755
Human	HG19t1r2	21_HISAT2	70	137975	5247	92	5155	132820	0.9825	0.0374	0.072
Human	HG19t1r2	21_HISAT2	71	137975	4995	89	4906	133069	0.9822	0.0356	0.0686
Human	HG19t1r2	21_HISAT2	72	137975	4754	86	4668	133307	0.9819	0.0338	0.0654
Human	HG19t1r2	21_HISAT2	73	137975	4534	83	4451	133524	0.9817	0.0323	0.0625
Human	HG19t1r2	21_HISAT2	74	137975	4303	81	4222	133753	0.9812	0.0306	0.0593
Human	HG19t1r2	21_HISAT2	75	137975	4120	77	4043	133932	0.9813	0.0293	0.0569
Human	HG19t1r2	21_HISAT2	76	137975	3952	71	3881	134094	0.982	0.0281	0.0547
Human	HG19t1r2	21_HISAT2	77	137975	3774	67	3707	134268	0.9822	0.0269	0.0523
Human	HG19t1r2	21_HISAT2	78	137975	3606	65	3541	134434	0.982	0.0257	0.05
Human	HG19t1r2	21_HISAT2	79	137975	3435	63	3372	134603	0.9817	0.0244	0.0477
Human	HG19t1r2	21_HISAT2	80	137975	3274	61	3213	134762	0.9814	0.0233	0.0455
Human	HG19t1r2	21_HISAT2	81	137975	3126	58	3068	134907	0.9814	0.0222	0.0435
Human	HG19t1r2	21_HISAT2	82	137975	3015	55	2960	135015	0.9818	0.0215	0.042
Human	HG19t1r2	21_HISAT2	83	137975	2877	47	2830	135145	0.9837	0.0205	0.0402
Human	HG19t1r2	21_HISAT2	84	137975	2754	43	2711	135264	0.9844	0.0196	0.0385
Human	HG19t1r2	21_HISAT2	85	137975	2638	39	2599	135376	0.9852	0.0188	0.037
Human	HG19t1r2	21_HISAT2	86	137975	2529	37	2492	135483	0.9854	0.0181	0.0355
Human	HG19t1r2	21_HISAT2	87	137975	2432	35	2397	135578	0.9856	0.0174	0.0341
Human	HG19t1r2	21_HISAT2	88	137975	2337	34	2303	135672	0.9855	0.0167	0.0328
Human	HG19t1r2	21_HISAT2	89	137975	2247	33	2214	135761	0.9853	0.016	0.0316
Human	HG19t1r2	21_HISAT2	90	137975	2156	30	2126	135849	0.9861	0.0154	0.0303
Human	HG19t1r2	21_HISAT2	91	137975	2076	28	2048	135927	0.9865	0.0148	0.0292
Human	HG19t1r2	21_HISAT2	92	137975	1968	28	1940	136035	0.9858	0.0141	0.0277
Human	HG19t1r2	21_HISAT2	93	137975	1904	28	1876	136099	0.9853	0.0136	0.0268
Human	HG19t1r2	21_HISAT2	94	137975	1830	26	1804	136171	0.9858	0.0131	0.0258
Human	HG19t1r2	21_HISAT2	95	137975	1764	25	1739	136236	0.9858	0.0126	0.0249
Human	HG19t1r2	21_HISAT2	96	137975	1690	25	1665	136310	0.9852	0.0121	0.0238
Human	HG19t1r2	21_HISAT2	97	137975	1636	25	1611	136364	0.9847	0.0117	0.0231
Human	HG19t1r2	21_HISAT2	98	137975	1571	24	1547	136428	0.9847	0.0112	0.0222
Human	HG19t1r2	21_HISAT2	99	137975	1495	24	1471	136504	0.9839	0.0107	0.0211
Human	HG19t1r2	21_HISAT2	100	137975	1429	22	1407	136568	0.9846	0.0102	0.0202
Human	HG19t1r2	30_STAR	1	137975	147185	14618	132567	5408	0.9007	0.9608	0.9298
Human	HG19t1r2	30_STAR	2	137975	131385	7428	123957	14018	0.9435	0.8984	0.9204
Human	HG19t1r2	30_STAR	3	137975	121823	5678	116145	21830	0.9534	0.8418	0.8941
Human	HG19t1r2	30_STAR	4	137975	113633	4693	108940	29035	0.9587	0.7896	0.866
Human	HG19t1r2	30_STAR	5	137975	106157	4045	102112	35863	0.9619	0.7401	0.8365
Human	HG19t1r2	30_STAR	6	137975	99232	3505	95727	42248	0.9647	0.6938	0.8071
Human	HG19t1r2	30_STAR	7	137975	92913	3130	89783	48192	0.9663	0.6507	0.7777
Human	HG19t1r2	30_STAR	8	137975	87075	2775	84300	53675	0.9681	0.611	0.7492
Human	HG19t1r2	30_STAR	9	137975	81660	2497	79163	58812	0.9694	0.5737	0.7209
Human	HG19t1r2	30_STAR	10	137975	76757	2249	74508	63467	0.9707	0.54	0.694
Human	HG19t1r2	30_STAR	11	137975	72214	2060	70154	67821	0.9715	0.5085	0.6675
Human	HG19t1r2	30_STAR	12	137975	67928	1913	66015	71960	0.9718	0.4785	0.6412
Human	HG19t1r2	30_STAR	13	137975	63889	1745	62144	75831	0.9727	0.4504	0.6157
Human	HG19t1r2	30_STAR	14	137975	60021	1598	58423	79552	0.9734	0.4234	0.5901
Human	HG19t1r2	30_STAR	15	137975	56522	1468	55054	82921	0.974	0.399	0.5661
Human	HG19t1r2	30_STAR	16	137975	53198	1351	51847	86128	0.9746	0.3758	0.5424
Human	HG19t1r2	30_STAR	17	137975	50065	1229	48836	89139	0.9755	0.3539	0.5194
Human	HG19t1r2	30_STAR	18	137975	47239	1142	46097	91878	0.9758	0.3341	0.4978
Human	HG19t1r2	30_STAR	19	137975	44482	1061	43421	94554	0.9761	0.3147	0.476
Human	HG19t1r2	30_STAR	20	137975	41924	960	40964	97011	0.9771	0.2969	0.4554
Human	HG19t1r2	30_STAR	21	137975	39474	886	38588	99387	0.9776	0.2797	0.4349
Human	HG19t1r2	30_STAR	22	137975	37134	825	36309	101666	0.9778	0.2632	0.4147
Human	HG19t1r2	30_STAR	23	137975	34983	772	34211	103764	0.9779	0.248	0.3956
Human	HG19t1r2	30_STAR	24	137975	32906	722	32184	105791	0.9781	0.2333	0.3767
Human	HG19t1r2	30_STAR	25	137975	30933	662	30271	107704	0.9786	0.2194	0.3584
Human	HG19t1r2	30_STAR	26	137975	29114	620	28494	109481	0.9787	0.2065	0.3411
Human	HG19t1r2	30_STAR	27	137975	27472	580	26892	111083	0.9789	0.1949	0.3251
Human	HG19t1r2	30_STAR	28	137975	25776	546	25230	112745	0.9788	0.1829	0.3082
Human	HG19t1r2	30_STAR	29	137975	24289	521	23768	114207	0.9785	0.1723	0.293
Human	HG19t1r2	30_STAR	30	137975	22889	484	22405	115570	0.9789	0.1624	0.2786
Human	HG19t1r2	30_STAR	31	137975	21505	460	21045	116930	0.9786	0.1525	0.2639
Human	HG19t1r2	30_STAR	32	137975	20195	431	19764	118211	0.9787	0.1432	0.2499
Human	HG19t1r2	30_STAR	33	137975	19022	411	18611	119364	0.9784	0.1349	0.2371
Human	HG19t1r2	30_STAR	34	137975	17871	385	17486	120489	0.9785	0.1267	0.2244
Human	HG19t1r2	30_STAR	35	137975	16862	363	16499	121476	0.9785	0.1196	0.2131
Human	HG19t1r2	30_STAR	36	137975	15835	342	15493	122482	0.9784	0.1123	0.2015
Human	HG19t1r2	30_STAR	37	137975	14850	321	14529	123446	0.9784	0.1053	0.1901
Human	HG19t1r2	30_STAR	38	137975	13966	308	13658	124317	0.9779	0.099	0.1798
Human	HG19t1r2	30_STAR	39	137975	13119	289	12830	125145	0.978	0.093	0.1698
Human	HG19t1r2	30_STAR	40	137975	12359	274	12085	125890	0.9778	0.0876	0.1608
Human	HG19t1r2	30_STAR	41	137975	11588	261	11327	126648	0.9775	0.0821	0.1515
Human	HG19t1r2	30_STAR	42	137975	10927	251	10676	127299	0.977	0.0774	0.1434
Human	HG19t1r2	30_STAR	43	137975	10279	236	10043	127932	0.977	0.0728	0.1355
Human	HG19t1r2	30_STAR	44	137975	9635	223	9412	128563	0.9769	0.0682	0.1275
Human	HG19t1r2	30_STAR	45	137975	9079	211	8868	129107	0.9768	0.0643	0.1206
Human	HG19t1r2	30_STAR	46	137975	8512	199	8313	129662	0.9766	0.0603	0.1135
Human	HG19t1r2	30_STAR	47	137975	7982	175	7807	130168	0.9781	0.0566	0.107
Human	HG19t1r2	30_STAR	48	137975	7507	164	7343	130632	0.9782	0.0532	0.1009
Human	HG19t1r2	30_STAR	49	137975	7029	158	6871	131104	0.9775	0.0498	0.0948
Human	HG19t1r2	30_STAR	50	137975	6626	151	6475	131500	0.9772	0.0469	0.0896
Human	HG19t1r2	30_STAR	51	137975	6206	140	6066	131909	0.9774	0.044	0.0841
Human	HG19t1r2	30_STAR	52	137975	5832	133	5699	132276	0.9772	0.0413	0.0793
Human	HG19t1r2	30_STAR	53	137975	5482	125	5357	132618	0.9772	0.0388	0.0747
Human	HG19t1r2	30_STAR	54	137975	5172	121	5051	132924	0.9766	0.0366	0.0706
Human	HG19t1r2	30_STAR	55	137975	4879	116	4763	133212	0.9762	0.0345	0.0667
Human	HG19t1r2	30_STAR	56	137975	4586	106	4480	133495	0.9769	0.0325	0.0629
Human	HG19t1r2	30_STAR	57	137975	4326	98	4228	133747	0.9773	0.0306	0.0594
Human	HG19t1r2	30_STAR	58	137975	4084	95	3989	133986	0.9767	0.0289	0.0562
Human	HG19t1r2	30_STAR	59	137975	3849	91	3758	134217	0.9764	0.0272	0.053
Human	HG19t1r2	30_STAR	60	137975	3660	89	3571	134404	0.9757	0.0259	0.0504
Human	HG19t1r2	30_STAR	61	137975	3442	84	3358	134617	0.9756	0.0243	0.0475
Human	HG19t1r2	30_STAR	62	137975	3246	82	3164	134811	0.9747	0.0229	0.0448
Human	HG19t1r2	30_STAR	63	137975	3062	74	2988	134987	0.9758	0.0217	0.0424
Human	HG19t1r2	30_STAR	64	137975	2890	70	2820	135155	0.9758	0.0204	0.04
Human	HG19t1r2	30_STAR	65	137975	2743	68	2675	135300	0.9752	0.0194	0.038
Human	HG19t1r2	30_STAR	66	137975	2621	67	2554	135421	0.9744	0.0185	0.0363
Human	HG19t1r2	30_STAR	67	137975	2497	61	2436	135539	0.9756	0.0177	0.0347
Human	HG19t1r2	30_STAR	68	137975	2381	59	2322	135653	0.9752	0.0168	0.0331
Human	HG19t1r2	30_STAR	69	137975	2245	55	2190	135785	0.9755	0.0159	0.0312
Human	HG19t1r2	30_STAR	70	137975	2127	50	2077	135898	0.9765	0.0151	0.0296
Human	HG19t1r2	30_STAR	71	137975	2022	47	1975	136000	0.9768	0.0143	0.0282
Human	HG19t1r2	30_STAR	72	137975	1938	44	1894	136081	0.9773	0.0137	0.0271
Human	HG19t1r2	30_STAR	73	137975	1832	42	1790	136185	0.9771	0.013	0.0256
Human	HG19t1r2	30_STAR	74	137975	1719	38	1681	136294	0.9779	0.0122	0.0241
Human	HG19t1r2	30_STAR	75	137975	1627	32	1595	136380	0.9803	0.0116	0.0229
Human	HG19t1r2	30_STAR	76	137975	1542	30	1512	136463	0.9805	0.011	0.0217
Human	HG19t1r2	30_STAR	77	137975	1471	27	1444	136531	0.9816	0.0105	0.0207
Human	HG19t1r2	30_STAR	78	137975	1386	23	1363	136612	0.9834	0.0099	0.0196
Human	HG19t1r2	30_STAR	79	137975	1315	22	1293	136682	0.9833	0.0094	0.0186
Human	HG19t1r2	30_STAR	80	137975	1253	22	1231	136744	0.9824	0.0089	0.0177
Human	HG19t1r2	30_STAR	81	137975	1198	21	1177	136798	0.9825	0.0085	0.0169
Human	HG19t1r2	30_STAR	82	137975	1109	19	1090	136885	0.9829	0.0079	0.0157
Human	HG19t1r2	30_STAR	83	137975	1056	18	1038	136937	0.983	0.0075	0.0149
Human	HG19t1r2	30_STAR	84	137975	998	18	980	136995	0.982	0.0071	0.0141
Human	HG19t1r2	30_STAR	85	137975	943	15	928	137047	0.9841	0.0067	0.0134
Human	HG19t1r2	30_STAR	86	137975	879	14	865	137110	0.9841	0.0063	0.0125
Human	HG19t1r2	30_STAR	87	137975	820	13	807	137168	0.9841	0.0058	0.0116
Human	HG19t1r2	30_STAR	88	137975	778	13	765	137210	0.9833	0.0055	0.011
Human	HG19t1r2	30_STAR	89	137975	740	13	727	137248	0.9824	0.0053	0.0105
Human	HG19t1r2	30_STAR	90	137975	689	13	676	137299	0.9811	0.0049	0.0098
Human	HG19t1r2	30_STAR	91	137975	637	12	625	137350	0.9812	0.0045	0.009
Human	HG19t1r2	30_STAR	92	137975	603	11	592	137383	0.9818	0.0043	0.0085
Human	HG19t1r2	30_STAR	93	137975	574	11	563	137412	0.9808	0.0041	0.0081
Human	HG19t1r2	30_STAR	94	137975	546	10	536	137439	0.9817	0.0039	0.0077
Human	HG19t1r2	30_STAR	95	137975	512	10	502	137473	0.9805	0.0036	0.0072
Human	HG19t1r2	30_STAR	96	137975	486	10	476	137499	0.9794	0.0034	0.0069
Human	HG19t1r2	30_STAR	97	137975	458	8	450	137525	0.9825	0.0033	0.0065
Human	HG19t1r2	30_STAR	98	137975	432	8	424	137551	0.9815	0.0031	0.0061
Human	HG19t1r2	30_STAR	99	137975	409	7	402	137573	0.9829	0.0029	0.0058
Human	HG19t1r2	30_STAR	100	137975	386	7	379	137596	0.9819	0.0027	0.0055
Human	HG19t1r2	31_STARlong	1	137975	145873	13429	132444	5531	0.9079	0.9599	0.9332
Human	HG19t1r2	31_STARlong	2	137975	133741	7348	126393	11582	0.9451	0.9161	0.9303
Human	HG19t1r2	31_STARlong	3	137975	126194	6151	120043	17932	0.9513	0.87	0.9088
Human	HG19t1r2	31_STARlong	4	137975	119085	5338	113747	24228	0.9552	0.8244	0.885
Human	HG19t1r2	31_STARlong	5	137975	112409	4673	107736	30239	0.9584	0.7808	0.8606
Human	HG19t1r2	31_STARlong	6	137975	106210	4162	102048	35927	0.9608	0.7396	0.8358
Human	HG19t1r2	31_STARlong	7	137975	100452	3692	96760	41215	0.9632	0.7013	0.8117
Human	HG19t1r2	31_STARlong	8	137975	95072	3297	91775	46200	0.9653	0.6652	0.7876
Human	HG19t1r2	31_STARlong	9	137975	89872	2968	86904	51071	0.967	0.6299	0.7628
Human	HG19t1r2	31_STARlong	10	137975	85197	2690	82507	55468	0.9684	0.598	0.7394
Human	HG19t1r2	31_STARlong	11	137975	80778	2426	78352	59623	0.97	0.5679	0.7164
Human	HG19t1r2	31_STARlong	12	137975	76600	2204	74396	63579	0.9712	0.5392	0.6934
Human	HG19t1r2	31_STARlong	13	137975	72729	2030	70699	67276	0.9721	0.5124	0.6711
Human	HG19t1r2	31_STARlong	14	137975	69157	1841	67316	70659	0.9734	0.4879	0.65
Human	HG19t1r2	31_STARlong	15	137975	65690	1687	64003	73972	0.9743	0.4639	0.6285
Human	HG19t1r2	31_STARlong	16	137975	62241	1568	60673	77302	0.9748	0.4397	0.6061
Human	HG19t1r2	31_STARlong	17	137975	59161	1457	57704	80271	0.9754	0.4182	0.5854
Human	HG19t1r2	31_STARlong	18	137975	56164	1354	54810	83165	0.9759	0.3972	0.5646
Human	HG19t1r2	31_STARlong	19	137975	53390	1243	52147	85828	0.9767	0.3779	0.545
Human	HG19t1r2	31_STARlong	20	137975	50686	1145	49541	88434	0.9774	0.3591	0.5252
Human	HG19t1r2	31_STARlong	21	137975	48202	1059	47143	90832	0.978	0.3417	0.5064
Human	HG19t1r2	31_STARlong	22	137975	45826	982	44844	93131	0.9786	0.325	0.488
Human	HG19t1r2	31_STARlong	23	137975	43590	912	42678	95297	0.9791	0.3093	0.4701
Human	HG19t1r2	31_STARlong	24	137975	41396	838	40558	97417	0.9798	0.294	0.4522
Human	HG19t1r2	31_STARlong	25	137975	39396	773	38623	99352	0.9804	0.2799	0.4355
Human	HG19t1r2	31_STARlong	26	137975	37407	712	36695	101280	0.981	0.266	0.4185
Human	HG19t1r2	31_STARlong	27	137975	35577	662	34915	103060	0.9814	0.2531	0.4024
Human	HG19t1r2	31_STARlong	28	137975	33784	607	33177	104798	0.982	0.2405	0.3863
Human	HG19t1r2	31_STARlong	29	137975	32084	570	31514	106461	0.9822	0.2284	0.3706
Human	HG19t1r2	31_STARlong	30	137975	30486	532	29954	108021	0.9825	0.2171	0.3556
Human	HG19t1r2	31_STARlong	31	137975	28998	505	28493	109482	0.9826	0.2065	0.3413
Human	HG19t1r2	31_STARlong	32	137975	27634	476	27158	110817	0.9828	0.1968	0.328
Human	HG19t1r2	31_STARlong	33	137975	26255	454	25801	112174	0.9827	0.187	0.3142
Human	HG19t1r2	31_STARlong	34	137975	24933	427	24506	113469	0.9829	0.1776	0.3009
Human	HG19t1r2	31_STARlong	35	137975	23644	401	23243	114732	0.983	0.1685	0.2876
Human	HG19t1r2	31_STARlong	36	137975	22404	375	22029	115946	0.9833	0.1597	0.2747
Human	HG19t1r2	31_STARlong	37	137975	21313	349	20964	117011	0.9836	0.1519	0.2632
Human	HG19t1r2	31_STARlong	38	137975	20224	331	19893	118082	0.9836	0.1442	0.2515
Human	HG19t1r2	31_STARlong	39	137975	19119	306	18813	119162	0.984	0.1364	0.2395
Human	HG19t1r2	31_STARlong	40	137975	18131	289	17842	120133	0.9841	0.1293	0.2286
Human	HG19t1r2	31_STARlong	41	137975	17183	278	16905	121070	0.9838	0.1225	0.2179
Human	HG19t1r2	31_STARlong	42	137975	16338	261	16077	121898	0.984	0.1165	0.2084
Human	HG19t1r2	31_STARlong	43	137975	15433	248	15185	122790	0.9839	0.1101	0.198
Human	HG19t1r2	31_STARlong	44	137975	14622	234	14388	123587	0.984	0.1043	0.1886
Human	HG19t1r2	31_STARlong	45	137975	13872	224	13648	124327	0.9839	0.0989	0.1798
Human	HG19t1r2	31_STARlong	46	137975	13170	212	12958	125017	0.9839	0.0939	0.1715
Human	HG19t1r2	31_STARlong	47	137975	12426	193	12233	125742	0.9845	0.0887	0.1627
Human	HG19t1r2	31_STARlong	48	137975	11814	182	11632	126343	0.9846	0.0843	0.1553
Human	HG19t1r2	31_STARlong	49	137975	11202	174	11028	126947	0.9845	0.0799	0.1479
Human	HG19t1r2	31_STARlong	50	137975	10629	159	10470	127505	0.985	0.0759	0.1409
Human	HG19t1r2	31_STARlong	51	137975	10085	155	9930	128045	0.9846	0.072	0.1341
Human	HG19t1r2	31_STARlong	52	137975	9538	151	9387	128588	0.9842	0.068	0.1273
Human	HG19t1r2	31_STARlong	53	137975	9058	147	8911	129064	0.9838	0.0646	0.1212
Human	HG19t1r2	31_STARlong	54	137975	8599	139	8460	129515	0.9838	0.0613	0.1154
Human	HG19t1r2	31_STARlong	55	137975	8153	135	8018	129957	0.9834	0.0581	0.1097
Human	HG19t1r2	31_STARlong	56	137975	7724	129	7595	130380	0.9833	0.055	0.1043
Human	HG19t1r2	31_STARlong	57	137975	7340	122	7218	130757	0.9834	0.0523	0.0993
Human	HG19t1r2	31_STARlong	58	137975	6962	118	6844	131131	0.9831	0.0496	0.0944
Human	HG19t1r2	31_STARlong	59	137975	6610	116	6494	131481	0.9825	0.0471	0.0898
Human	HG19t1r2	31_STARlong	60	137975	6256	109	6147	131828	0.9826	0.0446	0.0852
Human	HG19t1r2	31_STARlong	61	137975	5942	105	5837	132138	0.9823	0.0423	0.0811
Human	HG19t1r2	31_STARlong	62	137975	5618	100	5518	132457	0.9822	0.04	0.0769
Human	HG19t1r2	31_STARlong	63	137975	5312	95	5217	132758	0.9821	0.0378	0.0728
Human	HG19t1r2	31_STARlong	64	137975	5062	93	4969	133006	0.9816	0.036	0.0695
Human	HG19t1r2	31_STARlong	65	137975	4802	86	4716	133259	0.9821	0.0342	0.0661
Human	HG19t1r2	31_STARlong	66	137975	4511	83	4428	133547	0.9816	0.0321	0.0622
Human	HG19t1r2	31_STARlong	67	137975	4282	74	4208	133767	0.9827	0.0305	0.0592
Human	HG19t1r2	31_STARlong	68	137975	4057	72	3985	133990	0.9823	0.0289	0.0561
Human	HG19t1r2	31_STARlong	69	137975	3832	65	3767	134208	0.983	0.0273	0.0531
Human	HG19t1r2	31_STARlong	70	137975	3641	64	3577	134398	0.9824	0.0259	0.0505
Human	HG19t1r2	31_STARlong	71	137975	3452	61	3391	134584	0.9823	0.0246	0.048
Human	HG19t1r2	31_STARlong	72	137975	3305	60	3245	134730	0.9818	0.0235	0.0459
Human	HG19t1r2	31_STARlong	73	137975	3142	54	3088	134887	0.9828	0.0224	0.0438
Human	HG19t1r2	31_STARlong	74	137975	2977	52	2925	135050	0.9825	0.0212	0.0415
Human	HG19t1r2	31_STARlong	75	137975	2824	50	2774	135201	0.9823	0.0201	0.0394
Human	HG19t1r2	31_STARlong	76	137975	2698	45	2653	135322	0.9833	0.0192	0.0377
Human	HG19t1r2	31_STARlong	77	137975	2587	43	2544	135431	0.9834	0.0184	0.0362
Human	HG19t1r2	31_STARlong	78	137975	2455	42	2413	135562	0.9829	0.0175	0.0344
Human	HG19t1r2	31_STARlong	79	137975	2353	41	2312	135663	0.9826	0.0168	0.033
Human	HG19t1r2	31_STARlong	80	137975	2238	39	2199	135776	0.9826	0.0159	0.0314
Human	HG19t1r2	31_STARlong	81	137975	2126	37	2089	135886	0.9826	0.0151	0.0298
Human	HG19t1r2	31_STARlong	82	137975	2021	34	1987	135988	0.9832	0.0144	0.0284
Human	HG19t1r2	31_STARlong	83	137975	1932	34	1898	136077	0.9824	0.0138	0.0271
Human	HG19t1r2	31_STARlong	84	137975	1855	29	1826	136149	0.9844	0.0132	0.0261
Human	HG19t1r2	31_STARlong	85	137975	1768	25	1743	136232	0.9859	0.0126	0.0249
Human	HG19t1r2	31_STARlong	86	137975	1710	23	1687	136288	0.9865	0.0122	0.0242
Human	HG19t1r2	31_STARlong	87	137975	1640	22	1618	136357	0.9866	0.0117	0.0232
Human	HG19t1r2	31_STARlong	88	137975	1552	19	1533	136442	0.9878	0.0111	0.022
Human	HG19t1r2	31_STARlong	89	137975	1480	19	1461	136514	0.9872	0.0106	0.021
Human	HG19t1r2	31_STARlong	90	137975	1403	17	1386	136589	0.9879	0.01	0.0199
Human	HG19t1r2	31_STARlong	91	137975	1339	15	1324	136651	0.9888	0.0096	0.019
Human	HG19t1r2	31_STARlong	92	137975	1279	13	1266	136709	0.9898	0.0092	0.0182
Human	HG19t1r2	31_STARlong	93	137975	1212	12	1200	136775	0.9901	0.0087	0.0172
Human	HG19t1r2	31_STARlong	94	137975	1149	11	1138	136837	0.9904	0.0082	0.0164
Human	HG19t1r2	31_STARlong	95	137975	1105	11	1094	136881	0.99	0.0079	0.0157
Human	HG19t1r2	31_STARlong	96	137975	1054	9	1045	136930	0.9915	0.0076	0.015
Human	HG19t1r2	31_STARlong	97	137975	1007	8	999	136976	0.9921	0.0072	0.0144
Human	HG19t1r2	31_STARlong	98	137975	951	8	943	137032	0.9916	0.0068	0.0136
Human	HG19t1r2	31_STARlong	99	137975	907	8	899	137076	0.9912	0.0065	0.0129
Human	HG19t1r2	31_STARlong	100	137975	863	8	855	137120	0.9907	0.0062	0.0123
Human	HG19t1r2	32_STAR.2.6c	1	137975	145255	12562	132693	5282	0.9135	0.9617	0.937
Human	HG19t1r2	32_STAR.2.6c	2	137975	135299	8254	127045	10930	0.939	0.9208	0.9298
Human	HG19t1r2	32_STAR.2.6c	3	137975	127895	6872	121023	16952	0.9463	0.8771	0.9104
Human	HG19t1r2	32_STAR.2.6c	4	137975	121030	6039	114991	22984	0.9501	0.8334	0.8879
Human	HG19t1r2	32_STAR.2.6c	5	137975	114506	5287	109219	28756	0.9538	0.7916	0.8652
Human	HG19t1r2	32_STAR.2.6c	6	137975	108441	4710	103731	34244	0.9566	0.7518	0.8419
Human	HG19t1r2	32_STAR.2.6c	7	137975	102900	4255	98645	39330	0.9586	0.7149	0.8191
Human	HG19t1r2	32_STAR.2.6c	8	137975	97643	3837	93806	44169	0.9607	0.6799	0.7963
Human	HG19t1r2	32_STAR.2.6c	9	137975	92626	3466	89160	48815	0.9626	0.6462	0.7733
Human	HG19t1r2	32_STAR.2.6c	10	137975	87909	3127	84782	53193	0.9644	0.6145	0.7507
Human	HG19t1r2	32_STAR.2.6c	11	137975	83598	2876	80722	57253	0.9656	0.585	0.7286
Human	HG19t1r2	32_STAR.2.6c	12	137975	79468	2650	76818	61157	0.9667	0.5568	0.7066
Human	HG19t1r2	32_STAR.2.6c	13	137975	75648	2461	73187	64788	0.9675	0.5304	0.6852
Human	HG19t1r2	32_STAR.2.6c	14	137975	72064	2271	69793	68182	0.9685	0.5058	0.6646
Human	HG19t1r2	32_STAR.2.6c	15	137975	68652	2110	66542	71433	0.9693	0.4823	0.6441
Human	HG19t1r2	32_STAR.2.6c	16	137975	65334	1970	63364	74611	0.9698	0.4592	0.6233
Human	HG19t1r2	32_STAR.2.6c	17	137975	62148	1830	60318	77657	0.9706	0.4372	0.6028
Human	HG19t1r2	32_STAR.2.6c	18	137975	59142	1698	57444	80531	0.9713	0.4163	0.5828
Human	HG19t1r2	32_STAR.2.6c	19	137975	56327	1573	54754	83221	0.9721	0.3968	0.5636
Human	HG19t1r2	32_STAR.2.6c	20	137975	53635	1462	52173	85802	0.9727	0.3781	0.5446
Human	HG19t1r2	32_STAR.2.6c	21	137975	51120	1376	49744	88231	0.9731	0.3605	0.5261
Human	HG19t1r2	32_STAR.2.6c	22	137975	48712	1304	47408	90567	0.9732	0.3436	0.5079
Human	HG19t1r2	32_STAR.2.6c	23	137975	46391	1216	45175	92800	0.9738	0.3274	0.4901
Human	HG19t1r2	32_STAR.2.6c	24	137975	44289	1144	43145	94830	0.9742	0.3127	0.4734
Human	HG19t1r2	32_STAR.2.6c	25	137975	42184	1071	41113	96862	0.9746	0.298	0.4564
Human	HG19t1r2	32_STAR.2.6c	26	137975	40157	1008	39149	98826	0.9749	0.2837	0.4396
Human	HG19t1r2	32_STAR.2.6c	27	137975	38329	947	37382	100593	0.9753	0.2709	0.4241
Human	HG19t1r2	32_STAR.2.6c	28	137975	36490	883	35607	102368	0.9758	0.2581	0.4082
Human	HG19t1r2	32_STAR.2.6c	29	137975	34763	838	33925	104050	0.9759	0.2459	0.3928
Human	HG19t1r2	32_STAR.2.6c	30	137975	33173	785	32388	105587	0.9763	0.2347	0.3785
Human	HG19t1r2	32_STAR.2.6c	31	137975	31569	747	30822	107153	0.9763	0.2234	0.3636
Human	HG19t1r2	32_STAR.2.6c	32	137975	30125	712	29413	108562	0.9764	0.2132	0.3499
Human	HG19t1r2	32_STAR.2.6c	33	137975	28697	670	28027	109948	0.9767	0.2031	0.3363
Human	HG19t1r2	32_STAR.2.6c	34	137975	27350	632	26718	111257	0.9769	0.1936	0.3232
Human	HG19t1r2	32_STAR.2.6c	35	137975	26007	602	25405	112570	0.9769	0.1841	0.3099
Human	HG19t1r2	32_STAR.2.6c	36	137975	24755	572	24183	113792	0.9769	0.1753	0.2972
Human	HG19t1r2	32_STAR.2.6c	37	137975	23563	552	23011	114964	0.9766	0.1668	0.2849
Human	HG19t1r2	32_STAR.2.6c	38	137975	22475	531	21944	116031	0.9764	0.159	0.2735
Human	HG19t1r2	32_STAR.2.6c	39	137975	21391	500	20891	117084	0.9766	0.1514	0.2622
Human	HG19t1r2	32_STAR.2.6c	40	137975	20326	481	19845	118130	0.9763	0.1438	0.2507
Human	HG19t1r2	32_STAR.2.6c	41	137975	19333	460	18873	119102	0.9762	0.1368	0.2399
Human	HG19t1r2	32_STAR.2.6c	42	137975	18401	442	17959	120016	0.976	0.1302	0.2297
Human	HG19t1r2	32_STAR.2.6c	43	137975	17495	422	17073	120902	0.9759	0.1237	0.2196
Human	HG19t1r2	32_STAR.2.6c	44	137975	16638	408	16230	121745	0.9755	0.1176	0.2099
Human	HG19t1r2	32_STAR.2.6c	45	137975	15828	387	15441	122534	0.9755	0.1119	0.2008
Human	HG19t1r2	32_STAR.2.6c	46	137975	15025	368	14657	123318	0.9755	0.1062	0.1916
Human	HG19t1r2	32_STAR.2.6c	47	137975	14276	346	13930	124045	0.9758	0.101	0.183
Human	HG19t1r2	32_STAR.2.6c	48	137975	13557	337	13220	124755	0.9751	0.0958	0.1745
Human	HG19t1r2	32_STAR.2.6c	49	137975	12922	330	12592	125383	0.9745	0.0913	0.1669
Human	HG19t1r2	32_STAR.2.6c	50	137975	12333	317	12016	125959	0.9743	0.0871	0.1599
Human	HG19t1r2	32_STAR.2.6c	51	137975	11710	298	11412	126563	0.9746	0.0827	0.1525
Human	HG19t1r2	32_STAR.2.6c	52	137975	11114	280	10834	127141	0.9748	0.0785	0.1453
Human	HG19t1r2	32_STAR.2.6c	53	137975	10563	266	10297	127678	0.9748	0.0746	0.1386
Human	HG19t1r2	32_STAR.2.6c	54	137975	10062	260	9802	128173	0.9742	0.071	0.1324
Human	HG19t1r2	32_STAR.2.6c	55	137975	9604	247	9357	128618	0.9743	0.0678	0.1268
Human	HG19t1r2	32_STAR.2.6c	56	137975	9148	236	8912	129063	0.9742	0.0646	0.1212
Human	HG19t1r2	32_STAR.2.6c	57	137975	8701	231	8470	129505	0.9735	0.0614	0.1155
Human	HG19t1r2	32_STAR.2.6c	58	137975	8303	226	8077	129898	0.9728	0.0585	0.1104
Human	HG19t1r2	32_STAR.2.6c	59	137975	7883	217	7666	130309	0.9725	0.0556	0.1051
Human	HG19t1r2	32_STAR.2.6c	60	137975	7523	210	7313	130662	0.9721	0.053	0.1005
Human	HG19t1r2	32_STAR.2.6c	61	137975	7189	200	6989	130986	0.9722	0.0507	0.0963
Human	HG19t1r2	32_STAR.2.6c	62	137975	6785	190	6595	131380	0.972	0.0478	0.0911
Human	HG19t1r2	32_STAR.2.6c	63	137975	6432	177	6255	131720	0.9725	0.0453	0.0866
Human	HG19t1r2	32_STAR.2.6c	64	137975	6115	171	5944	132031	0.972	0.0431	0.0825
Human	HG19t1r2	32_STAR.2.6c	65	137975	5833	168	5665	132310	0.9712	0.0411	0.0788
Human	HG19t1r2	32_STAR.2.6c	66	137975	5558	165	5393	132582	0.9703	0.0391	0.0751
Human	HG19t1r2	32_STAR.2.6c	67	137975	5288	158	5130	132845	0.9701	0.0372	0.0716
Human	HG19t1r2	32_STAR.2.6c	68	137975	5034	154	4880	133095	0.9694	0.0354	0.0682
Human	HG19t1r2	32_STAR.2.6c	69	137975	4819	148	4671	133304	0.9693	0.0339	0.0654
Human	HG19t1r2	32_STAR.2.6c	70	137975	4574	140	4434	133541	0.9694	0.0321	0.0622
Human	HG19t1r2	32_STAR.2.6c	71	137975	4348	134	4214	133761	0.9692	0.0305	0.0592
Human	HG19t1r2	32_STAR.2.6c	72	137975	4133	128	4005	133970	0.969	0.029	0.0564
Human	HG19t1r2	32_STAR.2.6c	73	137975	3962	123	3839	134136	0.969	0.0278	0.0541
Human	HG19t1r2	32_STAR.2.6c	74	137975	3772	120	3652	134323	0.9682	0.0265	0.0515
Human	HG19t1r2	32_STAR.2.6c	75	137975	3584	116	3468	134507	0.9676	0.0251	0.049
Human	HG19t1r2	32_STAR.2.6c	76	137975	3422	110	3312	134663	0.9679	0.024	0.0468
Human	HG19t1r2	32_STAR.2.6c	77	137975	3279	103	3176	134799	0.9686	0.023	0.045
Human	HG19t1r2	32_STAR.2.6c	78	137975	3138	97	3041	134934	0.9691	0.022	0.0431
Human	HG19t1r2	32_STAR.2.6c	79	137975	3002	94	2908	135067	0.9687	0.0211	0.0413
Human	HG19t1r2	32_STAR.2.6c	80	137975	2875	91	2784	135191	0.9683	0.0202	0.0395
Human	HG19t1r2	32_STAR.2.6c	81	137975	2773	84	2689	135286	0.9697	0.0195	0.0382
Human	HG19t1r2	32_STAR.2.6c	82	137975	2661	82	2579	135396	0.9692	0.0187	0.0367
Human	HG19t1r2	32_STAR.2.6c	83	137975	2549	81	2468	135507	0.9682	0.0179	0.0351
Human	HG19t1r2	32_STAR.2.6c	84	137975	2428	79	2349	135626	0.9675	0.017	0.0335
Human	HG19t1r2	32_STAR.2.6c	85	137975	2313	76	2237	135738	0.9671	0.0162	0.0319
Human	HG19t1r2	32_STAR.2.6c	86	137975	2224	74	2150	135825	0.9667	0.0156	0.0307
Human	HG19t1r2	32_STAR.2.6c	87	137975	2143	69	2074	135901	0.9678	0.015	0.0296
Human	HG19t1r2	32_STAR.2.6c	88	137975	2048	64	1984	135991	0.9688	0.0144	0.0283
Human	HG19t1r2	32_STAR.2.6c	89	137975	1982	64	1918	136057	0.9677	0.0139	0.0274
Human	HG19t1r2	32_STAR.2.6c	90	137975	1894	55	1839	136136	0.971	0.0133	0.0263
Human	HG19t1r2	32_STAR.2.6c	91	137975	1827	53	1774	136201	0.971	0.0129	0.0254
Human	HG19t1r2	32_STAR.2.6c	92	137975	1747	52	1695	136280	0.9702	0.0123	0.0243
Human	HG19t1r2	32_STAR.2.6c	93	137975	1683	50	1633	136342	0.9703	0.0118	0.0234
Human	HG19t1r2	32_STAR.2.6c	94	137975	1622	46	1576	136399	0.9716	0.0114	0.0226
Human	HG19t1r2	32_STAR.2.6c	95	137975	1549	43	1506	136469	0.9722	0.0109	0.0216
Human	HG19t1r2	32_STAR.2.6c	96	137975	1477	40	1437	136538	0.9729	0.0104	0.0206
Human	HG19t1r2	32_STAR.2.6c	97	137975	1412	37	1375	136600	0.9738	0.01	0.0197
Human	HG19t1r2	32_STAR.2.6c	98	137975	1352	35	1317	136658	0.9741	0.0095	0.0189
Human	HG19t1r2	32_STAR.2.6c	99	137975	1302	34	1268	136707	0.9739	0.0092	0.0182
Human	HG19t1r2	32_STAR.2.6c	100	137975	1251	29	1222	136753	0.9768	0.0089	0.0176
Human	HG19t1r2	40_TopHat2	1	137975	135583	11877	123706	14269	0.9124	0.8966	0.9044
Human	HG19t1r2	40_TopHat2	2	137975	129266	9788	119478	18497	0.9243	0.8659	0.8942
Human	HG19t1r2	40_TopHat2	3	137975	122451	8390	114061	23914	0.9315	0.8267	0.876
Human	HG19t1r2	40_TopHat2	4	137975	115843	7340	108503	29472	0.9366	0.7864	0.855
Human	HG19t1r2	40_TopHat2	5	137975	109702	6470	103232	34743	0.941	0.7482	0.8336
Human	HG19t1r2	40_TopHat2	6	137975	104615	5804	98811	39164	0.9445	0.7162	0.8146
Human	HG19t1r2	40_TopHat2	7	137975	99465	5265	94200	43775	0.9471	0.6827	0.7935
Human	HG19t1r2	40_TopHat2	8	137975	94365	4768	89597	48378	0.9495	0.6494	0.7713
Human	HG19t1r2	40_TopHat2	9	137975	89642	4365	85277	52698	0.9513	0.6181	0.7493
Human	HG19t1r2	40_TopHat2	10	137975	85060	3992	81068	56907	0.9531	0.5876	0.727
Human	HG19t1r2	40_TopHat2	11	137975	80937	3719	77218	60757	0.9541	0.5597	0.7055
Human	HG19t1r2	40_TopHat2	12	137975	76948	3457	73491	64484	0.9551	0.5326	0.6839
Human	HG19t1r2	40_TopHat2	13	137975	73209	3206	70003	67972	0.9562	0.5074	0.663
Human	HG19t1r2	40_TopHat2	14	137975	69831	2996	66835	71140	0.9571	0.4844	0.6432
Human	HG19t1r2	40_TopHat2	15	137975	66545	2801	63744	74231	0.9579	0.462	0.6234
Human	HG19t1r2	40_TopHat2	16	137975	63286	2607	60679	77296	0.9588	0.4398	0.603
Human	HG19t1r2	40_TopHat2	17	137975	60365	2482	57883	80092	0.9589	0.4195	0.5837
Human	HG19t1r2	40_TopHat2	18	137975	57614	2359	55255	82720	0.9591	0.4005	0.565
Human	HG19t1r2	40_TopHat2	19	137975	54911	2247	52664	85311	0.9591	0.3817	0.5461
Human	HG19t1r2	40_TopHat2	20	137975	52324	2141	50183	87792	0.9591	0.3637	0.5274
Human	HG19t1r2	40_TopHat2	21	137975	49895	2061	47834	90141	0.9587	0.3467	0.5092
Human	HG19t1r2	40_TopHat2	22	137975	47584	1957	45627	92348	0.9589	0.3307	0.4918
Human	HG19t1r2	40_TopHat2	23	137975	45344	1864	43480	94495	0.9589	0.3151	0.4744
Human	HG19t1r2	40_TopHat2	24	137975	43330	1779	41551	96424	0.9589	0.3011	0.4584
Human	HG19t1r2	40_TopHat2	25	137975	41406	1698	39708	98267	0.959	0.2878	0.4427
Human	HG19t1r2	40_TopHat2	26	137975	39494	1626	37868	100107	0.9588	0.2745	0.4268
Human	HG19t1r2	40_TopHat2	27	137975	37689	1565	36124	101851	0.9585	0.2618	0.4113
Human	HG19t1r2	40_TopHat2	28	137975	35988	1503	34485	103490	0.9582	0.2499	0.3965
Human	HG19t1r2	40_TopHat2	29	137975	34361	1446	32915	105060	0.9579	0.2386	0.382
Human	HG19t1r2	40_TopHat2	30	137975	32765	1386	31379	106596	0.9577	0.2274	0.3676
Human	HG19t1r2	40_TopHat2	31	137975	31258	1329	29929	108046	0.9575	0.2169	0.3537
Human	HG19t1r2	40_TopHat2	32	137975	29777	1266	28511	109464	0.9575	0.2066	0.3399
Human	HG19t1r2	40_TopHat2	33	137975	28429	1216	27213	110762	0.9572	0.1972	0.3271
Human	HG19t1r2	40_TopHat2	34	137975	27097	1175	25922	112053	0.9566	0.1879	0.3141
Human	HG19t1r2	40_TopHat2	35	137975	25865	1126	24739	113236	0.9565	0.1793	0.302
Human	HG19t1r2	40_TopHat2	36	137975	24692	1081	23611	114364	0.9562	0.1711	0.2903
Human	HG19t1r2	40_TopHat2	37	137975	23531	1030	22501	115474	0.9562	0.1631	0.2786
Human	HG19t1r2	40_TopHat2	38	137975	22457	1001	21456	116519	0.9554	0.1555	0.2675
Human	HG19t1r2	40_TopHat2	39	137975	21410	966	20444	117531	0.9549	0.1482	0.2565
Human	HG19t1r2	40_TopHat2	40	137975	20395	939	19456	118519	0.954	0.141	0.2457
Human	HG19t1r2	40_TopHat2	41	137975	19413	906	18507	119468	0.9533	0.1341	0.2352
Human	HG19t1r2	40_TopHat2	42	137975	18520	877	17643	120332	0.9526	0.1279	0.2255
Human	HG19t1r2	40_TopHat2	43	137975	17640	844	16796	121179	0.9522	0.1217	0.2159
Human	HG19t1r2	40_TopHat2	44	137975	16775	820	15955	122020	0.9511	0.1156	0.2062
Human	HG19t1r2	40_TopHat2	45	137975	15983	803	15180	122795	0.9498	0.11	0.1972
Human	HG19t1r2	40_TopHat2	46	137975	15254	780	14474	123501	0.9489	0.1049	0.1889
Human	HG19t1r2	40_TopHat2	47	137975	14550	764	13786	124189	0.9475	0.0999	0.1808
Human	HG19t1r2	40_TopHat2	48	137975	13882	738	13144	124831	0.9468	0.0953	0.1731
Human	HG19t1r2	40_TopHat2	49	137975	13223	710	12513	125462	0.9463	0.0907	0.1655
Human	HG19t1r2	40_TopHat2	50	137975	12551	689	11862	126113	0.9451	0.086	0.1576
Human	HG19t1r2	40_TopHat2	51	137975	11990	671	11319	126656	0.944	0.082	0.151
Human	HG19t1r2	40_TopHat2	52	137975	11450	652	10798	127177	0.9431	0.0783	0.1445
Human	HG19t1r2	40_TopHat2	53	137975	10884	636	10248	127727	0.9416	0.0743	0.1377
Human	HG19t1r2	40_TopHat2	54	137975	10380	618	9762	128213	0.9405	0.0708	0.1316
Human	HG19t1r2	40_TopHat2	55	137975	9922	604	9318	128657	0.9391	0.0675	0.126
Human	HG19t1r2	40_TopHat2	56	137975	9458	591	8867	129108	0.9375	0.0643	0.1203
Human	HG19t1r2	40_TopHat2	57	137975	9077	574	8503	129472	0.9368	0.0616	0.1156
Human	HG19t1r2	40_TopHat2	58	137975	8680	564	8116	129859	0.935	0.0588	0.1107
Human	HG19t1r2	40_TopHat2	59	137975	8305	545	7760	130215	0.9344	0.0562	0.1061
Human	HG19t1r2	40_TopHat2	60	137975	7912	529	7383	130592	0.9331	0.0535	0.1012
Human	HG19t1r2	40_TopHat2	61	137975	7533	510	7023	130952	0.9323	0.0509	0.0965
Human	HG19t1r2	40_TopHat2	62	137975	7214	494	6720	131255	0.9315	0.0487	0.0926
Human	HG19t1r2	40_TopHat2	63	137975	6865	482	6383	131592	0.9298	0.0463	0.0881
Human	HG19t1r2	40_TopHat2	64	137975	6540	469	6071	131904	0.9283	0.044	0.084
Human	HG19t1r2	40_TopHat2	65	137975	6257	463	5794	132181	0.926	0.042	0.0803
Human	HG19t1r2	40_TopHat2	66	137975	5976	451	5525	132450	0.9245	0.04	0.0768
Human	HG19t1r2	40_TopHat2	67	137975	5693	443	5250	132725	0.9222	0.0381	0.0731
Human	HG19t1r2	40_TopHat2	68	137975	5428	434	4994	132981	0.92	0.0362	0.0696
Human	HG19t1r2	40_TopHat2	69	137975	5180	428	4752	133223	0.9174	0.0344	0.0664
Human	HG19t1r2	40_TopHat2	70	137975	4979	419	4560	133415	0.9158	0.033	0.0638
Human	HG19t1r2	40_TopHat2	71	137975	4786	413	4373	133602	0.9137	0.0317	0.0613
Human	HG19t1r2	40_TopHat2	72	137975	4578	403	4175	133800	0.912	0.0303	0.0586
Human	HG19t1r2	40_TopHat2	73	137975	4368	398	3970	134005	0.9089	0.0288	0.0558
Human	HG19t1r2	40_TopHat2	74	137975	4183	391	3792	134183	0.9065	0.0275	0.0533
Human	HG19t1r2	40_TopHat2	75	137975	4007	384	3623	134352	0.9042	0.0263	0.051
Human	HG19t1r2	40_TopHat2	76	137975	3838	381	3457	134518	0.9007	0.0251	0.0488
Human	HG19t1r2	40_TopHat2	77	137975	3701	374	3327	134648	0.8989	0.0241	0.047
Human	HG19t1r2	40_TopHat2	78	137975	3542	363	3179	134796	0.8975	0.023	0.0449
Human	HG19t1r2	40_TopHat2	79	137975	3410	357	3053	134922	0.8953	0.0221	0.0432
Human	HG19t1r2	40_TopHat2	80	137975	3285	350	2935	135040	0.8935	0.0213	0.0416
Human	HG19t1r2	40_TopHat2	81	137975	3148	345	2803	135172	0.8904	0.0203	0.0397
Human	HG19t1r2	40_TopHat2	82	137975	3016	334	2682	135293	0.8893	0.0194	0.038
Human	HG19t1r2	40_TopHat2	83	137975	2898	324	2574	135401	0.8882	0.0187	0.0365
Human	HG19t1r2	40_TopHat2	84	137975	2779	317	2462	135513	0.8859	0.0178	0.035
Human	HG19t1r2	40_TopHat2	85	137975	2671	314	2357	135618	0.8824	0.0171	0.0335
Human	HG19t1r2	40_TopHat2	86	137975	2583	303	2280	135695	0.8827	0.0165	0.0324
Human	HG19t1r2	40_TopHat2	87	137975	2491	292	2199	135776	0.8828	0.0159	0.0313
Human	HG19t1r2	40_TopHat2	88	137975	2387	290	2097	135878	0.8785	0.0152	0.0299
Human	HG19t1r2	40_TopHat2	89	137975	2308	285	2023	135952	0.8765	0.0147	0.0288
Human	HG19t1r2	40_TopHat2	90	137975	2243	279	1964	136011	0.8756	0.0142	0.028
Human	HG19t1r2	40_TopHat2	91	137975	2159	275	1884	136091	0.8726	0.0137	0.0269
Human	HG19t1r2	40_TopHat2	92	137975	2073	269	1804	136171	0.8702	0.0131	0.0258
Human	HG19t1r2	40_TopHat2	93	137975	2004	259	1745	136230	0.8708	0.0126	0.0249
Human	HG19t1r2	40_TopHat2	94	137975	1938	256	1682	136293	0.8679	0.0122	0.024
Human	HG19t1r2	40_TopHat2	95	137975	1867	248	1619	136356	0.8672	0.0117	0.0232
Human	HG19t1r2	40_TopHat2	96	137975	1814	248	1566	136409	0.8633	0.0113	0.0224
Human	HG19t1r2	40_TopHat2	97	137975	1765	245	1520	136455	0.8612	0.011	0.0218
Human	HG19t1r2	40_TopHat2	98	137975	1692	234	1458	136517	0.8617	0.0106	0.0209
Human	HG19t1r2	40_TopHat2	99	137975	1638	231	1407	136568	0.859	0.0102	0.0202
Human	HG19t1r2	40_TopHat2	100	137975	1589	227	1362	136613	0.8571	0.0099	0.0195
Human	HG19t1r2	60_Subread	1	137975	135648	13919	121729	16246	0.8974	0.8823	0.8898
Human	HG19t1r2	60_Subread	2	137975	126165	9238	116927	21048	0.9268	0.8475	0.8853
Human	HG19t1r2	60_Subread	3	137975	119155	7292	111863	26112	0.9388	0.8107	0.8701
Human	HG19t1r2	60_Subread	4	137975	112786	6044	106742	31233	0.9464	0.7736	0.8513
Human	HG19t1r2	60_Subread	5	137975	107005	5159	101846	36129	0.9518	0.7381	0.8315
Human	HG19t1r2	60_Subread	6	137975	101763	4510	97253	40722	0.9557	0.7049	0.8113
Human	HG19t1r2	60_Subread	7	137975	96802	4010	92792	45183	0.9586	0.6725	0.7905
Human	HG19t1r2	60_Subread	8	137975	92202	3597	88605	49370	0.961	0.6422	0.7699
Human	HG19t1r2	60_Subread	9	137975	87771	3249	84522	53453	0.963	0.6126	0.7488
Human	HG19t1r2	60_Subread	10	137975	83729	2963	80766	57209	0.9646	0.5854	0.7286
Human	HG19t1r2	60_Subread	11	137975	79891	2730	77161	60814	0.9658	0.5592	0.7083
Human	HG19t1r2	60_Subread	12	137975	76174	2526	73648	64327	0.9668	0.5338	0.6878
Human	HG19t1r2	60_Subread	13	137975	72685	2333	70352	67623	0.9679	0.5099	0.6679
Human	HG19t1r2	60_Subread	14	137975	69549	2172	67377	70598	0.9688	0.4883	0.6493
Human	HG19t1r2	60_Subread	15	137975	66436	2034	64402	73573	0.9694	0.4668	0.6301
Human	HG19t1r2	60_Subread	16	137975	63452	1899	61553	76422	0.9701	0.4461	0.6112
Human	HG19t1r2	60_Subread	17	137975	60477	1763	58714	79261	0.9708	0.4255	0.5917
Human	HG19t1r2	60_Subread	18	137975	57777	1633	56144	81831	0.9717	0.4069	0.5736
Human	HG19t1r2	60_Subread	19	137975	55140	1530	53610	84365	0.9723	0.3885	0.5552
Human	HG19t1r2	60_Subread	20	137975	52681	1438	51243	86732	0.9727	0.3714	0.5375
Human	HG19t1r2	60_Subread	21	137975	50247	1359	48888	89087	0.973	0.3543	0.5195
Human	HG19t1r2	60_Subread	22	137975	48029	1281	46748	91227	0.9733	0.3388	0.5027
Human	HG19t1r2	60_Subread	23	137975	45808	1199	44609	93366	0.9738	0.3233	0.4855
Human	HG19t1r2	60_Subread	24	137975	43791	1130	42661	95314	0.9742	0.3092	0.4694
Human	HG19t1r2	60_Subread	25	137975	41857	1069	40788	97187	0.9745	0.2956	0.4536
Human	HG19t1r2	60_Subread	26	137975	39953	1020	38933	99042	0.9745	0.2822	0.4376
Human	HG19t1r2	60_Subread	27	137975	38199	952	37247	100728	0.9751	0.27	0.4228
Human	HG19t1r2	60_Subread	28	137975	36428	910	35518	102457	0.975	0.2574	0.4073
Human	HG19t1r2	60_Subread	29	137975	34815	846	33969	104006	0.9757	0.2462	0.3932
Human	HG19t1r2	60_Subread	30	137975	33280	797	32483	105492	0.9761	0.2354	0.3794
Human	HG19t1r2	60_Subread	31	137975	31810	762	31048	106927	0.976	0.225	0.3657
Human	HG19t1r2	60_Subread	32	137975	30385	718	29667	108308	0.9764	0.215	0.3524
Human	HG19t1r2	60_Subread	33	137975	29033	680	28353	109622	0.9766	0.2055	0.3395
Human	HG19t1r2	60_Subread	34	137975	27681	653	27028	110947	0.9764	0.1959	0.3263
Human	HG19t1r2	60_Subread	35	137975	26443	620	25823	112152	0.9766	0.1872	0.3141
Human	HG19t1r2	60_Subread	36	137975	25212	582	24630	113345	0.9769	0.1785	0.3019
Human	HG19t1r2	60_Subread	37	137975	24014	542	23472	114503	0.9774	0.1701	0.2898
Human	HG19t1r2	60_Subread	38	137975	22911	516	22395	115580	0.9775	0.1623	0.2784
Human	HG19t1r2	60_Subread	39	137975	21887	498	21389	116586	0.9772	0.155	0.2676
Human	HG19t1r2	60_Subread	40	137975	20810	461	20349	117626	0.9778	0.1475	0.2563
Human	HG19t1r2	60_Subread	41	137975	19847	442	19405	118570	0.9777	0.1406	0.2459
Human	HG19t1r2	60_Subread	42	137975	18879	408	18471	119504	0.9784	0.1339	0.2355
Human	HG19t1r2	60_Subread	43	137975	17964	387	17577	120398	0.9785	0.1274	0.2254
Human	HG19t1r2	60_Subread	44	137975	17063	366	16697	121278	0.9786	0.121	0.2154
Human	HG19t1r2	60_Subread	45	137975	16286	348	15938	122037	0.9786	0.1155	0.2066
Human	HG19t1r2	60_Subread	46	137975	15487	331	15156	122819	0.9786	0.1098	0.1975
Human	HG19t1r2	60_Subread	47	137975	14768	316	14452	123523	0.9786	0.1047	0.1892
Human	HG19t1r2	60_Subread	48	137975	14099	296	13803	124172	0.979	0.1	0.1815
Human	HG19t1r2	60_Subread	49	137975	13402	285	13117	124858	0.9787	0.0951	0.1733
Human	HG19t1r2	60_Subread	50	137975	12775	268	12507	125468	0.979	0.0906	0.1659
Human	HG19t1r2	60_Subread	51	137975	12121	249	11872	126103	0.9795	0.086	0.1582
Human	HG19t1r2	60_Subread	52	137975	11545	240	11305	126670	0.9792	0.0819	0.1512
Human	HG19t1r2	60_Subread	53	137975	10997	231	10766	127209	0.979	0.078	0.1445
Human	HG19t1r2	60_Subread	54	137975	10468	216	10252	127723	0.9794	0.0743	0.1381
Human	HG19t1r2	60_Subread	55	137975	9927	200	9727	128248	0.9799	0.0705	0.1315
Human	HG19t1r2	60_Subread	56	137975	9460	187	9273	128702	0.9802	0.0672	0.1258
Human	HG19t1r2	60_Subread	57	137975	9014	182	8832	129143	0.9798	0.064	0.1202
Human	HG19t1r2	60_Subread	58	137975	8615	170	8445	129530	0.9803	0.0612	0.1152
Human	HG19t1r2	60_Subread	59	137975	8214	159	8055	129920	0.9806	0.0584	0.1102
Human	HG19t1r2	60_Subread	60	137975	7814	150	7664	130311	0.9808	0.0555	0.1051
Human	HG19t1r2	60_Subread	61	137975	7438	139	7299	130676	0.9813	0.0529	0.1004
Human	HG19t1r2	60_Subread	62	137975	7067	132	6935	131040	0.9813	0.0503	0.0956
Human	HG19t1r2	60_Subread	63	137975	6747	126	6621	131354	0.9813	0.048	0.0915
Human	HG19t1r2	60_Subread	64	137975	6442	118	6324	131651	0.9817	0.0458	0.0876
Human	HG19t1r2	60_Subread	65	137975	6119	114	6005	131970	0.9814	0.0435	0.0833
Human	HG19t1r2	60_Subread	66	137975	5811	108	5703	132272	0.9814	0.0413	0.0793
Human	HG19t1r2	60_Subread	67	137975	5530	104	5426	132549	0.9812	0.0393	0.0756
Human	HG19t1r2	60_Subread	68	137975	5266	100	5166	132809	0.981	0.0374	0.0721
Human	HG19t1r2	60_Subread	69	137975	5025	97	4928	133047	0.9807	0.0357	0.0689
Human	HG19t1r2	60_Subread	70	137975	4787	90	4697	133278	0.9812	0.034	0.0658
Human	HG19t1r2	60_Subread	71	137975	4553	84	4469	133506	0.9816	0.0324	0.0627
Human	HG19t1r2	60_Subread	72	137975	4323	81	4242	133733	0.9813	0.0307	0.0596
Human	HG19t1r2	60_Subread	73	137975	4105	75	4030	133945	0.9817	0.0292	0.0567
Human	HG19t1r2	60_Subread	74	137975	3899	75	3824	134151	0.9808	0.0277	0.0539
Human	HG19t1r2	60_Subread	75	137975	3719	72	3647	134328	0.9806	0.0264	0.0515
Human	HG19t1r2	60_Subread	76	137975	3546	67	3479	134496	0.9811	0.0252	0.0492
Human	HG19t1r2	60_Subread	77	137975	3375	61	3314	134661	0.9819	0.024	0.0469
Human	HG19t1r2	60_Subread	78	137975	3220	58	3162	134813	0.982	0.0229	0.0448
Human	HG19t1r2	60_Subread	79	137975	3066	55	3011	134964	0.9821	0.0218	0.0427
Human	HG19t1r2	60_Subread	80	137975	2926	53	2873	135102	0.9819	0.0208	0.0408
Human	HG19t1r2	60_Subread	81	137975	2769	50	2719	135256	0.9819	0.0197	0.0386
Human	HG19t1r2	60_Subread	82	137975	2654	48	2606	135369	0.9819	0.0189	0.0371
Human	HG19t1r2	60_Subread	83	137975	2538	45	2493	135482	0.9823	0.0181	0.0355
Human	HG19t1r2	60_Subread	84	137975	2420	44	2376	135599	0.9818	0.0172	0.0338
Human	HG19t1r2	60_Subread	85	137975	2324	43	2281	135694	0.9815	0.0165	0.0325
Human	HG19t1r2	60_Subread	86	137975	2212	40	2172	135803	0.9819	0.0157	0.031
Human	HG19t1r2	60_Subread	87	137975	2109	37	2072	135903	0.9825	0.015	0.0296
Human	HG19t1r2	60_Subread	88	137975	2024	35	1989	135986	0.9827	0.0144	0.0284
Human	HG19t1r2	60_Subread	89	137975	1955	35	1920	136055	0.9821	0.0139	0.0274
Human	HG19t1r2	60_Subread	90	137975	1872	33	1839	136136	0.9824	0.0133	0.0263
Human	HG19t1r2	60_Subread	91	137975	1809	33	1776	136199	0.9818	0.0129	0.0254
Human	HG19t1r2	60_Subread	92	137975	1710	32	1678	136297	0.9813	0.0122	0.024
Human	HG19t1r2	60_Subread	93	137975	1638	30	1608	136367	0.9817	0.0117	0.023
Human	HG19t1r2	60_Subread	94	137975	1568	29	1539	136436	0.9815	0.0112	0.0221
Human	HG19t1r2	60_Subread	95	137975	1507	28	1479	136496	0.9814	0.0107	0.0212
Human	HG19t1r2	60_Subread	96	137975	1452	26	1426	136549	0.9821	0.0103	0.0205
Human	HG19t1r2	60_Subread	97	137975	1394	25	1369	136606	0.9821	0.0099	0.0196
Human	HG19t1r2	60_Subread	98	137975	1334	25	1309	136666	0.9813	0.0095	0.0188
Human	HG19t1r2	60_Subread	99	137975	1279	25	1254	136721	0.9805	0.0091	0.018
Human	HG19t1r2	60_Subread	100	137975	1225	24	1201	136774	0.9804	0.0087	0.0173
Human	HG19t1r2	70_Minimap2	1	137975	278554	154053	124501	13474	0.447	0.9023	0.5978
Human	HG19t1r2	70_Minimap2	2	137975	208109	98224	109885	28090	0.528	0.7964	0.635
Human	HG19t1r2	70_Minimap2	3	137975	176553	79298	97255	40720	0.5509	0.7049	0.6184
Human	HG19t1r2	70_Minimap2	4	137975	152487	66522	85965	52010	0.5638	0.623	0.5919
Human	HG19t1r2	70_Minimap2	5	137975	132888	56643	76245	61730	0.5738	0.5526	0.563
Human	HG19t1r2	70_Minimap2	6	137975	116227	48662	67565	70410	0.5813	0.4897	0.5316
Human	HG19t1r2	70_Minimap2	7	137975	101936	41948	59988	77987	0.5885	0.4348	0.5001
Human	HG19t1r2	70_Minimap2	8	137975	89498	36090	53408	84567	0.5968	0.3871	0.4696
Human	HG19t1r2	70_Minimap2	9	137975	78973	31319	47654	90321	0.6034	0.3454	0.4393
Human	HG19t1r2	70_Minimap2	10	137975	69693	27185	42508	95467	0.6099	0.3081	0.4094
Human	HG19t1r2	70_Minimap2	11	137975	61559	23571	37988	99987	0.6171	0.2753	0.3808
Human	HG19t1r2	70_Minimap2	12	137975	54242	20400	33842	104133	0.6239	0.2453	0.3521
Human	HG19t1r2	70_Minimap2	13	137975	47923	17629	30294	107681	0.6321	0.2196	0.3259
Human	HG19t1r2	70_Minimap2	14	137975	42354	15272	27082	110893	0.6394	0.1963	0.3004
Human	HG19t1r2	70_Minimap2	15	137975	37554	13227	24327	113648	0.6478	0.1763	0.2772
Human	HG19t1r2	70_Minimap2	16	137975	33238	11439	21799	116176	0.6558	0.158	0.2546
Human	HG19t1r2	70_Minimap2	17	137975	29463	9913	19550	118425	0.6635	0.1417	0.2335
Human	HG19t1r2	70_Minimap2	18	137975	26254	8671	17583	120392	0.6697	0.1274	0.2141
Human	HG19t1r2	70_Minimap2	19	137975	23451	7569	15882	122093	0.6772	0.1151	0.1968
Human	HG19t1r2	70_Minimap2	20	137975	20951	6630	14321	123654	0.6835	0.1038	0.1802
Human	HG19t1r2	70_Minimap2	21	137975	18736	5833	12903	125072	0.6887	0.0935	0.1647
Human	HG19t1r2	70_Minimap2	22	137975	16840	5127	11713	126262	0.6955	0.0849	0.1513
Human	HG19t1r2	70_Minimap2	23	137975	15170	4560	10610	127365	0.6994	0.0769	0.1386
Human	HG19t1r2	70_Minimap2	24	137975	13630	3981	9649	128326	0.7079	0.0699	0.1273
Human	HG19t1r2	70_Minimap2	25	137975	12251	3541	8710	129265	0.711	0.0631	0.116
Human	HG19t1r2	70_Minimap2	26	137975	11010	3090	7920	130055	0.7193	0.0574	0.1063
Human	HG19t1r2	70_Minimap2	27	137975	9967	2751	7216	130759	0.724	0.0523	0.0976
Human	HG19t1r2	70_Minimap2	28	137975	9042	2475	6567	131408	0.7263	0.0476	0.0893
Human	HG19t1r2	70_Minimap2	29	137975	8183	2191	5992	131983	0.7322	0.0434	0.082
Human	HG19t1r2	70_Minimap2	30	137975	7396	1930	5466	132509	0.739	0.0396	0.0752
Human	HG19t1r2	70_Minimap2	31	137975	6724	1729	4995	132980	0.7429	0.0362	0.069
Human	HG19t1r2	70_Minimap2	32	137975	6111	1555	4556	133419	0.7455	0.033	0.0632
Human	HG19t1r2	70_Minimap2	33	137975	5577	1387	4190	133785	0.7513	0.0304	0.0584
Human	HG19t1r2	70_Minimap2	34	137975	5082	1251	3831	134144	0.7538	0.0278	0.0536
Human	HG19t1r2	70_Minimap2	35	137975	4639	1131	3508	134467	0.7562	0.0254	0.0492
Human	HG19t1r2	70_Minimap2	36	137975	4216	989	3227	134748	0.7654	0.0234	0.0454
Human	HG19t1r2	70_Minimap2	37	137975	3888	908	2980	134995	0.7665	0.0216	0.042
Human	HG19t1r2	70_Minimap2	38	137975	3575	822	2753	135222	0.7701	0.02	0.0389
Human	HG19t1r2	70_Minimap2	39	137975	3262	724	2538	135437	0.7781	0.0184	0.0359
Human	HG19t1r2	70_Minimap2	40	137975	2994	653	2341	135634	0.7819	0.017	0.0332
Human	HG19t1r2	70_Minimap2	41	137975	2737	587	2150	135825	0.7855	0.0156	0.0306
Human	HG19t1r2	70_Minimap2	42	137975	2493	520	1973	136002	0.7914	0.0143	0.0281
Human	HG19t1r2	70_Minimap2	43	137975	2300	485	1815	136160	0.7891	0.0132	0.0259
Human	HG19t1r2	70_Minimap2	44	137975	2131	458	1673	136302	0.7851	0.0121	0.0239
Human	HG19t1r2	70_Minimap2	45	137975	1972	414	1558	136417	0.7901	0.0113	0.0223
Human	HG19t1r2	70_Minimap2	46	137975	1831	386	1445	136530	0.7892	0.0105	0.0207
Human	HG19t1r2	70_Minimap2	47	137975	1696	369	1327	136648	0.7824	0.0096	0.019
Human	HG19t1r2	70_Minimap2	48	137975	1581	344	1237	136738	0.7824	0.009	0.0177
Human	HG19t1r2	70_Minimap2	49	137975	1476	318	1158	136817	0.7846	0.0084	0.0166
Human	HG19t1r2	70_Minimap2	50	137975	1376	298	1078	136897	0.7834	0.0078	0.0155
Human	HG19t1r2	70_Minimap2	51	137975	1272	269	1003	136972	0.7885	0.0073	0.0144
Human	HG19t1r2	70_Minimap2	52	137975	1198	258	940	137035	0.7846	0.0068	0.0135
Human	HG19t1r2	70_Minimap2	53	137975	1113	243	870	137105	0.7817	0.0063	0.0125
Human	HG19t1r2	70_Minimap2	54	137975	1046	225	821	137154	0.7849	0.006	0.0118
Human	HG19t1r2	70_Minimap2	55	137975	975	211	764	137211	0.7836	0.0055	0.011
Human	HG19t1r2	70_Minimap2	56	137975	913	197	716	137259	0.7842	0.0052	0.0103
Human	HG19t1r2	70_Minimap2	57	137975	854	180	674	137301	0.7892	0.0049	0.0097
Human	HG19t1r2	70_Minimap2	58	137975	797	164	633	137342	0.7942	0.0046	0.0091
Human	HG19t1r2	70_Minimap2	59	137975	738	149	589	137386	0.7981	0.0043	0.0085
Human	HG19t1r2	70_Minimap2	60	137975	694	138	556	137419	0.8012	0.004	0.008
Human	HG19t1r2	70_Minimap2	61	137975	648	128	520	137455	0.8025	0.0038	0.0075
Human	HG19t1r2	70_Minimap2	62	137975	606	119	487	137488	0.8036	0.0035	0.007
Human	HG19t1r2	70_Minimap2	63	137975	581	111	470	137505	0.809	0.0034	0.0068
Human	HG19t1r2	70_Minimap2	64	137975	541	103	438	137537	0.8096	0.0032	0.0063
Human	HG19t1r2	70_Minimap2	65	137975	521	100	421	137554	0.8081	0.0031	0.0061
Human	HG19t1r2	70_Minimap2	66	137975	489	93	396	137579	0.8098	0.0029	0.0057
Human	HG19t1r2	70_Minimap2	67	137975	460	88	372	137603	0.8087	0.0027	0.0054
Human	HG19t1r2	70_Minimap2	68	137975	438	83	355	137620	0.8105	0.0026	0.0051
Human	HG19t1r2	70_Minimap2	69	137975	416	82	334	137641	0.8029	0.0024	0.0048
Human	HG19t1r2	70_Minimap2	70	137975	383	77	306	137669	0.799	0.0022	0.0044
Human	HG19t1r2	70_Minimap2	71	137975	356	70	286	137689	0.8034	0.0021	0.0041
Human	HG19t1r2	70_Minimap2	72	137975	333	67	266	137709	0.7988	0.0019	0.0038
Human	HG19t1r2	70_Minimap2	73	137975	317	63	254	137721	0.8013	0.0018	0.0037
Human	HG19t1r2	70_Minimap2	74	137975	300	56	244	137731	0.8133	0.0018	0.0035
Human	HG19t1r2	70_Minimap2	75	137975	285	54	231	137744	0.8105	0.0017	0.0033
Human	HG19t1r2	70_Minimap2	76	137975	270	53	217	137758	0.8037	0.0016	0.0031
Human	HG19t1r2	70_Minimap2	77	137975	257	48	209	137766	0.8132	0.0015	0.003
Human	HG19t1r2	70_Minimap2	78	137975	248	47	201	137774	0.8105	0.0015	0.0029
Human	HG19t1r2	70_Minimap2	79	137975	239	46	193	137782	0.8075	0.0014	0.0028
Human	HG19t1r2	70_Minimap2	80	137975	224	46	178	137797	0.7946	0.0013	0.0026
Human	HG19t1r2	70_Minimap2	81	137975	212	44	168	137807	0.7925	0.0012	0.0024
Human	HG19t1r2	70_Minimap2	82	137975	205	43	162	137813	0.7902	0.0012	0.0023
Human	HG19t1r2	70_Minimap2	83	137975	198	43	155	137820	0.7828	0.0011	0.0022
Human	HG19t1r2	70_Minimap2	84	137975	186	41	145	137830	0.7796	0.0011	0.0021
Human	HG19t1r2	70_Minimap2	85	137975	179	38	141	137834	0.7877	0.001	0.002
Human	HG19t1r2	70_Minimap2	86	137975	171	38	133	137842	0.7778	0.001	0.0019
Human	HG19t1r2	70_Minimap2	87	137975	165	37	128	137847	0.7758	0.0009	0.0019
Human	HG19t1r2	70_Minimap2	88	137975	153	34	119	137856	0.7778	0.0009	0.0017
Human	HG19t1r2	70_Minimap2	89	137975	145	32	113	137862	0.7793	0.0008	0.0016
Human	HG19t1r2	70_Minimap2	90	137975	133	30	103	137872	0.7744	0.0007	0.0015
Human	HG19t1r2	70_Minimap2	91	137975	126	30	96	137879	0.7619	0.0007	0.0014
Human	HG19t1r2	70_Minimap2	92	137975	122	30	92	137883	0.7541	0.0007	0.0013
Human	HG19t1r2	70_Minimap2	93	137975	119	30	89	137886	0.7479	0.0006	0.0013
Human	HG19t1r2	70_Minimap2	94	137975	115	29	86	137889	0.7478	0.0006	0.0012
Human	HG19t1r2	70_Minimap2	95	137975	113	27	86	137889	0.7611	0.0006	0.0012
Human	HG19t1r2	70_Minimap2	96	137975	105	23	82	137893	0.781	0.0006	0.0012
Human	HG19t1r2	70_Minimap2	97	137975	99	23	76	137899	0.7677	0.0006	0.0011
Human	HG19t1r2	70_Minimap2	98	137975	98	23	75	137900	0.7653	0.0005	0.0011
Human	HG19t1r2	70_Minimap2	99	137975	95	21	74	137901	0.7789	0.0005	0.0011
Human	HG19t1r2	70_Minimap2	100	137975	92	21	71	137904	0.7717	0.0005	0.001
Human	HG19t1r3	10_MagicBLAST	1	137921	135355	5819	129536	8385	0.957	0.9392	0.948
Human	HG19t1r3	10_MagicBLAST	2	137921	124113	3907	120206	17715	0.9685	0.8716	0.9175
Human	HG19t1r3	10_MagicBLAST	3	137921	115090	3248	111842	26079	0.9718	0.8109	0.8841
Human	HG19t1r3	10_MagicBLAST	4	137921	106580	2779	103801	34120	0.9739	0.7526	0.8491
Human	HG19t1r3	10_MagicBLAST	5	137921	98869	2475	96394	41527	0.975	0.6989	0.8142
Human	HG19t1r3	10_MagicBLAST	6	137921	91732	2170	89562	48359	0.9763	0.6494	0.78
Human	HG19t1r3	10_MagicBLAST	7	137921	85328	1934	83394	54527	0.9773	0.6047	0.7471
Human	HG19t1r3	10_MagicBLAST	8	137921	79552	1750	77802	60119	0.978	0.5641	0.7155
Human	HG19t1r3	10_MagicBLAST	9	137921	74047	1586	72461	65460	0.9786	0.5254	0.6837
Human	HG19t1r3	10_MagicBLAST	10	137921	68938	1454	67484	70437	0.9789	0.4893	0.6525
Human	HG19t1r3	10_MagicBLAST	11	137921	64326	1339	62987	74934	0.9792	0.4567	0.6229
Human	HG19t1r3	10_MagicBLAST	12	137921	59850	1257	58593	79328	0.979	0.4248	0.5925
Human	HG19t1r3	10_MagicBLAST	13	137921	55848	1160	54688	83233	0.9792	0.3965	0.5645
Human	HG19t1r3	10_MagicBLAST	14	137921	52080	1063	51017	86904	0.9796	0.3699	0.537
Human	HG19t1r3	10_MagicBLAST	15	137921	48725	997	47728	90193	0.9795	0.3461	0.5114
Human	HG19t1r3	10_MagicBLAST	16	137921	45432	931	44501	93420	0.9795	0.3227	0.4854
Human	HG19t1r3	10_MagicBLAST	17	137921	42458	853	41605	96316	0.9799	0.3017	0.4613
Human	HG19t1r3	10_MagicBLAST	18	137921	39626	782	38844	99077	0.9803	0.2816	0.4376
Human	HG19t1r3	10_MagicBLAST	19	137921	37044	750	36294	101627	0.9798	0.2632	0.4149
Human	HG19t1r3	10_MagicBLAST	20	137921	34631	715	33916	104005	0.9794	0.2459	0.3931
Human	HG19t1r3	10_MagicBLAST	21	137921	32344	679	31665	106256	0.979	0.2296	0.3719
Human	HG19t1r3	10_MagicBLAST	22	137921	30261	652	29609	108312	0.9785	0.2147	0.3521
Human	HG19t1r3	10_MagicBLAST	23	137921	28115	611	27504	110417	0.9783	0.1994	0.3313
Human	HG19t1r3	10_MagicBLAST	24	137921	26284	566	25718	112203	0.9785	0.1865	0.3132
Human	HG19t1r3	10_MagicBLAST	25	137921	24514	532	23982	113939	0.9783	0.1739	0.2953
Human	HG19t1r3	10_MagicBLAST	26	137921	22827	504	22323	115598	0.9779	0.1619	0.2777
Human	HG19t1r3	10_MagicBLAST	27	137921	21286	480	20806	117115	0.9774	0.1509	0.2614
Human	HG19t1r3	10_MagicBLAST	28	137921	19838	453	19385	118536	0.9772	0.1406	0.2458
Human	HG19t1r3	10_MagicBLAST	29	137921	18467	428	18039	119882	0.9768	0.1308	0.2307
Human	HG19t1r3	10_MagicBLAST	30	137921	17142	409	16733	121188	0.9761	0.1213	0.2158
Human	HG19t1r3	10_MagicBLAST	31	137921	16010	388	15622	122299	0.9758	0.1133	0.203
Human	HG19t1r3	10_MagicBLAST	32	137921	14966	378	14588	123333	0.9747	0.1058	0.1908
Human	HG19t1r3	10_MagicBLAST	33	137921	13905	365	13540	124381	0.9738	0.0982	0.1784
Human	HG19t1r3	10_MagicBLAST	34	137921	12970	350	12620	125301	0.973	0.0915	0.1673
Human	HG19t1r3	10_MagicBLAST	35	137921	12115	336	11779	126142	0.9723	0.0854	0.157
Human	HG19t1r3	10_MagicBLAST	36	137921	11266	319	10947	126974	0.9717	0.0794	0.1468
Human	HG19t1r3	10_MagicBLAST	37	137921	10507	306	10201	127720	0.9709	0.074	0.1375
Human	HG19t1r3	10_MagicBLAST	38	137921	9785	291	9494	128427	0.9703	0.0688	0.1286
Human	HG19t1r3	10_MagicBLAST	39	137921	9092	282	8810	129111	0.969	0.0639	0.1199
Human	HG19t1r3	10_MagicBLAST	40	137921	8435	278	8157	129764	0.967	0.0591	0.1115
Human	HG19t1r3	10_MagicBLAST	41	137921	7834	268	7566	130355	0.9658	0.0549	0.1038
Human	HG19t1r3	10_MagicBLAST	42	137921	7280	253	7027	130894	0.9652	0.0509	0.0968
Human	HG19t1r3	10_MagicBLAST	43	137921	6803	242	6561	131360	0.9644	0.0476	0.0907
Human	HG19t1r3	10_MagicBLAST	44	137921	6351	234	6117	131804	0.9632	0.0444	0.0848
Human	HG19t1r3	10_MagicBLAST	45	137921	5928	221	5707	132214	0.9627	0.0414	0.0793
Human	HG19t1r3	10_MagicBLAST	46	137921	5499	201	5298	132623	0.9634	0.0384	0.0739
Human	HG19t1r3	10_MagicBLAST	47	137921	5177	196	4981	132940	0.9621	0.0361	0.0696
Human	HG19t1r3	10_MagicBLAST	48	137921	4832	192	4640	133281	0.9603	0.0336	0.065
Human	HG19t1r3	10_MagicBLAST	49	137921	4513	181	4332	133589	0.9599	0.0314	0.0608
Human	HG19t1r3	10_MagicBLAST	50	137921	4237	178	4059	133862	0.958	0.0294	0.0571
Human	HG19t1r3	10_MagicBLAST	51	137921	3984	175	3809	134112	0.9561	0.0276	0.0537
Human	HG19t1r3	10_MagicBLAST	52	137921	3747	171	3576	134345	0.9544	0.0259	0.0505
Human	HG19t1r3	10_MagicBLAST	53	137921	3510	168	3342	134579	0.9521	0.0242	0.0473
Human	HG19t1r3	10_MagicBLAST	54	137921	3292	165	3127	134794	0.9499	0.0227	0.0443
Human	HG19t1r3	10_MagicBLAST	55	137921	3079	153	2926	134995	0.9503	0.0212	0.0415
Human	HG19t1r3	10_MagicBLAST	56	137921	2897	143	2754	135167	0.9506	0.02	0.0391
Human	HG19t1r3	10_MagicBLAST	57	137921	2704	138	2566	135355	0.949	0.0186	0.0365
Human	HG19t1r3	10_MagicBLAST	58	137921	2539	135	2404	135517	0.9468	0.0174	0.0342
Human	HG19t1r3	10_MagicBLAST	59	137921	2399	128	2271	135650	0.9466	0.0165	0.0324
Human	HG19t1r3	10_MagicBLAST	60	137921	2268	117	2151	135770	0.9484	0.0156	0.0307
Human	HG19t1r3	10_MagicBLAST	61	137921	2114	108	2006	135915	0.9489	0.0145	0.0286
Human	HG19t1r3	10_MagicBLAST	62	137921	1994	100	1894	136027	0.9498	0.0137	0.0271
Human	HG19t1r3	10_MagicBLAST	63	137921	1872	93	1779	136142	0.9503	0.0129	0.0255
Human	HG19t1r3	10_MagicBLAST	64	137921	1751	89	1662	136259	0.9492	0.0121	0.0238
Human	HG19t1r3	10_MagicBLAST	65	137921	1636	82	1554	136367	0.9499	0.0113	0.0223
Human	HG19t1r3	10_MagicBLAST	66	137921	1533	75	1458	136463	0.9511	0.0106	0.0209
Human	HG19t1r3	10_MagicBLAST	67	137921	1435	68	1367	136554	0.9526	0.0099	0.0196
Human	HG19t1r3	10_MagicBLAST	68	137921	1341	62	1279	136642	0.9538	0.0093	0.0184
Human	HG19t1r3	10_MagicBLAST	69	137921	1260	56	1204	136717	0.9556	0.0087	0.0173
Human	HG19t1r3	10_MagicBLAST	70	137921	1179	52	1127	136794	0.9559	0.0082	0.0162
Human	HG19t1r3	10_MagicBLAST	71	137921	1104	51	1053	136868	0.9538	0.0076	0.0151
Human	HG19t1r3	10_MagicBLAST	72	137921	1046	51	995	136926	0.9512	0.0072	0.0143
Human	HG19t1r3	10_MagicBLAST	73	137921	979	49	930	136991	0.9499	0.0067	0.0134
Human	HG19t1r3	10_MagicBLAST	74	137921	925	43	882	137039	0.9535	0.0064	0.0127
Human	HG19t1r3	10_MagicBLAST	75	137921	856	40	816	137105	0.9533	0.0059	0.0118
Human	HG19t1r3	10_MagicBLAST	76	137921	801	40	761	137160	0.9501	0.0055	0.011
Human	HG19t1r3	10_MagicBLAST	77	137921	762	40	722	137199	0.9475	0.0052	0.0104
Human	HG19t1r3	10_MagicBLAST	78	137921	721	40	681	137240	0.9445	0.0049	0.0098
Human	HG19t1r3	10_MagicBLAST	79	137921	660	38	622	137299	0.9424	0.0045	0.009
Human	HG19t1r3	10_MagicBLAST	80	137921	621	36	585	137336	0.942	0.0042	0.0084
Human	HG19t1r3	10_MagicBLAST	81	137921	577	36	541	137380	0.9376	0.0039	0.0078
Human	HG19t1r3	10_MagicBLAST	82	137921	537	33	504	137417	0.9385	0.0037	0.0073
Human	HG19t1r3	10_MagicBLAST	83	137921	497	30	467	137454	0.9396	0.0034	0.0067
Human	HG19t1r3	10_MagicBLAST	84	137921	466	28	438	137483	0.9399	0.0032	0.0063
Human	HG19t1r3	10_MagicBLAST	85	137921	434	28	406	137515	0.9355	0.0029	0.0059
Human	HG19t1r3	10_MagicBLAST	86	137921	405	26	379	137542	0.9358	0.0027	0.0055
Human	HG19t1r3	10_MagicBLAST	87	137921	372	24	348	137573	0.9355	0.0025	0.005
Human	HG19t1r3	10_MagicBLAST	88	137921	351	24	327	137594	0.9316	0.0024	0.0047
Human	HG19t1r3	10_MagicBLAST	89	137921	324	22	302	137619	0.9321	0.0022	0.0044
Human	HG19t1r3	10_MagicBLAST	90	137921	301	21	280	137641	0.9302	0.002	0.0041
Human	HG19t1r3	10_MagicBLAST	91	137921	287	21	266	137655	0.9268	0.0019	0.0038
Human	HG19t1r3	10_MagicBLAST	92	137921	272	21	251	137670	0.9228	0.0018	0.0036
Human	HG19t1r3	10_MagicBLAST	93	137921	258	19	239	137682	0.9264	0.0017	0.0035
Human	HG19t1r3	10_MagicBLAST	94	137921	244	19	225	137696	0.9221	0.0016	0.0033
Human	HG19t1r3	10_MagicBLAST	95	137921	230	19	211	137710	0.9174	0.0015	0.0031
Human	HG19t1r3	10_MagicBLAST	96	137921	224	19	205	137716	0.9152	0.0015	0.003
Human	HG19t1r3	10_MagicBLAST	97	137921	210	19	191	137730	0.9095	0.0014	0.0028
Human	HG19t1r3	10_MagicBLAST	98	137921	201	19	182	137739	0.9055	0.0013	0.0026
Human	HG19t1r3	10_MagicBLAST	99	137921	194	19	175	137746	0.9021	0.0013	0.0025
Human	HG19t1r3	10_MagicBLAST	100	137921	185	18	167	137754	0.9027	0.0012	0.0024
Human	HG19t1r3	21_HISAT2	1	137921	145248	11280	133968	3953	0.9223	0.9713	0.9462
Human	HG19t1r3	21_HISAT2	2	137921	133266	6014	127252	10669	0.9549	0.9226	0.9385
Human	HG19t1r3	21_HISAT2	3	137921	125943	4732	121211	16710	0.9624	0.8788	0.9187
Human	HG19t1r3	21_HISAT2	4	137921	119332	3994	115338	22583	0.9665	0.8363	0.8967
Human	HG19t1r3	21_HISAT2	5	137921	113335	3500	109835	28086	0.9691	0.7964	0.8743
Human	HG19t1r3	21_HISAT2	6	137921	107587	3113	104474	33447	0.9711	0.7575	0.8511
Human	HG19t1r3	21_HISAT2	7	137921	102173	2783	99390	38531	0.9728	0.7206	0.8279
Human	HG19t1r3	21_HISAT2	8	137921	97199	2529	94670	43251	0.974	0.6864	0.8053
Human	HG19t1r3	21_HISAT2	9	137921	92627	2298	90329	47592	0.9752	0.6549	0.7836
Human	HG19t1r3	21_HISAT2	10	137921	88400	2099	86301	51620	0.9763	0.6257	0.7626
Human	HG19t1r3	21_HISAT2	11	137921	84293	1921	82372	55549	0.9772	0.5972	0.7414
Human	HG19t1r3	21_HISAT2	12	137921	80291	1777	78514	59407	0.9779	0.5693	0.7196
Human	HG19t1r3	21_HISAT2	13	137921	76545	1647	74898	63023	0.9785	0.543	0.6985
Human	HG19t1r3	21_HISAT2	14	137921	72977	1512	71465	66456	0.9793	0.5182	0.6777
Human	HG19t1r3	21_HISAT2	15	137921	69484	1393	68091	69830	0.98	0.4937	0.6566
Human	HG19t1r3	21_HISAT2	16	137921	66214	1294	64920	73001	0.9805	0.4707	0.636
Human	HG19t1r3	21_HISAT2	17	137921	63161	1214	61947	75974	0.9808	0.4491	0.6161
Human	HG19t1r3	21_HISAT2	18	137921	60198	1132	59066	78855	0.9812	0.4283	0.5963
Human	HG19t1r3	21_HISAT2	19	137921	57457	1058	56399	81522	0.9816	0.4089	0.5773
Human	HG19t1r3	21_HISAT2	20	137921	54913	988	53925	83996	0.982	0.391	0.5593
Human	HG19t1r3	21_HISAT2	21	137921	52392	930	51462	86459	0.9822	0.3731	0.5408
Human	HG19t1r3	21_HISAT2	22	137921	50183	880	49303	88618	0.9825	0.3575	0.5242
Human	HG19t1r3	21_HISAT2	23	137921	47909	806	47103	90818	0.9832	0.3415	0.5069
Human	HG19t1r3	21_HISAT2	24	137921	45805	773	45032	92889	0.9831	0.3265	0.4902
Human	HG19t1r3	21_HISAT2	25	137921	43801	732	43069	94852	0.9833	0.3123	0.474
Human	HG19t1r3	21_HISAT2	26	137921	41829	689	41140	96781	0.9835	0.2983	0.4577
Human	HG19t1r3	21_HISAT2	27	137921	39943	650	39293	98628	0.9837	0.2849	0.4418
Human	HG19t1r3	21_HISAT2	28	137921	38242	611	37631	100290	0.984	0.2728	0.4272
Human	HG19t1r3	21_HISAT2	29	137921	36544	574	35970	101951	0.9843	0.2608	0.4123
Human	HG19t1r3	21_HISAT2	30	137921	34966	549	34417	103504	0.9843	0.2495	0.3981
Human	HG19t1r3	21_HISAT2	31	137921	33432	528	32904	105017	0.9842	0.2386	0.384
Human	HG19t1r3	21_HISAT2	32	137921	31983	499	31484	106437	0.9844	0.2283	0.3706
Human	HG19t1r3	21_HISAT2	33	137921	30566	474	30092	107829	0.9845	0.2182	0.3572
Human	HG19t1r3	21_HISAT2	34	137921	29222	452	28770	109151	0.9845	0.2086	0.3443
Human	HG19t1r3	21_HISAT2	35	137921	27866	432	27434	110487	0.9845	0.1989	0.331
Human	HG19t1r3	21_HISAT2	36	137921	26606	413	26193	111728	0.9845	0.1899	0.3184
Human	HG19t1r3	21_HISAT2	37	137921	25366	394	24972	112949	0.9845	0.1811	0.3059
Human	HG19t1r3	21_HISAT2	38	137921	24189	371	23818	114103	0.9847	0.1727	0.2938
Human	HG19t1r3	21_HISAT2	39	137921	23090	359	22731	115190	0.9845	0.1648	0.2824
Human	HG19t1r3	21_HISAT2	40	137921	22008	338	21670	116251	0.9846	0.1571	0.271
Human	HG19t1r3	21_HISAT2	41	137921	21043	326	20717	117204	0.9845	0.1502	0.2607
Human	HG19t1r3	21_HISAT2	42	137921	20098	302	19796	118125	0.985	0.1435	0.2506
Human	HG19t1r3	21_HISAT2	43	137921	19142	292	18850	119071	0.9847	0.1367	0.24
Human	HG19t1r3	21_HISAT2	44	137921	18284	276	18008	119913	0.9849	0.1306	0.2306
Human	HG19t1r3	21_HISAT2	45	137921	17457	260	17197	120724	0.9851	0.1247	0.2214
Human	HG19t1r3	21_HISAT2	46	137921	16678	236	16442	121479	0.9858	0.1192	0.2127
Human	HG19t1r3	21_HISAT2	47	137921	15939	226	15713	122208	0.9858	0.1139	0.2043
Human	HG19t1r3	21_HISAT2	48	137921	15177	219	14958	122963	0.9856	0.1085	0.1954
Human	HG19t1r3	21_HISAT2	49	137921	14448	212	14236	123685	0.9853	0.1032	0.1869
Human	HG19t1r3	21_HISAT2	50	137921	13777	201	13576	124345	0.9854	0.0984	0.179
Human	HG19t1r3	21_HISAT2	51	137921	13087	191	12896	125025	0.9854	0.0935	0.1708
Human	HG19t1r3	21_HISAT2	52	137921	12487	182	12305	125616	0.9854	0.0892	0.1636
Human	HG19t1r3	21_HISAT2	53	137921	11872	176	11696	126225	0.9852	0.0848	0.1562
Human	HG19t1r3	21_HISAT2	54	137921	11328	165	11163	126758	0.9854	0.0809	0.1496
Human	HG19t1r3	21_HISAT2	55	137921	10842	156	10686	127235	0.9856	0.0775	0.1437
Human	HG19t1r3	21_HISAT2	56	137921	10295	151	10144	127777	0.9853	0.0735	0.1369
Human	HG19t1r3	21_HISAT2	57	137921	9839	145	9694	128227	0.9853	0.0703	0.1312
Human	HG19t1r3	21_HISAT2	58	137921	9373	135	9238	128683	0.9856	0.067	0.1254
Human	HG19t1r3	21_HISAT2	59	137921	8944	132	8812	129109	0.9852	0.0639	0.12
Human	HG19t1r3	21_HISAT2	60	137921	8513	124	8389	129532	0.9854	0.0608	0.1146
Human	HG19t1r3	21_HISAT2	61	137921	8134	119	8015	129906	0.9854	0.0581	0.1098
Human	HG19t1r3	21_HISAT2	62	137921	7734	112	7622	130299	0.9855	0.0553	0.1047
Human	HG19t1r3	21_HISAT2	63	137921	7364	109	7255	130666	0.9852	0.0526	0.0999
Human	HG19t1r3	21_HISAT2	64	137921	7017	103	6914	131007	0.9853	0.0501	0.0954
Human	HG19t1r3	21_HISAT2	65	137921	6685	100	6585	131336	0.985	0.0477	0.0911
Human	HG19t1r3	21_HISAT2	66	137921	6373	96	6277	131644	0.9849	0.0455	0.087
Human	HG19t1r3	21_HISAT2	67	137921	6091	94	5997	131924	0.9846	0.0435	0.0833
Human	HG19t1r3	21_HISAT2	68	137921	5830	92	5738	132183	0.9842	0.0416	0.0798
Human	HG19t1r3	21_HISAT2	69	137921	5574	89	5485	132436	0.984	0.0398	0.0764
Human	HG19t1r3	21_HISAT2	70	137921	5316	85	5231	132690	0.984	0.0379	0.073
Human	HG19t1r3	21_HISAT2	71	137921	5091	81	5010	132911	0.9841	0.0363	0.0701
Human	HG19t1r3	21_HISAT2	72	137921	4812	77	4735	133186	0.984	0.0343	0.0663
Human	HG19t1r3	21_HISAT2	73	137921	4599	71	4528	133393	0.9846	0.0328	0.0635
Human	HG19t1r3	21_HISAT2	74	137921	4384	68	4316	133605	0.9845	0.0313	0.0607
Human	HG19t1r3	21_HISAT2	75	137921	4200	65	4135	133786	0.9845	0.03	0.0582
Human	HG19t1r3	21_HISAT2	76	137921	4007	63	3944	133977	0.9843	0.0286	0.0556
Human	HG19t1r3	21_HISAT2	77	137921	3801	63	3738	134183	0.9834	0.0271	0.0528
Human	HG19t1r3	21_HISAT2	78	137921	3621	62	3559	134362	0.9829	0.0258	0.0503
Human	HG19t1r3	21_HISAT2	79	137921	3470	60	3410	134511	0.9827	0.0247	0.0482
Human	HG19t1r3	21_HISAT2	80	137921	3312	58	3254	134667	0.9825	0.0236	0.0461
Human	HG19t1r3	21_HISAT2	81	137921	3181	56	3125	134796	0.9824	0.0227	0.0443
Human	HG19t1r3	21_HISAT2	82	137921	3068	56	3012	134909	0.9817	0.0218	0.0427
Human	HG19t1r3	21_HISAT2	83	137921	2940	55	2885	135036	0.9813	0.0209	0.041
Human	HG19t1r3	21_HISAT2	84	137921	2810	55	2755	135166	0.9804	0.02	0.0392
Human	HG19t1r3	21_HISAT2	85	137921	2682	53	2629	135292	0.9802	0.0191	0.0374
Human	HG19t1r3	21_HISAT2	86	137921	2585	52	2533	135388	0.9799	0.0184	0.0361
Human	HG19t1r3	21_HISAT2	87	137921	2500	50	2450	135471	0.98	0.0178	0.0349
Human	HG19t1r3	21_HISAT2	88	137921	2392	48	2344	135577	0.9799	0.017	0.0334
Human	HG19t1r3	21_HISAT2	89	137921	2275	45	2230	135691	0.9802	0.0162	0.0318
Human	HG19t1r3	21_HISAT2	90	137921	2167	43	2124	135797	0.9802	0.0154	0.0303
Human	HG19t1r3	21_HISAT2	91	137921	2067	41	2026	135895	0.9802	0.0147	0.0289
Human	HG19t1r3	21_HISAT2	92	137921	1981	38	1943	135978	0.9808	0.0141	0.0278
Human	HG19t1r3	21_HISAT2	93	137921	1903	38	1865	136056	0.98	0.0135	0.0267
Human	HG19t1r3	21_HISAT2	94	137921	1823	36	1787	136134	0.9803	0.013	0.0256
Human	HG19t1r3	21_HISAT2	95	137921	1751	35	1716	136205	0.98	0.0124	0.0246
Human	HG19t1r3	21_HISAT2	96	137921	1688	34	1654	136267	0.9799	0.012	0.0237
Human	HG19t1r3	21_HISAT2	97	137921	1628	33	1595	136326	0.9797	0.0116	0.0229
Human	HG19t1r3	21_HISAT2	98	137921	1562	33	1529	136392	0.9789	0.0111	0.0219
Human	HG19t1r3	21_HISAT2	99	137921	1503	32	1471	136450	0.9787	0.0107	0.0211
Human	HG19t1r3	21_HISAT2	100	137921	1436	30	1406	136515	0.9791	0.0102	0.0202
Human	HG19t1r3	30_STAR	1	137921	147327	14688	132639	5282	0.9003	0.9617	0.93
Human	HG19t1r3	30_STAR	2	137921	131527	7397	124130	13791	0.9438	0.9	0.9214
Human	HG19t1r3	30_STAR	3	137921	122022	5715	116307	21614	0.9532	0.8433	0.8949
Human	HG19t1r3	30_STAR	4	137921	113766	4719	109047	28874	0.9585	0.7906	0.8665
Human	HG19t1r3	30_STAR	5	137921	106154	4055	102099	35822	0.9618	0.7403	0.8366
Human	HG19t1r3	30_STAR	6	137921	99263	3546	95717	42204	0.9643	0.694	0.8071
Human	HG19t1r3	30_STAR	7	137921	92896	3156	89740	48181	0.966	0.6507	0.7776
Human	HG19t1r3	30_STAR	8	137921	87214	2799	84415	53506	0.9679	0.6121	0.7499
Human	HG19t1r3	30_STAR	9	137921	81929	2524	79405	58516	0.9692	0.5757	0.7224
Human	HG19t1r3	30_STAR	10	137921	76928	2289	74639	63282	0.9702	0.5412	0.6948
Human	HG19t1r3	30_STAR	11	137921	72155	2058	70097	67824	0.9715	0.5082	0.6673
Human	HG19t1r3	30_STAR	12	137921	67757	1885	65872	72049	0.9722	0.4776	0.6405
Human	HG19t1r3	30_STAR	13	137921	63723	1733	61990	75931	0.9728	0.4495	0.6148
Human	HG19t1r3	30_STAR	14	137921	59922	1592	58330	79591	0.9734	0.4229	0.5897
Human	HG19t1r3	30_STAR	15	137921	56450	1462	54988	82933	0.9741	0.3987	0.5658
Human	HG19t1r3	30_STAR	16	137921	53160	1335	51825	86096	0.9749	0.3758	0.5424
Human	HG19t1r3	30_STAR	17	137921	50142	1250	48892	89029	0.9751	0.3545	0.52
Human	HG19t1r3	30_STAR	18	137921	47134	1139	45995	91926	0.9758	0.3335	0.4971
Human	HG19t1r3	30_STAR	19	137921	44386	1066	43320	94601	0.976	0.3141	0.4752
Human	HG19t1r3	30_STAR	20	137921	41786	977	40809	97112	0.9766	0.2959	0.4542
Human	HG19t1r3	30_STAR	21	137921	39432	912	38520	99401	0.9769	0.2793	0.4344
Human	HG19t1r3	30_STAR	22	137921	37205	841	36364	101557	0.9774	0.2637	0.4153
Human	HG19t1r3	30_STAR	23	137921	35103	786	34317	103604	0.9776	0.2488	0.3967
Human	HG19t1r3	30_STAR	24	137921	33113	737	32376	105545	0.9777	0.2347	0.3786
Human	HG19t1r3	30_STAR	25	137921	31168	683	30485	107436	0.9781	0.221	0.3606
Human	HG19t1r3	30_STAR	26	137921	29332	648	28684	109237	0.9779	0.208	0.343
Human	HG19t1r3	30_STAR	27	137921	27583	603	26980	110941	0.9781	0.1956	0.326
Human	HG19t1r3	30_STAR	28	137921	25987	570	25417	112504	0.9781	0.1843	0.3101
Human	HG19t1r3	30_STAR	29	137921	24504	537	23967	113954	0.9781	0.1738	0.2951
Human	HG19t1r3	30_STAR	30	137921	23015	502	22513	115408	0.9782	0.1632	0.2798
Human	HG19t1r3	30_STAR	31	137921	21643	463	21180	116741	0.9786	0.1536	0.2655
Human	HG19t1r3	30_STAR	32	137921	20306	439	19867	118054	0.9784	0.144	0.2511
Human	HG19t1r3	30_STAR	33	137921	19128	417	18711	119210	0.9782	0.1357	0.2383
Human	HG19t1r3	30_STAR	34	137921	17959	394	17565	120356	0.9781	0.1274	0.2254
Human	HG19t1r3	30_STAR	35	137921	16883	376	16507	121414	0.9777	0.1197	0.2133
Human	HG19t1r3	30_STAR	36	137921	15896	357	15539	122382	0.9775	0.1127	0.202
Human	HG19t1r3	30_STAR	37	137921	14949	344	14605	123316	0.977	0.1059	0.1911
Human	HG19t1r3	30_STAR	38	137921	14114	327	13787	124134	0.9768	0.1	0.1814
Human	HG19t1r3	30_STAR	39	137921	13278	311	12967	124954	0.9766	0.094	0.1715
Human	HG19t1r3	30_STAR	40	137921	12463	301	12162	125759	0.9758	0.0882	0.1617
Human	HG19t1r3	30_STAR	41	137921	11690	282	11408	126513	0.9759	0.0827	0.1525
Human	HG19t1r3	30_STAR	42	137921	10962	265	10697	127224	0.9758	0.0776	0.1437
Human	HG19t1r3	30_STAR	43	137921	10305	252	10053	127868	0.9755	0.0729	0.1356
Human	HG19t1r3	30_STAR	44	137921	9699	231	9468	128453	0.9762	0.0686	0.1283
Human	HG19t1r3	30_STAR	45	137921	9095	214	8881	129040	0.9765	0.0644	0.1208
Human	HG19t1r3	30_STAR	46	137921	8538	203	8335	129586	0.9762	0.0604	0.1138
Human	HG19t1r3	30_STAR	47	137921	8026	193	7833	130088	0.976	0.0568	0.1073
Human	HG19t1r3	30_STAR	48	137921	7545	186	7359	130562	0.9753	0.0534	0.1012
Human	HG19t1r3	30_STAR	49	137921	7124	175	6949	130972	0.9754	0.0504	0.0958
Human	HG19t1r3	30_STAR	50	137921	6694	166	6528	131393	0.9752	0.0473	0.0903
Human	HG19t1r3	30_STAR	51	137921	6308	159	6149	131772	0.9748	0.0446	0.0853
Human	HG19t1r3	30_STAR	52	137921	5939	150	5789	132132	0.9747	0.042	0.0805
Human	HG19t1r3	30_STAR	53	137921	5620	145	5475	132446	0.9742	0.0397	0.0763
Human	HG19t1r3	30_STAR	54	137921	5295	130	5165	132756	0.9754	0.0374	0.0721
Human	HG19t1r3	30_STAR	55	137921	5008	125	4883	133038	0.975	0.0354	0.0683
Human	HG19t1r3	30_STAR	56	137921	4668	116	4552	133369	0.9751	0.033	0.0638
Human	HG19t1r3	30_STAR	57	137921	4431	115	4316	133605	0.974	0.0313	0.0606
Human	HG19t1r3	30_STAR	58	137921	4184	109	4075	133846	0.9739	0.0295	0.0574
Human	HG19t1r3	30_STAR	59	137921	3940	106	3834	134087	0.9731	0.0278	0.0541
Human	HG19t1r3	30_STAR	60	137921	3718	99	3619	134302	0.9734	0.0262	0.0511
Human	HG19t1r3	30_STAR	61	137921	3524	94	3430	134491	0.9733	0.0249	0.0485
Human	HG19t1r3	30_STAR	62	137921	3334	91	3243	134678	0.9727	0.0235	0.0459
Human	HG19t1r3	30_STAR	63	137921	3155	88	3067	134854	0.9721	0.0222	0.0435
Human	HG19t1r3	30_STAR	64	137921	2982	85	2897	135024	0.9715	0.021	0.0411
Human	HG19t1r3	30_STAR	65	137921	2834	82	2752	135169	0.9711	0.02	0.0391
Human	HG19t1r3	30_STAR	66	137921	2682	76	2606	135315	0.9717	0.0189	0.0371
Human	HG19t1r3	30_STAR	67	137921	2540	73	2467	135454	0.9713	0.0179	0.0351
Human	HG19t1r3	30_STAR	68	137921	2387	68	2319	135602	0.9715	0.0168	0.0331
Human	HG19t1r3	30_STAR	69	137921	2268	66	2202	135719	0.9709	0.016	0.0314
Human	HG19t1r3	30_STAR	70	137921	2138	65	2073	135848	0.9696	0.015	0.0296
Human	HG19t1r3	30_STAR	71	137921	2024	57	1967	135954	0.9718	0.0143	0.0281
Human	HG19t1r3	30_STAR	72	137921	1913	54	1859	136062	0.9718	0.0135	0.0266
Human	HG19t1r3	30_STAR	73	137921	1817	53	1764	136157	0.9708	0.0128	0.0252
Human	HG19t1r3	30_STAR	74	137921	1709	51	1658	136263	0.9702	0.012	0.0237
Human	HG19t1r3	30_STAR	75	137921	1634	50	1584	136337	0.9694	0.0115	0.0227
Human	HG19t1r3	30_STAR	76	137921	1545	49	1496	136425	0.9683	0.0108	0.0215
Human	HG19t1r3	30_STAR	77	137921	1475	45	1430	136491	0.9695	0.0104	0.0205
Human	HG19t1r3	30_STAR	78	137921	1394	43	1351	136570	0.9692	0.0098	0.0194
Human	HG19t1r3	30_STAR	79	137921	1332	41	1291	136630	0.9692	0.0094	0.0185
Human	HG19t1r3	30_STAR	80	137921	1263	38	1225	136696	0.9699	0.0089	0.0176
Human	HG19t1r3	30_STAR	81	137921	1196	35	1161	136760	0.9707	0.0084	0.0167
Human	HG19t1r3	30_STAR	82	137921	1114	29	1085	136836	0.974	0.0079	0.0156
Human	HG19t1r3	30_STAR	83	137921	1069	28	1041	136880	0.9738	0.0075	0.015
Human	HG19t1r3	30_STAR	84	137921	1014	26	988	136933	0.9744	0.0072	0.0142
Human	HG19t1r3	30_STAR	85	137921	954	23	931	136990	0.9759	0.0068	0.0134
Human	HG19t1r3	30_STAR	86	137921	903	22	881	137040	0.9756	0.0064	0.0127
Human	HG19t1r3	30_STAR	87	137921	852	20	832	137089	0.9765	0.006	0.012
Human	HG19t1r3	30_STAR	88	137921	806	20	786	137135	0.9752	0.0057	0.0113
Human	HG19t1r3	30_STAR	89	137921	762	20	742	137179	0.9738	0.0054	0.0107
Human	HG19t1r3	30_STAR	90	137921	715	19	696	137225	0.9734	0.005	0.01
Human	HG19t1r3	30_STAR	91	137921	675	17	658	137263	0.9748	0.0048	0.0095
Human	HG19t1r3	30_STAR	92	137921	647	16	631	137290	0.9753	0.0046	0.0091
Human	HG19t1r3	30_STAR	93	137921	597	14	583	137338	0.9765	0.0042	0.0084
Human	HG19t1r3	30_STAR	94	137921	560	13	547	137374	0.9768	0.004	0.0079
Human	HG19t1r3	30_STAR	95	137921	528	13	515	137406	0.9754	0.0037	0.0074
Human	HG19t1r3	30_STAR	96	137921	500	13	487	137434	0.974	0.0035	0.007
Human	HG19t1r3	30_STAR	97	137921	482	12	470	137451	0.9751	0.0034	0.0068
Human	HG19t1r3	30_STAR	98	137921	445	11	434	137487	0.9753	0.0031	0.0063
Human	HG19t1r3	30_STAR	99	137921	418	10	408	137513	0.9761	0.003	0.0059
Human	HG19t1r3	30_STAR	100	137921	389	9	380	137541	0.9769	0.0028	0.0055
Human	HG19t1r3	31_STARlong	1	137921	145877	13338	132539	5382	0.9086	0.961	0.934
Human	HG19t1r3	31_STARlong	2	137921	133656	7134	126522	11399	0.9466	0.9174	0.9318
Human	HG19t1r3	31_STARlong	3	137921	126065	5938	120127	17794	0.9529	0.871	0.9101
Human	HG19t1r3	31_STARlong	4	137921	118964	5114	113850	24071	0.957	0.8255	0.8864
Human	HG19t1r3	31_STARlong	5	137921	112485	4531	107954	29967	0.9597	0.7827	0.8622
Human	HG19t1r3	31_STARlong	6	137921	106197	4015	102182	35739	0.9622	0.7409	0.8372
Human	HG19t1r3	31_STARlong	7	137921	100279	3594	96685	41236	0.9642	0.701	0.8118
Human	HG19t1r3	31_STARlong	8	137921	94962	3232	91730	46191	0.966	0.6651	0.7878
Human	HG19t1r3	31_STARlong	9	137921	90023	2911	87112	50809	0.9677	0.6316	0.7643
Human	HG19t1r3	31_STARlong	10	137921	85357	2623	82734	55187	0.9693	0.5999	0.7411
Human	HG19t1r3	31_STARlong	11	137921	80982	2398	78584	59337	0.9704	0.5698	0.718
Human	HG19t1r3	31_STARlong	12	137921	76747	2188	74559	63362	0.9715	0.5406	0.6946
Human	HG19t1r3	31_STARlong	13	137921	72823	2018	70805	67116	0.9723	0.5134	0.672
Human	HG19t1r3	31_STARlong	14	137921	68997	1833	67164	70757	0.9734	0.487	0.6492
Human	HG19t1r3	31_STARlong	15	137921	65486	1698	63788	74133	0.9741	0.4625	0.6272
Human	HG19t1r3	31_STARlong	16	137921	62137	1572	60565	77356	0.9747	0.4391	0.6055
Human	HG19t1r3	31_STARlong	17	137921	59067	1455	57612	80309	0.9754	0.4177	0.5849
Human	HG19t1r3	31_STARlong	18	137921	56094	1340	54754	83167	0.9761	0.397	0.5644
Human	HG19t1r3	31_STARlong	19	137921	53212	1241	51971	85950	0.9767	0.3768	0.5438
Human	HG19t1r3	31_STARlong	20	137921	50667	1152	49515	88406	0.9773	0.359	0.5251
Human	HG19t1r3	31_STARlong	21	137921	48172	1050	47122	90799	0.9782	0.3417	0.5064
Human	HG19t1r3	31_STARlong	22	137921	45728	985	44743	93178	0.9785	0.3244	0.4873
Human	HG19t1r3	31_STARlong	23	137921	43496	916	42580	95341	0.9789	0.3087	0.4694
Human	HG19t1r3	31_STARlong	24	137921	41331	836	40495	97426	0.9798	0.2936	0.4518
Human	HG19t1r3	31_STARlong	25	137921	39309	777	38532	99389	0.9802	0.2794	0.4348
Human	HG19t1r3	31_STARlong	26	137921	37401	716	36685	101236	0.9809	0.266	0.4185
Human	HG19t1r3	31_STARlong	27	137921	35590	673	34917	103004	0.9811	0.2532	0.4025
Human	HG19t1r3	31_STARlong	28	137921	33908	623	33285	104636	0.9816	0.2413	0.3874
Human	HG19t1r3	31_STARlong	29	137921	32267	581	31686	106235	0.982	0.2297	0.3724
Human	HG19t1r3	31_STARlong	30	137921	30620	550	30070	107851	0.982	0.218	0.3568
Human	HG19t1r3	31_STARlong	31	137921	29053	510	28543	109378	0.9824	0.207	0.3419
Human	HG19t1r3	31_STARlong	32	137921	27637	481	27156	110765	0.9826	0.1969	0.3281
Human	HG19t1r3	31_STARlong	33	137921	26275	453	25822	112099	0.9828	0.1872	0.3145
Human	HG19t1r3	31_STARlong	34	137921	24949	432	24517	113404	0.9827	0.1778	0.3011
Human	HG19t1r3	31_STARlong	35	137921	23635	406	23229	114692	0.9828	0.1684	0.2876
Human	HG19t1r3	31_STARlong	36	137921	22404	380	22024	115897	0.983	0.1597	0.2747
Human	HG19t1r3	31_STARlong	37	137921	21287	364	20923	116998	0.9829	0.1517	0.2628
Human	HG19t1r3	31_STARlong	38	137921	20225	350	19875	118046	0.9827	0.1441	0.2514
Human	HG19t1r3	31_STARlong	39	137921	19240	330	18910	119011	0.9828	0.1371	0.2406
Human	HG19t1r3	31_STARlong	40	137921	18213	317	17896	120025	0.9826	0.1298	0.2292
Human	HG19t1r3	31_STARlong	41	137921	17299	291	17008	120913	0.9832	0.1233	0.2191
Human	HG19t1r3	31_STARlong	42	137921	16430	277	16153	121768	0.9831	0.1171	0.2093
Human	HG19t1r3	31_STARlong	43	137921	15607	262	15345	122576	0.9832	0.1113	0.1999
Human	HG19t1r3	31_STARlong	44	137921	14797	247	14550	123371	0.9833	0.1055	0.1905
Human	HG19t1r3	31_STARlong	45	137921	14017	228	13789	124132	0.9837	0.1	0.1815
Human	HG19t1r3	31_STARlong	46	137921	13252	211	13041	124880	0.9841	0.0946	0.1725
Human	HG19t1r3	31_STARlong	47	137921	12545	204	12341	125580	0.9837	0.0895	0.164
Human	HG19t1r3	31_STARlong	48	137921	11915	197	11718	126203	0.9835	0.085	0.1564
Human	HG19t1r3	31_STARlong	49	137921	11303	183	11120	126801	0.9838	0.0806	0.149
Human	HG19t1r3	31_STARlong	50	137921	10720	173	10547	127374	0.9839	0.0765	0.1419
Human	HG19t1r3	31_STARlong	51	137921	10194	166	10028	127893	0.9837	0.0727	0.1354
Human	HG19t1r3	31_STARlong	52	137921	9647	157	9490	128431	0.9837	0.0688	0.1286
Human	HG19t1r3	31_STARlong	53	137921	9123	145	8978	128943	0.9841	0.0651	0.1221
Human	HG19t1r3	31_STARlong	54	137921	8644	142	8502	129419	0.9836	0.0616	0.116
Human	HG19t1r3	31_STARlong	55	137921	8224	136	8088	129833	0.9835	0.0586	0.1107
Human	HG19t1r3	31_STARlong	56	137921	7792	127	7665	130256	0.9837	0.0556	0.1052
Human	HG19t1r3	31_STARlong	57	137921	7390	122	7268	130653	0.9835	0.0527	0.1
Human	HG19t1r3	31_STARlong	58	137921	7010	116	6894	131027	0.9835	0.05	0.0951
Human	HG19t1r3	31_STARlong	59	137921	6652	111	6541	131380	0.9833	0.0474	0.0905
Human	HG19t1r3	31_STARlong	60	137921	6327	106	6221	131700	0.9832	0.0451	0.0863
Human	HG19t1r3	31_STARlong	61	137921	6015	102	5913	132008	0.983	0.0429	0.0822
Human	HG19t1r3	31_STARlong	62	137921	5704	99	5605	132316	0.9826	0.0406	0.0781
Human	HG19t1r3	31_STARlong	63	137921	5404	94	5310	132611	0.9826	0.0385	0.0741
Human	HG19t1r3	31_STARlong	64	137921	5138	92	5046	132875	0.9821	0.0366	0.0705
Human	HG19t1r3	31_STARlong	65	137921	4859	91	4768	133153	0.9813	0.0346	0.0668
Human	HG19t1r3	31_STARlong	66	137921	4617	85	4532	133389	0.9816	0.0329	0.0636
Human	HG19t1r3	31_STARlong	67	137921	4364	81	4283	133638	0.9814	0.0311	0.0602
Human	HG19t1r3	31_STARlong	68	137921	4142	78	4064	133857	0.9812	0.0295	0.0572
Human	HG19t1r3	31_STARlong	69	137921	3922	75	3847	134074	0.9809	0.0279	0.0542
Human	HG19t1r3	31_STARlong	70	137921	3717	71	3646	134275	0.9809	0.0264	0.0515
Human	HG19t1r3	31_STARlong	71	137921	3521	69	3452	134469	0.9804	0.025	0.0488
Human	HG19t1r3	31_STARlong	72	137921	3366	66	3300	134621	0.9804	0.0239	0.0467
Human	HG19t1r3	31_STARlong	73	137921	3197	63	3134	134787	0.9803	0.0227	0.0444
Human	HG19t1r3	31_STARlong	74	137921	3055	58	2997	134924	0.981	0.0217	0.0425
Human	HG19t1r3	31_STARlong	75	137921	2917	55	2862	135059	0.9811	0.0208	0.0406
Human	HG19t1r3	31_STARlong	76	137921	2769	52	2717	135204	0.9812	0.0197	0.0386
Human	HG19t1r3	31_STARlong	77	137921	2642	50	2592	135329	0.9811	0.0188	0.0369
Human	HG19t1r3	31_STARlong	78	137921	2508	47	2461	135460	0.9813	0.0178	0.035
Human	HG19t1r3	31_STARlong	79	137921	2390	46	2344	135577	0.9808	0.017	0.0334
Human	HG19t1r3	31_STARlong	80	137921	2284	45	2239	135682	0.9803	0.0162	0.0319
Human	HG19t1r3	31_STARlong	81	137921	2176	44	2132	135789	0.9798	0.0155	0.0304
Human	HG19t1r3	31_STARlong	82	137921	2065	43	2022	135899	0.9792	0.0147	0.0289
Human	HG19t1r3	31_STARlong	83	137921	1974	40	1934	135987	0.9797	0.014	0.0276
Human	HG19t1r3	31_STARlong	84	137921	1896	38	1858	136063	0.98	0.0135	0.0266
Human	HG19t1r3	31_STARlong	85	137921	1801	35	1766	136155	0.9806	0.0128	0.0253
Human	HG19t1r3	31_STARlong	86	137921	1723	34	1689	136232	0.9803	0.0122	0.0242
Human	HG19t1r3	31_STARlong	87	137921	1635	34	1601	136320	0.9792	0.0116	0.0229
Human	HG19t1r3	31_STARlong	88	137921	1545	29	1516	136405	0.9812	0.011	0.0217
Human	HG19t1r3	31_STARlong	89	137921	1454	26	1428	136493	0.9821	0.0104	0.0205
Human	HG19t1r3	31_STARlong	90	137921	1394	23	1371	136550	0.9835	0.0099	0.0197
Human	HG19t1r3	31_STARlong	91	137921	1320	19	1301	136620	0.9856	0.0094	0.0187
[truncated: 19,011 more rows]

## Sheet: TablS4_Introns_precision_recall
coverage at least 1 support													coverage at best score
### RESULTS/Intron_per_coverage_stats.1support.txt :Mon Dec 17 11:12:21 EST 2018													### RESULTS/Intron_per_coverage_stats.best.txt :Mon Dec 17 11:25:23 EST 2018
## Limited to 1 support													## Limited to best support-depth
## An alignment supporting an intron is defined by a line in the SAM/BAM file where the CIGAR contains an N with minimal accepted intron length 50 bases													## An alignment supporting an intron is defined by a line in the SAM/BAM file where the CIGAR contains an N with minimal accepted intron length 50 bases
## When a read is aligned at multiple sites, each of its alignments supporting an intron is counted													## When a read is aligned at multiple sites, each of its alignments supporting an intron is counted
## Some spliced genes are truly repeated, some are very similar. If one rejects all multiply aligned reads, the introns of these genes cannot be detected,													## Some spliced genes are truly repeated, some are very similar. If one rejects all multiply aligned reads, the introns of these genes cannot be detected,
## Therefore, we keep the introns detected by multiply aligned reads, and do not artificially overestimate the specificity of methods unable to select the true positions													## Therefore, we keep the introns detected by multiply aligned reads, and do not artificially overestimate the specificity of methods unable to select the true positions
## Note that in the benchmark, all reads are uniquely aligned, yet some support multiple neighboring introns													## Note that in the benchmark, all reads are uniquely aligned, yet some support multiple neighboring introns
# Species	Run	Method	Minimal Intron support	Intron in benchmark	Intron discovered in method	FP: False positive Intron	TP: True positive Intron	FN: False negative Intron	Intron discovery precision p=TP/(TP+FP)	Intron discovery recall r=TP/(TP+FN)	Intron discovery F-score 2pr/(p+r)		# Species	Run	Method	Minimal Intron support	Intron in benchmark	Intron discovered in method	FP: False positive Intron	TP: True positive Intron	FN: False negative Intron	Intron discovery precision p=TP/(TP+FP)	Intron discovery recall r=TP/(TP+FN)	Intron discovery F-score 2pr/(p+r)
Human	HG19t1r1	10_MagicBLAST	1	137919	135315	5763	129552	8367	0.9574	0.9393	0.9483		Human	HG19t1r1	10_MagicBLAST	1	137919	135315	5763	129552	8367	0.9574	0.9393	0.9483
Human	HG19t1r1	21_HISAT2	1	137919	145312	11366	133946	3973	0.9218	0.9712	0.9458		Human	HG19t1r1	21_HISAT2	1	137919	145312	11366	133946	3973	0.9218	0.9712	0.9458
Human	HG19t1r1	30_STAR	1	137919	147484	14862	132622	5297	0.8992	0.9616	0.9294		Human	HG19t1r1	30_STAR	1	137919	147484	14862	132622	5297	0.8992	0.9616	0.9294
Human	HG19t1r1	31_STARlong	1	137919	145879	13409	132470	5449	0.9081	0.9605	0.9336		Human	HG19t1r1	31_STARlong	1	137919	145879	13409	132470	5449	0.9081	0.9605	0.9336
Human	HG19t1r1	32_STAR.2.6c	1	137919	145588	12846	132742	5177	0.9118	0.9625	0.9364		Human	HG19t1r1	32_STAR.2.6c	1	137919	145588	12846	132742	5177	0.9118	0.9625	0.9364
Human	HG19t1r1	40_TopHat2	1	137919	135704	11853	123851	14068	0.9127	0.898	0.9053		Human	HG19t1r1	40_TopHat2	1	137919	135704	11853	123851	14068	0.9127	0.898	0.9053
Human	HG19t1r1	60_Subread	1	137919	135746	13941	121805	16114	0.8973	0.8832	0.8902		Human	HG19t1r1	60_Subread	1	137919	135746	13941	121805	16114	0.8973	0.8832	0.8902
Human	HG19t1r1	70_Minimap2	1	137919	278672	154151	124521	13398	0.4468	0.9029	0.5978		Human	HG19t1r1	70_Minimap2	2	137919	208303	98334	109969	27950	0.5279	0.7973	0.6353
Human	HG19t1r2	10_MagicBLAST	1	137975	135275	5784	129491	8484	0.9572	0.9385	0.9478		Human	HG19t1r2	10_MagicBLAST	1	137975	135275	5784	129491	8484	0.9572	0.9385	0.9478
Human	HG19t1r2	21_HISAT2	1	137975	145309	11272	134037	3938	0.9224	0.9715	0.9463		Human	HG19t1r2	21_HISAT2	1	137975	145309	11272	134037	3938	0.9224	0.9715	0.9463
Human	HG19t1r2	30_STAR	1	137975	147185	14618	132567	5408	0.9007	0.9608	0.9298		Human	HG19t1r2	30_STAR	1	137975	147185	14618	132567	5408	0.9007	0.9608	0.9298
Human	HG19t1r2	31_STARlong	1	137975	145873	13429	132444	5531	0.9079	0.9599	0.9332		Human	HG19t1r2	31_STARlong	1	137975	145873	13429	132444	5531	0.9079	0.9599	0.9332
Human	HG19t1r2	32_STAR.2.6c	1	137975	145255	12562	132693	5282	0.9135	0.9617	0.937		Human	HG19t1r2	32_STAR.2.6c	1	137975	145255	12562	132693	5282	0.9135	0.9617	0.937
Human	HG19t1r2	40_TopHat2	1	137975	135583	11877	123706	14269	0.9124	0.8966	0.9044		Human	HG19t1r2	40_TopHat2	1	137975	135583	11877	123706	14269	0.9124	0.8966	0.9044
Human	HG19t1r2	60_Subread	1	137975	135648	13919	121729	16246	0.8974	0.8823	0.8898		Human	HG19t1r2	60_Subread	1	137975	135648	13919	121729	16246	0.8974	0.8823	0.8898
Human	HG19t1r2	70_Minimap2	1	137975	278554	154053	124501	13474	0.447	0.9023	0.5978		Human	HG19t1r2	70_Minimap2	2	137975	208109	98224	109885	28090	0.528	0.7964	0.635
Human	HG19t1r3	10_MagicBLAST	1	137921	135355	5819	129536	8385	0.957	0.9392	0.948		Human	HG19t1r3	10_MagicBLAST	1	137921	135355	5819	129536	8385	0.957	0.9392	0.948
Human	HG19t1r3	21_HISAT2	1	137921	145248	11280	133968	3953	0.9223	0.9713	0.9462		Human	HG19t1r3	21_HISAT2	1	137921	145248	11280	133968	3953	0.9223	0.9713	0.9462
Human	HG19t1r3	30_STAR	1	137921	147327	14688	132639	5282	0.9003	0.9617	0.93		Human	HG19t1r3	30_STAR	1	137921	147327	14688	132639	5282	0.9003	0.9617	0.93
Human	HG19t1r3	31_STARlong	1	137921	145877	13338	132539	5382	0.9086	0.961	0.934		Human	HG19t1r3	31_STARlong	1	137921	145877	13338	132539	5382	0.9086	0.961	0.934
Human	HG19t1r3	32_STAR.2.6c	1	137921	145338	12565	132773	5148	0.9135	0.9627	0.9375		Human	HG19t1r3	32_STAR.2.6c	1	137921	145338	12565	132773	5148	0.9135	0.9627	0.9375
Human	HG19t1r3	40_TopHat2	1	137921	135786	11913	123873	14048	0.9123	0.8981	0.9052		Human	HG19t1r3	40_TopHat2	1	137921	135786	11913	123873	14048	0.9123	0.8981	0.9052
Human	HG19t1r3	60_Subread	1	137921	135951	14069	121882	16039	0.8965	0.8837	0.8901		Human	HG19t1r3	60_Subread	1	137921	135951	14069	121882	16039	0.8965	0.8837	0.8901
Human	HG19t1r3	70_Minimap2	1	137921	278935	154378	124557	13364	0.4465	0.9031	0.5976		Human	HG19t1r3	70_Minimap2	2	137921	208522	98470	110052	27869	0.5278	0.7979	0.6353
Human	HG19t2r1	10_MagicBLAST	1	137895	132579	6755	125824	12071	0.949	0.9125	0.9304		Human	HG19t2r1	10_MagicBLAST	1	137895	132579	6755	125824	12071	0.949	0.9125	0.9304
Human	HG19t2r1	21_HISAT2	1	137895	145525	16957	128568	9327	0.8835	0.9324	0.9073		Human	HG19t2r1	21_HISAT2	2	137895	128055	7349	120706	17189	0.9426	0.8753	0.9077
Human	HG19t2r1	30_STAR	1	137895	146755	20314	126441	11454	0.8616	0.9169	0.8884		Human	HG19t2r1	30_STAR	2	137895	125274	8208	117066	20829	0.9345	0.849	0.8897
Human	HG19t2r1	31_STARlong	1	137895	156334	29679	126655	11240	0.8102	0.9185	0.8609		Human	HG19t2r1	31_STARlong	2	137895	134241	13499	120742	17153	0.8994	0.8756	0.8874
Human	HG19t2r1	32_STAR.2.6c	1	137895	145312	18608	126704	11191	0.8719	0.9188	0.8948		Human	HG19t2r1	32_STAR.2.6c	2	137895	130687	9559	121128	16767	0.9269	0.8784	0.902
Human	HG19t2r1	40_TopHat2	1	137895	123948	10321	113627	24268	0.9167	0.824	0.8679		Human	HG19t2r1	40_TopHat2	1	137895	123948	10321	113627	24268	0.9167	0.824	0.8679
Human	HG19t2r1	60_Subread	1	137895	116891	16446	100445	37450	0.8593	0.7284	0.7885		Human	HG19t2r1	60_Subread	1	137895	116891	16446	100445	37450	0.8593	0.7284	0.7885
Human	HG19t2r1	70_Minimap2	1	137895	279710	158416	121294	16601	0.4336	0.8796	0.5809		Human	HG19t2r1	70_Minimap2	2	137895	197805	92730	105075	32820	0.5312	0.762	0.626
Human	HG19t2r2	10_MagicBLAST	1	137965	132630	6870	125760	12205	0.9482	0.9115	0.9295		Human	HG19t2r2	10_MagicBLAST	1	137965	132630	6870	125760	12205	0.9482	0.9115	0.9295
Human	HG19t2r2	21_HISAT2	1	137965	145541	16858	128683	9282	0.8842	0.9327	0.9078		Human	HG19t2r2	21_HISAT2	2	137965	128457	7445	121012	16953	0.942	0.8771	0.9084
Human	HG19t2r2	30_STAR	1	137965	146771	20343	126428	11537	0.8614	0.9164	0.888		Human	HG19t2r2	30_STAR	2	137965	125515	8165	117350	20615	0.9349	0.8506	0.8908
Human	HG19t2r2	31_STARlong	1	137965	156387	29687	126700	11265	0.8102	0.9183	0.8609		Human	HG19t2r2	31_STARlong	2	137965	134430	13495	120935	17030	0.8996	0.8766	0.8879
Human	HG19t2r2	32_STAR.2.6c	1	137965	145377	18714	126663	11302	0.8713	0.9181	0.8941		Human	HG19t2r2	32_STAR.2.6c	2	137965	130923	9640	121283	16682	0.9264	0.8791	0.9021
Human	HG19t2r2	40_TopHat2	1	137965	124350	10487	113863	24102	0.9157	0.8253	0.8681		Human	HG19t2r2	40_TopHat2	1	137965	124350	10487	113863	24102	0.9157	0.8253	0.8681
Human	HG19t2r2	60_Subread	1	137965	117348	16741	100607	37358	0.8573	0.7292	0.7881		Human	HG19t2r2	60_Subread	1	137965	117348	16741	100607	37358	0.8573	0.7292	0.7881
Human	HG19t2r2	70_Minimap2	1	137965	279960	158562	121398	16567	0.4336	0.8799	0.581		Human	HG19t2r2	70_Minimap2	2	137965	198162	92924	105238	32727	0.5311	0.7628	0.6262
Human	HG19t2r3	10_MagicBLAST	1	138107	132818	6980	125838	12269	0.9474	0.9112	0.929		Human	HG19t2r3	10_MagicBLAST	1	138107	132818	6980	125838	12269	0.9474	0.9112	0.929
Human	HG19t2r3	21_HISAT2	1	138107	145711	16939	128772	9335	0.8837	0.9324	0.9074		Human	HG19t2r3	21_HISAT2	2	138107	128339	7317	121022	17085	0.943	0.8763	0.9084
Human	HG19t2r3	30_STAR	1	138107	147221	20701	126520	11587	0.8594	0.9161	0.8868		Human	HG19t2r3	30_STAR	2	138107	125573	8406	117167	20940	0.9331	0.8484	0.8887
Human	HG19t2r3	31_STARlong	1	138107	156611	29802	126809	11298	0.8097	0.9182	0.8605		Human	HG19t2r3	31_STARlong	2	138107	134364	13466	120898	17209	0.8998	0.8754	0.8874
Human	HG19t2r3	32_STAR.2.6c	1	138107	123861	10399	113462	24645	0.916	0.8216	0.8662		Human	HG19t2r3	32_STAR.2.6c	1	138107	123861	10399	113462	24645	0.916	0.8216	0.8662
Human	HG19t2r3	40_TopHat2	1	138107	124270	10525	113745	24362	0.9153	0.8236	0.867		Human	HG19t2r3	40_TopHat2	1	138107	124270	10525	113745	24362	0.9153	0.8236	0.867
Human	HG19t2r3	60_Subread	1	138107	116859	16555	100304	37803	0.8583	0.7263	0.7868		Human	HG19t2r3	60_Subread	1	138107	116859	16555	100304	37803	0.8583	0.7263	0.7868
Human	HG19t2r3	70_Minimap2	1	138107	279538	158142	121396	16711	0.4343	0.879	0.5813		Human	HG19t2r3	70_Minimap2	2	138107	197763	92597	105166	32941	0.5318	0.7615	0.6262
Human	HG19t3r1	10_MagicBLAST	1	138095	110960	8760	102200	35895	0.9211	0.7401	0.8207		Human	HG19t3r1	10_MagicBLAST	1	138095	110960	8760	102200	35895	0.9211	0.7401	0.8207
Human	HG19t3r1	21_HISAT2	1	138095	62636	17519	45117	92978	0.7203	0.3267	0.4495		Human	HG19t3r1	21_HISAT2	1	138095	62636	17519	45117	92978	0.7203	0.3267	0.4495
Human	HG19t3r1	30_STAR	1	138095	129240	34949	94291	43804	0.7296	0.6828	0.7054		Human	HG19t3r1	30_STAR	1	138095	129240	34949	94291	43804	0.7296	0.6828	0.7054
Human	HG19t3r1	31_STARlong	1	138095	161295	60844	100451	37644	0.6228	0.7274	0.671		Human	HG19t3r1	31_STARlong	2	138095	110477	17948	92529	45566	0.8375	0.67	0.7445
Human	HG19t3r1	32_STAR.2.6c	1	138095	127937	28440	99497	38598	0.7777	0.7205	0.748		Human	HG19t3r1	32_STAR.2.6c	2	138095	101116	8949	92167	45928	0.9115	0.6674	0.7706
Human	HG19t3r1	40_TopHat2	1	138095	21454	1090	20364	117731	0.9492	0.1475	0.2553		Human	HG19t3r1	40_TopHat2	1	138095	21454	1090	20364	117731	0.9492	0.1475	0.2553
Human	HG19t3r1	60_Subread	1	138095	52092	17193	34899	103196	0.6699	0.2527	0.367		Human	HG19t3r1	60_Subread	1	138095	52092	17193	34899	103196	0.6699	0.2527	0.367
Human	HG19t3r1	70_Minimap2	1	138095	134304	72231	62073	76022	0.4622	0.4495	0.4558		Human	HG19t3r1	70_Minimap2	1	138095	134304	72231	62073	76022	0.4622	0.4495	0.4558
Human	HG19t3r2	10_MagicBLAST	1	138093	110650	8594	102056	36037	0.9223	0.739	0.8206		Human	HG19t3r2	10_MagicBLAST	1	138093	110650	8594	102056	36037	0.9223	0.739	0.8206
Human	HG19t3r2	21_HISAT2	1	138093	62349	17248	45101	92992	0.7234	0.3266	0.45		Human	HG19t3r2	21_HISAT2	1	138093	62349	17248	45101	92992	0.7234	0.3266	0.45
Human	HG19t3r2	30_STAR	1	138093	128687	34643	94044	44049	0.7308	0.681	0.705		Human	HG19t3r2	30_STAR	1	138093	128687	34643	94044	44049	0.7308	0.681	0.705
Human	HG19t3r2	31_STARlong	1	138093	161070	60534	100536	37557	0.6242	0.728	0.6721		Human	HG19t3r2	31_STARlong	2	138093	110424	17945	92479	45614	0.8375	0.6697	0.7442
Human	HG19t3r2	32_STAR.2.6c	1	138093	127965	28497	99468	38625	0.7773	0.7203	0.7477		Human	HG19t3r2	32_STAR.2.6c	2	138093	100926	8892	92034	46059	0.9119	0.6665	0.7701
Human	HG19t3r2	40_TopHat2	1	138093	21484	992	20492	117601	0.9538	0.1484	0.2568		Human	HG19t3r2	40_TopHat2	1	138093	21484	992	20492	117601	0.9538	0.1484	0.2568
Human	HG19t3r2	60_Subread	1	138093	52031	17146	34885	103208	0.6705	0.2526	0.367		Human	HG19t3r2	60_Subread	1	138093	52031	17146	34885	103208	0.6705	0.2526	0.367
Human	HG19t3r2	70_Minimap2	1	138093	133934	71937	61997	76096	0.4629	0.449	0.4558		Human	HG19t3r2	70_Minimap2	1	138093	133934	71937	61997	76096	0.4629	0.449	0.4558
Human	HG19t3r3	10_MagicBLAST	1	138118	110445	8653	101792	36326	0.9217	0.737	0.819		Human	HG19t3r3	10_MagicBLAST	1	138118	110445	8653	101792	36326	0.9217	0.737	0.819
Human	HG19t3r3	21_HISAT2	1	138118	62297	17193	45104	93014	0.724	0.3266	0.4501		Human	HG19t3r3	21_HISAT2	1	138118	62297	17193	45104	93014	0.724	0.3266	0.4501
Human	HG19t3r3	30_STAR	1	138118	128825	34759	94066	44052	0.7302	0.6811	0.7048		Human	HG19t3r3	30_STAR	1	138118	128825	34759	94066	44052	0.7302	0.6811	0.7048
Human	HG19t3r3	31_STARlong	1	138118	161196	60874	100322	37796	0.6224	0.7263	0.6703		Human	HG19t3r3	31_STARlong	2	138118	110397	18007	92390	45728	0.8369	0.6689	0.7435
Human	HG19t3r3	32_STAR.2.6c	1	138118	127807	28488	99319	38799	0.7771	0.7191	0.747		Human	HG19t3r3	32_STAR.2.6c	2	138118	100684	8770	91914	46204	0.9129	0.6655	0.7698
Human	HG19t3r3	40_TopHat2	1	138118	21554	1061	20493	117625	0.9508	0.1484	0.2567		Human	HG19t3r3	40_TopHat2	1	138118	21554	1061	20493	117625	0.9508	0.1484	0.2567
Human	HG19t3r3	60_Subread	1	138118	51909	17033	34876	103242	0.6719	0.2525	0.3671		Human	HG19t3r3	60_Subread	1	138118	51909	17033	34876	103242	0.6719	0.2525	0.3671
Human	HG19t3r3	70_Minimap2	1	138118	133090	71107	61983	76135	0.4657	0.4488	0.4571		Human	HG19t3r3	70_Minimap2	1	138118	133090	71107	61983	76135	0.4657	0.4488	0.4571
Human	Illumina	10_MagicBLAST	1	210509	347547	198875	148672	61837	0.4278	0.7063	0.5328		Human	Illumina	10_MagicBLAST	7	210509	150127	25086	125041	85468	0.8329	0.594	0.6934
Human	Illumina	21_HISAT2	1	210509	782228	631137	151091	59418	0.1932	0.7177	0.3044		Human	Illumina	21_HISAT2	23	210509	169040	53776	115264	95245	0.6819	0.5475	0.6074
Human	Illumina	30_STAR	1	210509	723825	573318	150507	60002	0.2079	0.715	0.3222		Human	Illumina	30_STAR	10	210509	148164	25514	122650	87859	0.8278	0.5826	0.6839
Human	Illumina	31_STARlong	1	210509	813882	663343	150539	59970	0.185	0.7151	0.2939		Human	Illumina	31_STARlong	12	210509	154620	31250	123370	87139	0.7979	0.5861	0.6758
Human	Illumina	32_STAR.2.6c	1	210509	701402	550787	150615	59894	0.2147	0.7155	0.3303		Human	Illumina	32_STAR.2.6c	14	210509	157738	35817	121921	88588	0.7729	0.5792	0.6622
Human	Illumina	40_TopHat2	1	210509	316770	172256	144514	65995	0.4562	0.6865	0.5482		Human	Illumina	40_TopHat2	12	210509	162447	40672	121775	88734	0.7496	0.5785	0.653
Human	Illumina	60_Subread	1	210509	165088	52417	112671	97838	0.6825	0.5352	0.6		Human	Illumina	60_Subread	2	210509	131537	27647	103890	106619	0.7898	0.4935	0.6075
Human	Illumina	70_Minimap2	1	210509	932191	788657	143534	66975	0.154	0.6818	0.2512		Human	Illumina	70_Minimap2	8	210509	232722	118669	114053	96456	0.4901	0.5418	0.5146
Human	ONG	10_MagicBLAST	1	210509	3354	3350	4	210505	0.0012	0	0		Human	ONG	10_MagicBLAST	1	210509	3354	3350	4	210505	0.0012	0	0
Human	ONG	20_HISAT2_relaxed	1	210509	12567	12566	1	210508	0.0001	0	0		Human	ONG	20_HISAT2_relaxed	1	210509	12567	12566	1	210508	0.0001	0	0
Human	ONG	60_Subread	1	210509	4110	4110	0	210509	0	0	0		Human	ONG	60_Subread	1	210509	4110	4110	0	210509	0	0	0
Human	ONG	70_Minimap2	1	210509	441345	441327	18	210491	0	0.0001	0.0001		Human	ONG	70_Minimap2	1	210509	441345	441327	18	210491	0	0.0001	0.0001
Human	PacBio	10_MagicBLAST	1	210509	12489	1025	11464	199045	0.9179	0.0545	0.1028		Human	PacBio	10_MagicBLAST	1	210509	12489	1025	11464	199045	0.9179	0.0545	0.1028
Human	PacBio	20_HISAT2_relaxed	1	210509	12841	5554	7287	203222	0.5675	0.0346	0.0653		Human	PacBio	20_HISAT2_relaxed	1	210509	12841	5554	7287	203222	0.5675	0.0346	0.0653
Human	PacBio	21_HISAT2	1	210509	6140	1254	4886	205623	0.7958	0.0232	0.0451		Human	PacBio	21_HISAT2	1	210509	6140	1254	4886	205623	0.7958	0.0232	0.0451
Human	PacBio	31_STARlong	1	210509	13131	4398	8733	201776	0.6651	0.0415	0.0781		Human	PacBio	31_STARlong	1	210509	13131	4398	8733	201776	0.6651	0.0415	0.0781
Human	PacBio	60_Subread	1	210509	2048	205	1843	208666	0.8999	0.0088	0.0173		Human	PacBio	60_Subread	1	210509	2048	205	1843	208666	0.8999	0.0088	0.0173
Human	PacBio	70_Minimap2	1	210509	16418	1191	15227	195282	0.9275	0.0723	0.1342		Human	PacBio	70_Minimap2	1	210509	16418	1191	15227	195282	0.9275	0.0723	0.1342
Human	Roche	10_MagicBLAST	1	210509	71386	6191	65195	145314	0.9133	0.3097	0.4625		Human	Roche	10_MagicBLAST	1	210509	71386	6191	65195	145314	0.9133	0.3097	0.4625
Human	Roche	20_HISAT2_relaxed	1	210509	81085	16505	64580	145929	0.7964	0.3068	0.4429		Human	Roche	20_HISAT2_relaxed	1	210509	81085	16505	64580	145929	0.7964	0.3068	0.4429
Human	Roche	21_HISAT2	1	210509	73478	11251	62227	148282	0.8469	0.2956	0.4382		Human	Roche	21_HISAT2	1	210509	73478	11251	62227	148282	0.8469	0.2956	0.4382
Human	Roche	30_STAR	1	210509	515	63	452	210057	0.8777	0.0021	0.0043		Human	Roche	30_STAR	1	210509	515	63	452	210057	0.8777	0.0021	0.0043
Human	Roche	31_STARlong	1	210509	79555	15653	63902	146607	0.8032	0.3036	0.4406		Human	Roche	31_STARlong	1	210509	79555	15653	63902	146607	0.8032	0.3036	0.4406
Human	Roche	32_STAR.2.6c	1	210509	538	64	474	210035	0.881	0.0023	0.0045		Human	Roche	32_STAR.2.6c	1	210509	538	64	474	210035	0.881	0.0023	0.0045
Human	Roche	40_TopHat2	1	210509	40510	2046	38464	172045	0.9495	0.1827	0.3065		Human	Roche	40_TopHat2	1	210509	40510	2046	38464	172045	0.9495	0.1827	0.3065
Human	Roche	60_Subread	1	210509	51158	5013	46145	164364	0.902	0.2192	0.3527		Human	Roche	60_Subread	1	210509	51158	5013	46145	164364	0.902	0.2192	0.3527
Human	Roche	70_Minimap2	1	210509	75414	9138	66276	144233	0.8788	0.3148	0.4636		Human	Roche	70_Minimap2	1	210509	75414	9138	66276	144233	0.8788	0.3148	0.4636
Human	SRR5189652	10_MagicBLAST	1	210509	82659	25673	56986	153523	0.6894	0.2707	0.3888		Human	SRR5189652	10_MagicBLAST	1	210509	82659	25673	56986	153523	0.6894	0.2707	0.3888
Human	SRR5189652	20_HISAT2_relaxed	1	210509	178607	130875	47732	162777	0.2672	0.2267	0.2453		Human	SRR5189652	20_HISAT2_relaxed	1	210509	178607	130875	47732	162777	0.2672	0.2267	0.2453
Human	SRR5189652	21_HISAT2	1	210509	13752	4293	9459	201050	0.6878	0.0449	0.0844		Human	SRR5189652	21_HISAT2	1	210509	13752	4293	9459	201050	0.6878	0.0449	0.0844
Human	SRR5189652	30_STAR	1	210509	14	0	14	210495	1	0.0001	0.0001		Human	SRR5189652	30_STAR	1	210509	14	0	14	210495	1	0.0001	0.0001
Human	SRR5189652	31_STARlong	1	210509	89423	37160	52263	158246	0.5844	0.2483	0.3485		Human	SRR5189652	31_STARlong	1	210509	89423	37160	52263	158246	0.5844	0.2483	0.3485
Human	SRR5189652	32_STAR.2.6c	1	210509	5	0	5	210504	1	0	0		Human	SRR5189652	32_STAR.2.6c	1	210509	5	0	5	210504	1	0	0
Human	SRR5189652	60_Subread	1	210509	31575	9034	22541	187968	0.7139	0.1071	0.1862		Human	SRR5189652	60_Subread	1	210509	31575	9034	22541	187968	0.7139	0.1071	0.1862
Human	SRR5189652	70_Minimap2	1	210509	94877	34324	60553	149956	0.6382	0.2877	0.3966		Human	SRR5189652	70_Minimap2	1	210509	94877	34324	60553	149956	0.6382	0.2877	0.3966
Human	SRR5189667	10_MagicBLAST	1	210509	155752	78925	76827	133682	0.4933	0.365	0.4195		Human	SRR5189667	10_MagicBLAST	1	210509	155752	78925	76827	133682	0.4933	0.365	0.4195
Human	SRR5189667	20_HISAT2_relaxed	1	210509	300557	233799	66758	143751	0.2221	0.3171	0.2613		Human	SRR5189667	20_HISAT2_relaxed	2	210509	85328	44084	41244	169265	0.4834	0.1959	0.2788
Human	SRR5189667	21_HISAT2	1	210509	25005	9275	15730	194779	0.6291	0.0747	0.1336		Human	SRR5189667	21_HISAT2	1	210509	25005	9275	15730	194779	0.6291	0.0747	0.1336
Human	SRR5189667	31_STARlong	1	210509	170585	98768	71817	138692	0.421	0.3412	0.3769		Human	SRR5189667	31_STARlong	1	210509	170585	98768	71817	138692	0.421	0.3412	0.3769
Human	SRR5189667	70_Minimap2	1	210509	178349	97043	81306	129203	0.4559	0.3862	0.4182		Human	SRR5189667	70_Minimap2	1	210509	178349	97043	81306	129203	0.4559	0.3862	0.4182
Human	SRR5437876	10_MagicBLAST	1	210509	252310	113895	138415	72094	0.5486	0.6575	0.5981		Human	SRR5437876	10_MagicBLAST	4	210509	150210	27608	122602	87907	0.8162	0.5824	0.6798
Human	SRR5437876	20_HISAT2_relaxed	1	210509	1375936	1237815	138121	72388	0.1004	0.6561	0.1741		Human	SRR5437876	20_HISAT2_relaxed	7	210509	145290	31959	113331	97178	0.78	0.5384	0.6371
Human	SRR5437876	21_HISAT2	1	210509	252515	121733	130782	79727	0.5179	0.6213	0.5649		Human	SRR5437876	21_HISAT2	3	210509	138273	21992	116281	94228	0.841	0.5524	0.6668
Human	SRR5437876	30_STAR	1	210509	242585	107665	134920	75589	0.5562	0.6409	0.5955		Human	SRR5437876	30_STAR	3	210509	149602	28584	121018	89491	0.8089	0.5749	0.6721
Human	SRR5437876	31_STARlong	1	210509	240376	106505	133871	76638	0.5569	0.6359	0.5938		Human	SRR5437876	31_STARlong	2	210509	155289	32441	122848	87661	0.7911	0.5836	0.6717
Human	SRR5437876	32_STAR.2.6c	1	210509	247151	111479	135672	74837	0.5489	0.6445	0.5929		Human	SRR5437876	32_STAR.2.6c	4	210509	146294	26549	119745	90764	0.8185	0.5688	0.6712
Human	SRR5437876	60_Subread	1	210509	186150	63334	122816	87693	0.6598	0.5834	0.6193		Human	SRR5437876	60_Subread	3	210509	138553	27507	111046	99463	0.8015	0.5275	0.6363
Human	SRR5437876	70_Minimap2	1	210509	673148	536077	137071	73438	0.2036	0.6511	0.3102		Human	SRR5437876	70_Minimap2	5	210509	222380	111845	110535	99974	0.4971	0.5251	0.5107
Human	SRR5438850	10_MagicBLAST	1	210509	261615	110408	151207	59302	0.578	0.7183	0.6405		Human	SRR5438850	10_MagicBLAST	3	210509	172931	35043	137888	72621	0.7974	0.655	0.7192
Human	SRR5438850	20_HISAT2_relaxed	1	210509	1829341	1678000	151341	59168	0.0827	0.7189	0.1484		Human	SRR5438850	20_HISAT2_relaxed	8	210509	158873	36413	122460	88049	0.7708	0.5817	0.6631
Human	SRR5438850	21_HISAT2	1	210509	269001	125672	143329	67180	0.5328	0.6809	0.5978		Human	SRR5438850	21_HISAT2	3	210509	154656	26276	128380	82129	0.8301	0.6099	0.7031
Human	SRR5438850	30_STAR	1	210509	261229	114212	147017	63492	0.5628	0.6984	0.6233		Human	SRR5438850	30_STAR	3	210509	160725	29117	131608	78901	0.8188	0.6252	0.709
Human	SRR5438850	31_STARlong	1	210509	267360	120916	146444	64065	0.5477	0.6957	0.6129		Human	SRR5438850	31_STARlong	3	210509	149728	22144	127584	82925	0.8521	0.6061	0.7083
Human	SRR5438850	32_STAR.2.6c	1	210509	264237	116492	147745	62764	0.5591	0.7018	0.6224		Human	SRR5438850	32_STAR.2.6c	4	210509	158503	28089	130414	80095	0.8228	0.6195	0.7068
Human	SRR5438850	40_TopHat2	1	210509	181718	44538	137180	73329	0.7549	0.6517	0.6995		Human	SRR5438850	40_TopHat2	2	210509	159026	29492	129534	80975	0.8145	0.6153	0.7011
Human	SRR5438850	60_Subread	1	210509	259317	112616	146701	63808	0.5657	0.6969	0.6245		Human	SRR5438850	60_Subread	5	210509	164367	35112	129255	81254	0.7864	0.614	0.6896
Human	SRR5438850	70_Minimap2	1	210509	727634	578087	149547	60962	0.2055	0.7104	0.3188		Human	SRR5438850	70_Minimap2	5	210509	244242	123044	121198	89311	0.4962	0.5757	0.533
Human	SRR5438850_120	10_MagicBLAST	1	210509	226320	79949	146371	64138	0.6467	0.6953	0.6702		Human	SRR5438850_120	10_MagicBLAST	3	210509	148244	20822	127422	83087	0.8595	0.6053	0.7104
Human	SRR5438850_120	21_HISAT2	1	210509	276828	128824	148004	62505	0.5346	0.7031	0.6074		Human	SRR5438850_120	21_HISAT2	3	210509	166891	34859	132032	78477	0.7911	0.6272	0.6997
Human	SRR5438850_120	30_STAR	1	210509	278596	130858	147738	62771	0.5303	0.7018	0.6041		Human	SRR5438850_120	30_STAR	3	210509	157080	27821	129259	81250	0.8229	0.614	0.7033
Human	SRR5438850_120	31_STARlong	1	210509	285753	137890	147863	62646	0.5175	0.7024	0.5959		Human	SRR5438850_120	31_STARlong	3	210509	156906	26940	129966	80543	0.8283	0.6174	0.7075
Human	SRR5438850_120	32_STAR.2.6c	1	210509	272658	124785	147873	62636	0.5423	0.7025	0.6121		Human	SRR5438850_120	32_STAR.2.6c	3	210509	168507	35855	132652	77857	0.7872	0.6301	0.7
Human	SRR5438850_120	40_TopHat2	1	210509	201661	60057	141604	68905	0.7022	0.6727	0.6871		Human	SRR5438850_120	40_TopHat2	3	210509	154166	25656	128510	81999	0.8336	0.6105	0.7048
Human	SRR5438850_120	60_Subread	1	210509	228720	87881	140839	69670	0.6158	0.669	0.6413		Human	SRR5438850_120	60_Subread	3	210509	161170	33318	127852	82657	0.7933	0.6073	0.688
Human	SRR5438850_120	70_Minimap2	1	210509	484374	343657	140717	69792	0.2905	0.6685	0.405		Human	SRR5438850_120	70_Minimap2	3	210509	234527	117123	117404	93105	0.5006	0.5577	0.5276
Human	SRR5438850_150	10_MagicBLAST	1	210509	241813	93076	148737	61772	0.6151	0.7066	0.6577		Human	SRR5438850_150	10_MagicBLAST	3	210509	158084	26004	132080	78429	0.8355	0.6274	0.7167
Human	SRR5438850_150	21_HISAT2	1	210509	287319	138958	148361	62148	0.5164	0.7048	0.596		Human	SRR5438850_150	21_HISAT2	3	210509	169162	35893	133269	77240	0.7878	0.6331	0.702
Human	SRR5438850_150	30_STAR	1	210509	287006	137969	149037	61472	0.5193	0.708	0.5991		Human	SRR5438850_150	30_STAR	3	210509	163441	31355	132086	78423	0.8082	0.6275	0.7064
Human	SRR5438850_150	31_STARlong	1	210509	295712	146528	149184	61325	0.5045	0.7087	0.5894		Human	SRR5438850_150	31_STARlong	3	210509	159721	28326	131395	79114	0.8227	0.6242	0.7098
Human	SRR5438850_150	32_STAR.2.6c	1	210509	282932	133687	149245	61264	0.5275	0.709	0.6049		Human	SRR5438850_150	32_STAR.2.6c	4	210509	160182	30092	130090	80419	0.8121	0.618	0.7019
Human	SRR5438850_150	40_TopHat2	1	210509	203678	60986	142692	67817	0.7006	0.6778	0.689		Human	SRR5438850_150	40_TopHat2	3	210509	156537	26886	129651	80858	0.8282	0.6159	0.7065
Human	SRR5438850_150	60_Subread	1	210509	236370	93867	142503	68006	0.6029	0.6769	0.6378		Human	SRR5438850_150	60_Subread	4	210509	155981	29539	126442	84067	0.8106	0.6006	0.69
Human	SRR5438850_150	70_Minimap2	1	210509	550599	406064	144535	65974	0.2625	0.6866	0.3798		Human	SRR5438850_150	70_Minimap2	4	210509	230579	113498	117081	93428	0.5078	0.5562	0.5309
Human	iRefSeq	10_MagicBLAST	1	210509	207008	158	206850	3659	0.9992	0.9826	0.9909		Human	iRefSeq	10_MagicBLAST	1	210509	207008	158	206850	3659	0.9992	0.9826	0.9909
Human	iRefSeq	20_HISAT2_relaxed	1	210509	204190	2336	201854	8655	0.9886	0.9589	0.9735		Human	iRefSeq	20_HISAT2_relaxed	1	210509	204190	2336	201854	8655	0.9886	0.9589	0.9735
Human	iRefSeq	21_HISAT2	1	210509	200014	2765	197249	13260	0.9862	0.937	0.961		Human	iRefSeq	21_HISAT2	1	210509	200014	2765	197249	13260	0.9862	0.937	0.961
Human	iRefSeq	30_STAR	1	210509	25	0	25	210484	1	0.0001	0.0002		Human	iRefSeq	30_STAR	1	210509	25	0	25	210484	1	0.0001	0.0002
Human	iRefSeq	31_STARlong	1	210509	125612	619	124993	85516	0.9951	0.5938	0.7437		Human	iRefSeq	31_STARlong	1	210509	125612	619	124993	85516	0.9951	0.5938	0.7437
Human	iRefSeq	32_STAR.2.6c	1	210509	23	0	23	210486	1	0.0001	0.0002		Human	iRefSeq	32_STAR.2.6c	1	210509	23	0	23	210486	1	0.0001	0.0002
Human	iRefSeq	60_Subread	1	210509	45353	398	44955	165554	0.9912	0.2136	0.3514		Human	iRefSeq	60_Subread	1	210509	45353	398	44955	165554	0.9912	0.2136	0.3514
Human	iRefSeq	70_Minimap2	1	210509	211236	2724	208512	1997	0.9871	0.9905	0.9888		Human	iRefSeq	70_Minimap2	1	210509	211236	2724	208512	1997	0.9871	0.9905	0.9888
Malaria	PFALt1r1	10_MagicBLAST	1	5385	5228	130	5098	287	0.9751	0.9467	0.9607		Malaria	PFALt1r1	10_MagicBLAST	1	5385	5228	130	5098	287	0.9751	0.9467	0.9607
Malaria	PFALt1r1	21_HISAT2	1	5385	7386	2211	5175	210	0.7006	0.961	0.8104		Malaria	PFALt1r1	21_HISAT2	4	5385	6110	1146	4964	421	0.8124	0.9218	0.8637
Malaria	PFALt1r1	30_STAR	1	5385	23367	18207	5160	225	0.2208	0.9582	0.3589		Malaria	PFALt1r1	30_STAR	10	5385	4997	348	4649	736	0.9304	0.8633	0.8956
Malaria	PFALt1r1	31_STARlong	1	5385	25062	19904	5158	227	0.2058	0.9578	0.3388		Malaria	PFALt1r1	31_STARlong	11	5385	5160	501	4659	726	0.9029	0.8652	0.8836
Malaria	PFALt1r1	32_STAR.2.6c	1	5385	21412	16252	5160	225	0.241	0.9582	0.3851		Malaria	PFALt1r1	32_STAR.2.6c	10	5385	5472	755	4717	668	0.862	0.876	0.8689
Malaria	PFALt1r1	40_TopHat2	1	5385	5368	356	5012	373	0.9337	0.9307	0.9322		Malaria	PFALt1r1	40_TopHat2	2	5385	5236	283	4953	432	0.946	0.9198	0.9327
Malaria	PFALt1r1	60_Subread	1	5385	10029	5170	4859	526	0.4845	0.9023	0.6305		Malaria	PFALt1r1	60_Subread	20	5385	5552	1368	4184	1201	0.7536	0.777	0.7651
Malaria	PFALt1r1	70_Minimap2	1	5385	27118	22291	4827	558	0.178	0.8964	0.297		Malaria	PFALt1r1	70_Minimap2	13	5385	7450	3563	3887	1498	0.5217	0.7218	0.6057
Malaria	PFALt1r2	10_MagicBLAST	1	5388	5266	150	5116	272	0.9715	0.9495	0.9604		Malaria	PFALt1r2	10_MagicBLAST	1	5388	5266	150	5116	272	0.9715	0.9495	0.9604
Malaria	PFALt1r2	21_HISAT2	1	5388	7349	2168	5181	207	0.705	0.9616	0.8135		Malaria	PFALt1r2	21_HISAT2	4	5388	6100	1100	5000	388	0.8197	0.928	0.8705
Malaria	PFALt1r2	30_STAR	1	5388	23313	18137	5176	212	0.222	0.9607	0.3607		Malaria	PFALt1r2	30_STAR	10	5388	5056	405	4651	737	0.9199	0.8632	0.8907
Malaria	PFALt1r2	31_STARlong	1	5388	24753	19577	5176	212	0.2091	0.9607	0.3435		Malaria	PFALt1r2	31_STARlong	10	5388	5212	515	4697	691	0.9012	0.8718	0.8862
Malaria	PFALt1r2	32_STAR.2.6c	1	5388	21356	16178	5178	210	0.2425	0.961	0.3872		Malaria	PFALt1r2	32_STAR.2.6c	11	5388	5388	698	4690	698	0.8705	0.8705	0.8705
Malaria	PFALt1r2	40_TopHat2	1	5388	5378	348	5030	358	0.9353	0.9336	0.9344		Malaria	PFALt1r2	40_TopHat2	2	5388	5240	267	4973	415	0.949	0.923	0.9358
Malaria	PFALt1r2	60_Subread	1	5388	10045	5178	4867	521	0.4845	0.9033	0.6307		Malaria	PFALt1r2	60_Subread	27	5388	5028	1036	3992	1396	0.794	0.7409	0.7665
Malaria	PFALt1r2	70_Minimap2	1	5388	27179	22340	4839	549	0.178	0.8981	0.2972		Malaria	PFALt1r2	70_Minimap2	17	5388	6794	3113	3681	1707	0.5418	0.6832	0.6043
Malaria	PFALt1r3	10_MagicBLAST	1	5395	5264	152	5112	283	0.9711	0.9475	0.9592		Malaria	PFALt1r3	10_MagicBLAST	1	5395	5264	152	5112	283	0.9711	0.9475	0.9592
Malaria	PFALt1r3	21_HISAT2	1	5395	7428	2239	5189	206	0.6986	0.9618	0.8093		Malaria	PFALt1r3	21_HISAT2	4	5395	6076	1101	4975	420	0.8188	0.9222	0.8674
Malaria	PFALt1r3	30_STAR	1	5395	23376	18198	5178	217	0.2215	0.9598	0.3599		Malaria	PFALt1r3	30_STAR	10	5395	4989	343	4646	749	0.9312	0.8612	0.8948
Malaria	PFALt1r3	31_STARlong	1	5395	24661	19479	5182	213	0.2101	0.9605	0.3448		Malaria	PFALt1r3	31_STARlong	9	5395	5275	539	4736	659	0.8978	0.8778	0.8877
Malaria	PFALt1r3	32_STAR.2.6c	1	5395	21272	16093	5179	216	0.2435	0.96	0.3884		Malaria	PFALt1r3	32_STAR.2.6c	12	5395	5296	645	4651	744	0.8782	0.8621	0.8701
Malaria	PFALt1r3	40_TopHat2	1	5395	5403	383	5020	375	0.9291	0.9305	0.9298		Malaria	PFALt1r3	40_TopHat2	2	5395	5268	290	4978	417	0.945	0.9227	0.9337
Malaria	PFALt1r3	60_Subread	1	5395	10095	5200	4895	500	0.4849	0.9073	0.632		Malaria	PFALt1r3	60_Subread	22	5395	5418	1268	4150	1245	0.766	0.7692	0.7676
Malaria	PFALt1r3	70_Minimap2	1	5395	27280	22452	4828	567	0.177	0.8949	0.2955		Malaria	PFALt1r3	70_Minimap2	15	5395	7094	3318	3776	1619	0.5323	0.6999	0.6047
Malaria	PFALt2r1	10_MagicBLAST	1	5386	5254	237	5017	369	0.9549	0.9315	0.943		Malaria	PFALt2r1	10_MagicBLAST	1	5386	5254	237	5017	369	0.9549	0.9315	0.943
Malaria	PFALt2r1	21_HISAT2	1	5386	9572	4523	5049	337	0.5275	0.9374	0.6751		Malaria	PFALt2r1	21_HISAT2	8	5386	5790	1176	4614	772	0.7969	0.8567	0.8257
Malaria	PFALt2r1	30_STAR	1	5386	65874	60834	5040	346	0.0765	0.9358	0.1415		Malaria	PFALt2r1	30_STAR	13	5386	4937	604	4333	1053	0.8777	0.8045	0.8395
Malaria	PFALt2r1	31_STARlong	1	5386	73335	68291	5044	342	0.0688	0.9365	0.1281		Malaria	PFALt2r1	31_STARlong	15	5386	5336	974	4362	1024	0.8175	0.8099	0.8137
Malaria	PFALt2r1	32_STAR.2.6c	1	5386	62014	56967	5047	339	0.0814	0.9371	0.1498		Malaria	PFALt2r1	32_STAR.2.6c	16	5386	5456	1097	4359	1027	0.7989	0.8093	0.8041
Malaria	PFALt2r1	40_TopHat2	1	5386	5406	630	4776	610	0.8835	0.8867	0.8851		Malaria	PFALt2r1	40_TopHat2	2	5386	5070	376	4694	692	0.9258	0.8715	0.8979
Malaria	PFALt2r1	60_Subread	1	5386	12831	8694	4137	1249	0.3224	0.7681	0.4542		Malaria	PFALt2r1	60_Subread	32	5386	4495	1213	3282	2104	0.7301	0.6094	0.6643
Malaria	PFALt2r1	70_Minimap2	1	5386	36827	32042	4785	601	0.1299	0.8884	0.2267		Malaria	PFALt2r1	70_Minimap2	16	5386	6597	2993	3604	1782	0.5463	0.6691	0.6015
Malaria	PFALt2r2	10_MagicBLAST	1	5391	5245	225	5020	371	0.9571	0.9312	0.944		Malaria	PFALt2r2	10_MagicBLAST	1	5391	5245	225	5020	371	0.9571	0.9312	0.944
Malaria	PFALt2r2	21_HISAT2	1	5391	9243	4185	5058	333	0.5472	0.9382	0.6913		Malaria	PFALt2r2	21_HISAT2	6	5391	5904	1178	4726	665	0.8005	0.8766	0.8368
Malaria	PFALt2r2	30_STAR	1	5391	64899	59862	5037	354	0.0776	0.9343	0.1433		Malaria	PFALt2r2	30_STAR	14	5391	4753	472	4281	1110	0.9007	0.7941	0.844
Malaria	PFALt2r2	31_STARlong	1	5391	72712	67672	5040	351	0.0693	0.9349	0.1291		Malaria	PFALt2r2	31_STARlong	16	5391	5279	953	4326	1065	0.8195	0.8024	0.8109
Malaria	PFALt2r2	32_STAR.2.6c	1	5391	61114	56073	5041	350	0.0825	0.9351	0.1516		Malaria	PFALt2r2	32_STAR.2.6c	18	5391	5279	983	4296	1095	0.8138	0.7969	0.8052
Malaria	PFALt2r2	40_TopHat2	1	5391	5358	588	4770	621	0.8903	0.8848	0.8875		Malaria	PFALt2r2	40_TopHat2	2	5391	5066	351	4715	676	0.9307	0.8746	0.9018
Malaria	PFALt2r2	60_Subread	1	5391	12901	8728	4173	1218	0.3235	0.7741	0.4563		Malaria	PFALt2r2	60_Subread	30	5391	4664	1288	3376	2015	0.7238	0.6262	0.6715
Malaria	PFALt2r2	70_Minimap2	1	5391	36845	32053	4792	599	0.1301	0.8889	0.2269		Malaria	PFALt2r2	70_Minimap2	15	5391	6772	3128	3644	1747	0.5381	0.6759	0.5992
Malaria	PFALt2r3	10_MagicBLAST	1	5386	5260	245	5015	371	0.9534	0.9311	0.9421		Malaria	PFALt2r3	10_MagicBLAST	1	5386	5260	245	5015	371	0.9534	0.9311	0.9421
Malaria	PFALt2r3	21_HISAT2	1	5386	9388	4339	5049	337	0.5378	0.9374	0.6835		Malaria	PFALt2r3	21_HISAT2	7	5386	5892	1237	4655	731	0.7901	0.8643	0.8255
Malaria	PFALt2r3	30_STAR	1	5386	65208	60192	5016	370	0.0769	0.9313	0.1421		Malaria	PFALt2r3	30_STAR	14	5386	4800	526	4274	1112	0.8904	0.7935	0.8392
Malaria	PFALt2r3	31_STARlong	1	5386	72599	67588	5011	375	0.069	0.9304	0.1285		Malaria	PFALt2r3	31_STARlong	13	5386	5525	1113	4412	974	0.7986	0.8192	0.8087
Malaria	PFALt2r3	32_STAR.2.6c	1	5386	61116	56096	5020	366	0.0821	0.932	0.151		Malaria	PFALt2r3	32_STAR.2.6c	16	5386	5465	1121	4344	1042	0.7949	0.8065	0.8007
Malaria	PFALt2r3	40_TopHat2	1	5386	5365	603	4762	624	0.8876	0.8841	0.8859		Malaria	PFALt2r3	40_TopHat2	2	5386	5054	361	4693	693	0.9286	0.8713	0.899
Malaria	PFALt2r3	60_Subread	1	5386	12887	8726	4161	1225	0.3229	0.7726	0.4554		Malaria	PFALt2r3	60_Subread	35	5386	4323	1080	3243	2143	0.7502	0.6021	0.668
Malaria	PFALt2r3	70_Minimap2	1	5386	36669	31884	4785	601	0.1305	0.8884	0.2276		Malaria	PFALt2r3	70_Minimap2	13	5386	7073	3322	3751	1635	0.5303	0.6964	0.6021
Malaria	PFALt3r1	10_MagicBLAST	1	5406	5743	1264	4479	927	0.7799	0.8285	0.8035		Malaria	PFALt3r1	10_MagicBLAST	2	5406	4449	230	4219	1187	0.9483	0.7804	0.8562
Malaria	PFALt3r1	21_HISAT2	1	5406	4893	1912	2981	2425	0.6092	0.5514	0.5789		Malaria	PFALt3r1	21_HISAT2	2	5406	2908	382	2526	2880	0.8686	0.4673	0.6076
Malaria	PFALt3r1	30_STAR	1	5406	598506	593981	4525	881	0.0076	0.837	0.015		Malaria	PFALt3r1	30_STAR	14	5406	4110	742	3368	2038	0.8195	0.623	0.7079
Malaria	PFALt3r1	31_STARlong	1	5406	350307	345697	4610	796	0.0132	0.8528	0.0259		Malaria	PFALt3r1	31_STARlong	24	5406	5156	1639	3517	1889	0.6821	0.6506	0.666
Malaria	PFALt3r1	32_STAR.2.6c	1	5406	199570	194964	4606	800	0.0231	0.852	0.0449		Malaria	PFALt3r1	32_STAR.2.6c	15	5406	5904	2021	3883	1523	0.6577	0.7183	0.6866
Malaria	PFALt3r1	40_TopHat2	1	5406	1921	154	1767	3639	0.9198	0.3269	0.4823		Malaria	PFALt3r1	40_TopHat2	1	5406	1921	154	1767	3639	0.9198	0.3269	0.4823
Malaria	PFALt3r1	60_Subread	1	5406	40369	38443	1926	3480	0.0477	0.3563	0.0842		Malaria	PFALt3r1	60_Subread	37	5406	3178	2074	1104	4302	0.3474	0.2042	0.2572
Malaria	PFALt3r1	70_Minimap2	1	5406	22871	19228	3643	1763	0.1593	0.6739	0.2577		Malaria	PFALt3r1	70_Minimap2	4	5406	5259	2611	2648	2758	0.5035	0.4898	0.4966
Malaria	PFALt3r2	10_MagicBLAST	1	5399	5776	1278	4498	901	0.7787	0.8331	0.805		Malaria	PFALt3r2	10_MagicBLAST	2	5399	4475	235	4240	1159	0.9475	0.7853	0.8588
Malaria	PFALt3r2	21_HISAT2	1	5399	4867	1907	2960	2439	0.6082	0.5482	0.5767		Malaria	PFALt3r2	21_HISAT2	2	5399	2891	369	2522	2877	0.8724	0.4671	0.6084
Malaria	PFALt3r2	30_STAR	1	5399	602437	597888	4549	850	0.0076	0.8426	0.015		Malaria	PFALt3r2	30_STAR	13	5399	4270	853	3417	1982	0.8002	0.6329	0.7068
Malaria	PFALt3r2	31_STARlong	1	5399	351760	347111	4649	750	0.0132	0.8611	0.026		Malaria	PFALt3r2	31_STARlong	21	5399	5468	1846	3622	1777	0.6624	0.6709	0.6666
Malaria	PFALt3r2	32_STAR.2.6c	1	5399	199747	195102	4645	754	0.0233	0.8603	0.0453		Malaria	PFALt3r2	32_STAR.2.6c	16	5399	5804	1948	3856	1543	0.6644	0.7142	0.6884
Malaria	PFALt3r2	40_TopHat2	1	5399	1913	120	1793	3606	0.9373	0.3321	0.4904		Malaria	PFALt3r2	40_TopHat2	1	5399	1913	120	1793	3606	0.9373	0.3321	0.4904
Malaria	PFALt3r2	60_Subread	1	5399	40075	38189	1886	3513	0.0471	0.3493	0.0829		Malaria	PFALt3r2	60_Subread	37	5399	3081	1972	1109	4290	0.3599	0.2054	0.2616
Malaria	PFALt3r2	70_Minimap2	1	5399	23101	19468	3633	1766	0.1573	0.6729	0.2549		Malaria	PFALt3r2	70_Minimap2	4	5399	5177	2507	2670	2729	0.5157	0.4945	0.5049
Malaria	PFALt3r3	10_MagicBLAST	1	5395	5678	1203	4475	920	0.7881	0.8295	0.8083		Malaria	PFALt3r3	10_MagicBLAST	2	5395	4449	253	4196	1199	0.9431	0.7778	0.8525
Malaria	PFALt3r3	21_HISAT2	1	5395	4857	1912	2945	2450	0.6063	0.5459	0.5745		Malaria	PFALt3r3	21_HISAT2	2	5395	2802	352	2450	2945	0.8744	0.4541	0.5978
Malaria	PFALt3r3	30_STAR	1	5395	593810	589277	4533	862	0.0076	0.8402	0.0151		Malaria	PFALt3r3	30_STAR	14	5395	4136	769	3367	2028	0.8141	0.6241	0.7065
Malaria	PFALt3r3	31_STARlong	1	5395	350229	345603	4626	769	0.0132	0.8575	0.026		Malaria	PFALt3r3	31_STARlong	23	5395	5205	1639	3566	1829	0.6851	0.661	0.6728
Malaria	PFALt3r3	32_STAR.2.6c	1	5395	198097	193469	4628	767	0.0234	0.8578	0.0455		Malaria	PFALt3r3	32_STAR.2.6c	16	5395	5759	1881	3878	1517	0.6734	0.7188	0.6954
Malaria	PFALt3r3	40_TopHat2	1	5395	1895	127	1768	3627	0.933	0.3277	0.485		Malaria	PFALt3r3	40_TopHat2	1	5395	1895	127	1768	3627	0.933	0.3277	0.485
Malaria	PFALt3r3	60_Subread	1	5395	40100	38197	1903	3492	0.0475	0.3527	0.0837		Malaria	PFALt3r3	60_Subread	36	5395	3204	2074	1130	4265	0.3527	0.2095	0.2628
Malaria	PFALt3r3	70_Minimap2	1	5395	22958	19334	3624	1771	0.1579	0.6717	0.2556		Malaria	PFALt3r3	70_Minimap2	3	5395	6165	3317	2848	2547	0.462	0.5279	0.4927
